# Supplementary material for: Over-Expression of a Cytochrome P450 Is Associated with Resistance to Pyriproxyfen in the Greenhouse Whitefly Trialeurodes vaporariorum
Source: PLoS One. 2012 Feb 8;7(2):e31077. doi: 10.1371/journal.pone.0031077 (PMC3275616; doi:10.1371/journal.pone.0031077)
Supplement: Figure S3 — CYP4G61 nucleotide sequences for the strains TV1 (assembled from 454 reads for this strain) and TV8pyrsel (identified by direct cDNA sequencing of this strain). (TXT) [file pone.0031077.s003.txt]

>CYP4G61 TV1 [Trialeurodes vaporariorum]
AAGCAGTGGTATCACGCAGAGTACGCGGGGAATCCTTAAGCGACAGCCGTCAAAGCACTATGGCCATCTAGTAATTATAGTTTATGGCTCCAGTGAACGCGGTTAGTGAATCGGATGCTCTTGTTTAGTTTTCATAAGAGGATATACTTTAATTTACCGGCAGAATGTCGATGACGTTGGCTCCTGTTCAAGAAGTATCATTAGGATATCTACCCAGCACCTTCGTCTACTTACTGGTCACTTGTCTATCACTATGGCTTGCCTACTTCCGTATGAGTCGAAAGCGTCTCTATCAGTTAGCCGAAACTATTCCTGGACCAAAAGGATACCCCCTCATTGGTCATGCTCACTTGATGGTTGGCAAATCTAATGACATTTTCCAGAAACTGTACTCGCTTAGTTTTGCATTTAAAGAGGGGTCTCCAGTAAAAGCATGGCTTGGTCCAAGACTTTTGGTTTTCTTGATGGATCCACGAGATATCGAGCTCATCCTTGGTAGTCATATTCATATCGATAAGGCCCCTGAGTATCGTTTATTCGAACCTTGGCTAGGAGATGGATTACTTATCAGCACAGGTGAGAAGTGGCGAACTCACCGCAAGATAATTGCACCGACGTTCCATTTGAACGTGCTCAAGTCCTTCATCGGTCTCTTCAACGTCAACAGTCGCTACACTGTCGAGAAGATGCGTCGTGAGGGGATGAAGAAAGAATTCGACGTTCATCACTACATGAGCGCATGCACAGTCGAAATATTATTAGAAACTGCAATGGGAGTCGATAAAACAACCCAAAAAGCAAGTGGATTTGACTATGCAGTGGCTGTCATGAAGATGTGCGAAATTCTTCATTTGCGACACACGAAGTTGTGGCTTCGACCAGACTCTCTCTTTGGACTTACCCACTATGCAAAAGAACAAATCCAACATTTAGATTTTATCCATTCTTTGACTACAAATGTAATCAAGGAGAAAAAAGAGCTGTATCAGAAGAAGAAGGAGGTCAATGCTGAGGTGAAACCTAAAGCAATTGAGGTTGAGACGGAAAAGAAGACAGAAAAGAGTGTCCTCGAAGTCGTCAAAGGCTCTTCCTTTGGACAATCTGCTGGACTAAAAGATGATTTAGACGTTGATGATGATGTCGGAGAAAAAAAGAGGCAGGCATTTTTGGATCTGATGCTGGAGTGTGCTGAAAATGAACAGTTGCTGACCGACAAAGAATTGAGGGAACAAGTAGACACAATTATGTTTGAAGGACACGACACAACTGCTGCAGCCAGTAGTTTCTTTTTGTGCGTCATGGGTGCTCGGCCCGACATTCAAGAAAAAGTGGTTGCGGAGCTAGAAAGTATTTTCGGTGACTCAGATCGACCGGTAACCTTTGAAGACACTCTTGAAATGAAATACATGGAAAGATGTATCATGGAGACTTTGAGGTTGTATCCACCTGTACCGATTATCGCTCGAGAACTTCAGCAAGAAGTAAAAGTCGCGTCAGAAAATATGACTTTGCCGGCTAAGTGCACTGTTATTGTCGCTACTCTCAAACTTCATCGTTTACCAAGCATTTATCCGGATCCCGAAACATTCAACCCGGACAACTTCCTACCCGAGGTAACGTCGAAGAGGCATTACTACGCATTTGTTCCTTTCAGCGCTGGACCTCGCAGTTGTGTTGGCCGAAAATACGCCATGTTGAAGCTGAAAATCATCTTGGCAACAGTTTTAAGGAACTTCAAAATAAACAGCGCTACAAAAGAGAAGGACTGGATTTTGCAAGCTGACATCATTTTGAAAAGGCCCGAAGGTTTCAACATTAGTCTTGAGCCACGTGTAATGAGGCCGAAAAAGTCGTAACATCATACTGCATGCAAACTGTGACATCGCGAAATACAAATTTAGAGAAATATATGAATCTATGAATAAATGAATGTTATCATAGTTCAACCAGGGGTCAAATCTAGAAGAAGAATCCGAAAATTCCTCTTGAAAAACTCCTGAAAACATTGAAATTCGGTAGTTAATTGAGACGTCCTGTTTCAAAAGCGGCTCATTTTATAAAAATCAAAAGAGGAAGTGTCCGTACTGTGTTTTTTTCATACAATTCCTCCAAGGAGAAGTTGA

>CYP4G61 TV8pyrsel [Trialeurodes vaporariorum]
TTAAGCGACAGCCGTCAAAGCACTATGGCCATCTAGTAATTGTAGTTTATGGCTCCAGTGAACGCGGTTAGTGAATCGGATGCTCTTGTTTAGTTTTCATAAGAGGATATACTTTAATTTACCGGCAGAATGTCGATGACGTTGGCTCCTGTTCAAGAAGTATCATTAGGATATCTACCCAGCACCTTCGTCTACTTACTGGTCACTTGTCTATCACTATGGCTTGCCTACTTCCGTATGAGTCGAAAGCGTCTCTATCAGTTAGCCGAAACTATTCCTGGACCAAAAGGATACCCCCTCATTGGTCATGCTCACTTGATGGTTGGCAAATCTAATGACATTTTCCAGAAACTGTACTCGCTTAGTTTTGCATTTAAAGAGGGGTCTCCAGTAAAAGCATGGCTTGGTCCAAGACTTTTGGTTTTCTTGATGGATCCACGAGATATCGAGCTCATCCTTGGTAGTCATATTCATATCGATAAGGCCCCTGAGTATCGTTTATTCGAACCTTGGCTAGGAGATGGATTACTTATCAGCACAGGTGAGAAGTGGCGAACTCACCGTAAGATAATTGCACCGACGTTCCATTTGAACGTGCTCAAGTCCTTCATCGGTCTCTTCAACGTCAACAGTCGCTACACTGTCGAGAAGATGCGTCGTGAGGGGATGAAGAAAGAATTCGACGTTCATCACTACATGAGCGCATGCACAGTCGAAATATTATTAGAAACTGCAATGGGAGTCGATAAAACAACCCAAAAAGCAAGTGGATTTGACTATGCAGTGGCTGTCATGAAGATGTGCGAAATTCTTCATTTGCGACACACGAAGTTGTGGCTTCGACCAGACTCTCTCTTTGGACTTACCCACTATGCAAAAGAACAAATCCAACATTTAGATTTTATCCATTCTTTGACTACAAATGTAATCAAGGAGAAAAAAGAGCTGTATCAGAAGAAGAAGGAGGTCAATGGTGAGGTGAAACCTAAAGCAATCGAGGTTGAGACGGAAAAGAAGACAGAAAAGAGTGTCCTCGAAGTCGTCAAAGGCTCTTCCTTTGGACAATCTGCTGGACTAAAAGATGATTTAGACGTCGATGATGATGTCGGAGAAAAAAAGAGGCAGGCATTTTTGGATCTGATGCTGGAGTGTGCTGAAAATGAACAGTTGCTGACCGACAAAGAATTGAGGGAACAAGTAGACACAATTATGTTTGAAGGACACGACACAACTGCTGCAGCCAGTAGTTTCTTTTTGTGCGTCATGGGTGCTCGACCCGACATTCAAGAAAAAGTGGTTGCGGAGCTAGAAAGTATTTTCGGTGACTCAGATCGACCGGTAACCTTTGAAGACACTCTTGAAATGAAATACATGGAAAGATGTATCATGGAGACTTTGAGGTTGTATCCACCTGTACCGATTATCGCTCGAGAACTTCAGCAAGAAGTAAAAGTCGCGTCAGAAAATATGACTTTGCCGGCTAAGTGCACTGTTATTGTCGCTACTCTCAAACTTCATCGTTTACCAAGCATTTATCCGGATCCCGAAACATTCAACCCGGACAACTTCCTACCCGAGGTAACGTCGAAGAGGCATTACTACGCATTTGTTCCTTTCAGCGCTGGACCTCGCAGTTGTGTTGGCCGAAAATACGCCATGTTGAAGCTGAAAATCATCTTGGCAACAGTTTTAAGGAACTTCAAAATAAACAGCGCTACAAAAGAGAAGGACTGGATTTTGCAAGCTGACATCATTTTGAAAAGGCCCGAAGGTTTCAACATTAGTCTTGAGCCACGTGTAATGAGGCCGAAAAAGTCGTAACATCATACTGCATGCAAACTGTGACATCGCGAAATACAAATTTAGAGAAATATATGAATCTATGAATAAATGAATGTTATCATAGTTCAACCAGGGGTCAAA
