# Supplementary material for: Over-Expression of a Cytochrome P450 Is Associated with Resistance to Pyriproxyfen in the Greenhouse Whitefly Trialeurodes vaporariorum
Source: PLoS One. 2012 Feb 8;7(2):e31077. doi: 10.1371/journal.pone.0031077 (PMC3275616; doi:10.1371/journal.pone.0031077)
Supplement: Table S1 — Genes identified by microarray analysis as significantly differentially transcribed between the pyriproxyfen resistant strain TV8pyrsel and the susceptible TV1. Here, the full list of these genes, along with probe name, p-value, fold-change and log2 fold-change, as well as a description based on the closest BLAST hit are detailed. (XLS) [file pone.0031077.s004.xls]

## Sheet: up-regulated
Contig number	ProbeName	p-value	regulation	Fold change	Log2	Hit accession	Hit description
contig8639	CUST_4671_PI425265390	0.00144223	up	7.53462	2.91354	ACT68012	cytochrome P450 CYP6CX1v1 [Bemisia tabaci]
contig31414	CUST_4667_PI425265390	0.00395287	up	6.57626	2.71727	ACT68012	cytochrome P450 CYP6CX1v1 [Bemisia tabaci]
contig5194	CUST_4669_PI425265390	0.0003641	up	6.40132	2.67837	ACD84797	cytochrome P450 CYP6CM1vB [Bemisia tabaci]
contig4648	CUST_1785_PI425308678	0.00444675	up	6.00293	2.58567	XP_001944205	cytochrome P450 cyp4g15-like [Acyrthosiphon pisum]
contig21292	CUST_7415_PI425265390	0.00314358	up	5.5946	2.48404	XP_001944205	cytochrome P450 cyp4g15-like [Acyrthosiphon pisum]
contig13018	CUST_4064_PI425308678	0.00125982	up	5.35818	2.42174	XP_002427451	cytochrome P-450, putative [Pediculus humanus corporis]
contig13018	CUST_6265_PI425265390	0.00160928	up	5.29015	2.40331	XP_002427451	cytochrome P-450, putative [Pediculus humanus corporis]
contig41451	CUST_50026_PI425265390	0.00314358	up	5.16366	2.36839	ACT68012	cytochrome P450 CYP6CX1v1 [Bemisia tabaci]
contig16136	CUST_5821_PI425308678	0.00344025	up	5.04692	2.3354	XP_001948607	cytochrome P450 monooxygenase [Acyrthosiphon pisum]
contig41451	CUST_3539_PI425308678	0.00120587	up	5.03879	2.33308	ACT68012	cytochrome P450 CYP6CX1v1 [Bemisia tabaci]
contig16136	CUST_10486_PI425265390	0.00224569	up	4.98372	2.31722	XP_001948607	cytochrome P450 monooxygenase [Acyrthosiphon pisum]
contig5866	CUST_7412_PI425265390	0.00855309	up	4.24893	2.0871	XP_001944205	cytochrome P450 [Acyrthosiphon pisum]
contig11236	CUST_54255_PI425265390	0.00384126	up	4.05037	2.01805	XP_002428068	Microsomal glutathione S-transferase, putative [Pediculus humanus corporis]
contig9000	CUST_49998_PI425265390	0.00655329	up	3.90525	1.96541	CAZ65617	cytochrome P450 [Nilaparvata lugens]
contig5401	CUST_51868_PI425265390	0.00856924	up	3.26326	1.70631	ABV45410	COE1 [Bemisia tabaci]
contig45973	CUST_4692_PI425265390	0.00378673	up	3.17171	1.66526	ACT68012	cytochrome P450 CYP6CX1v1 [Bemisia tabaci]
contig11569	CUST_15720_PI425265390	0.00362389	up	2.98153	1.57605	XP_001663733	alpha-esterase [Aedes aegypti]
contig4777	CUST_51886_PI425265390	0.00360611	up	2.52691	1.33737	XP_392698	esterase FE4-like [Apis mellifera]
contig50476	CUST_50025_PI425265390	0.00177454	up	2.52592	1.33681	CAH65682	cytochrome P450 CYP6AY1 protein [Nilaparvata lugens]
contig7168	CUST_13266_PI425265390	0.00329298	up	2.49446	1.31873	EFA01955	gst delta [Tribolium castaneum]
contig41100	CUST_4690_PI425265390	0.00231722	up	2.47719	1.30871	CAH65682	cytochrome P450 CYP6AY1 protein [Nilaparvata lugens]
contig50476	CUST_3538_PI425308678	0.00297823	up	2.43928	1.28645	CAH65682	cytochrome P450 CYP6AY1 protein [Nilaparvata lugens]
contig4672	CUST_2054_PI425308678	0.00659295	up	2.1119	1.07854	EFA01331	cytochrome P450 CYP353A1 [Tribolium castaneum]
contig4672	CUST_49588_PI425265390	0.00409905	up	2.08465	1.0598	EFA01331	cytochrome P450 CYP353A1 [Tribolium castaneum]
contig263	CUST_54254_PI425265390	0.00335773	up	2.01945	1.01396	XP_002428068	Microsomal glutathione S-transferase, putative [Pediculus humanus corporis]
contig3369	CUST_53986_PI425265390	0.00616647	up	3.07386	1.62005	NP_001155431	RR1 cuticle protein 10 [Acyrthosiphon pisum]
contig7900	CUST_208_PI425265390	0.0052474	up	2.20268	1.13926	EEZ98600	cuticular protein [Tribolium castaneum]
contig8951	CUST_49659_PI425265390	0.000113659	up	192.236	7.58674	XP_001653948	hypothetical protein AaeL_AAEL001772 [Aedes aegypti]
contig8951	CUST_2125_PI425308678	0.000210564	up	139.13	7.12029	XP_001653948	hypothetical protein AaeL_AAEL001772 [Aedes aegypti]
contig3861	CUST_35008_PI425265390	0.000913285	up	106.152	6.72998	NA	unknown gene
contig4274	CUST_14772_PI425265390	3.25836e-05	up	94.3153	6.55942	XP_001602015	PREDICTED: hypothetical protein, partial [Nasonia vitripennis]
contig25157	CUST_11590_PI425265390	0.000330501	up	73.4419	6.19853	XP_002423630	ptpla domain protein, putative [Pediculus humanus corporis]
contig11183	CUST_15527_PI425265390	0.000414305	up	72.9497	6.18883	NA	unknown gene
contig20456	CUST_21003_PI425265390	0.00247268	up	50.0065	5.64405	NA	unknown gene
contig52676	CUST_4770_PI425265390	0.00516719	up	38.6129	5.27101	ADD19167	cysteine proteinase cathepsin F [Glossina morsitans morsitans]
contig32021	CUST_29645_PI425265390	1.39071e-05	up	36.2765	5.18096	NA	unknown gene
contig19006	CUST_20031_PI425265390	0.00440554	up	26.9336	4.75134	NA	unknown gene
contig2443	CUST_23863_PI425265390	0.000527829	up	26.8653	4.74767	NA	unknown gene
contig39110	CUST_35440_PI425265390	0.000547632	up	25.3153	4.66194	NA	unknown gene
contig27838	CUST_81_PI425265390	0.000113659	up	24.7684	4.63043	XP_972548	PREDICTED: similar to partitioning defective 3, par-3 [Tribolium castaneum]
contig19444	CUST_47617_PI425265390	0.00178826	up	22.4544	4.48892	XP_001373977	PREDICTED: hypothetical protein [Monodelphis domestica]
contig25734	CUST_24836_PI425265390	0.00360611	up	21.9968	4.45922	NA	unknown gene
contig20216	CUST_20844_PI425265390	0.00209818	up	21.5449	4.42927	NA	unknown gene
contig20567	CUST_21086_PI425265390	0.000555232	up	21.4252	4.42124	NA	unknown gene
contig40886	CUST_36942_PI425265390	0.000478571	up	20.711	4.37233	NA	unknown gene
contig6966	CUST_4532_PI425308678	0.00168314	up	20.3334	4.34578	P42517	Monofunctional chorismate mutase
contig7464	CUST_48312_PI425265390	0.00296968	up	19.6738	4.2982	NA	unknown gene
contig44302	CUST_39858_PI425265390	0.00016454	up	19.4266	4.27996	NA	unknown gene
contig6966	CUST_50312_PI425265390	0.00194038	up	19.2817	4.26916	P42517	Monofunctional chorismate mutase
contig44910	CUST_40387_PI425265390	0.000541033	up	18.7965	4.23239	NA	unknown gene
contig28659	CUST_27074_PI425265390	0.00979573	up	18.5897	4.21643	NA	unknown gene
contig37797	CUST_34327_PI425265390	0.000227428	up	18.5011	4.20954	NA	unknown gene
contig6410	CUST_53331_PI425265390	0.000496069	up	18.2707	4.19146	XP_001657388	hypothetical protein AaeL_AAEL006028 [Aedes aegypti]
contig26310	CUST_25279_PI425265390	0.00012952	up	18.119	4.17943	NA	unknown gene
contig27256	CUST_26001_PI425265390	0.000493144	up	17.4937	4.12876	NA	unknown gene
contig50885	CUST_45368_PI425265390	0.00274419	up	15.242	3.92998	NA	unknown gene
contig18754	CUST_19873_PI425265390	0.00182457	up	14.5895	3.86686	NA	unknown gene
contig9458	CUST_49019_PI425265390	0.0003641	up	14.5692	3.86485	NA	unknown gene
contig21720	CUST_11007_PI425265390	0.000418041	up	14.5047	3.85845	EZ329884	TSA: Artemisia annua strain Madagascar Contig16430, mRNA sequence
contig7096	CUST_48204_PI425265390	0.00132655	up	14.426	3.8506	NA	unknown gene
contig33772	CUST_31020_PI425265390	0.0018133	up	14.2904	3.83697	NA	unknown gene
contig3616	CUST_51794_PI425265390	0.00237686	up	14.2105	3.82888	XP_001943317	PREDICTED: similar to GA13362-PA [Acyrthosiphon pisum]
contig33780	CUST_11047_PI425265390	0.00176224	up	14.0091	3.80829	XM_001808289	PREDICTED: Tribolium castaneum similar to ATP-citrate synthase (LOC656728), mRNA
contig39567	CUST_35823_PI425265390	0.000540025	up	13.9768	3.80496	NA	unknown gene
contig16090	CUST_18161_PI425265390	0.00961575	up	13.9176	3.79884	NA	unknown gene
contig3406	CUST_896_PI425308678	0.00366969	up	13.9028	3.7973	XP_001943983	PREDICTED: similar to trifunctional enzyme beta subunit (tp-beta) [Acyrthosiphon pisum]
contig31795	CUST_29469_PI425265390	0.000985923	up	13.9004	3.79705	NA	unknown gene
contig36359	CUST_33115_PI425265390	0.000481302	up	13.8411	3.79089	NA	unknown gene
contig13628	CUST_16759_PI425265390	0.00430372	up	13.5907	3.76455	NA	unknown gene
contig40077	CUST_36255_PI425265390	0.00110685	up	13.4899	3.75381	NA	unknown gene
contig45826	CUST_3885_PI425265390	0.000115425	up	13.4369	3.74813	AAV65886	cathepsin B1 isotype 6 precursor [Trichobilharzia regenti]
contig12459	CUST_8654_PI425265390	0.00329298	up	13.2603	3.72904	XP_002426109	prolyl-tRNA synthetase, putative [Pediculus humanus corporis]
contig35958	CUST_32779_PI425265390	0.00212957	up	13.1835	3.72066	NA	unknown gene
contig46282	CUST_41543_PI425265390	0.0015128	up	13.1197	3.71367	NA	unknown gene
contig24759	CUST_24118_PI425265390	0.00252457	up	13.0797	3.70925	NA	unknown gene
contig27608	CUST_26271_PI425265390	0.00244939	up	13.0149	3.70209	NA	unknown gene
contig40666	CUST_36762_PI425265390	0.00204562	up	12.8886	3.68803	NA	unknown gene
contig34494	CUST_31585_PI425265390	0.0022425	up	12.7839	3.67626	NA	unknown gene
contig4544	CUST_773_PI425308678	0.00159603	up	12.6508	3.66116	XP_001812899	PREDICTED: similar to sec-23 interacting protein P125 [Tribolium castaneum]
contig537	CUST_50634_PI425265390	0.00642562	up	12.5808	3.65315	XP_001952683	PREDICTED: similar to alpha-glucosidase [Acyrthosiphon pisum]
contig3890	CUST_12631_PI425265390	0.000703937	up	12.4254	3.63522	XP_001951715	PREDICTED: similar to CG1674 CG1674-PA [Acyrthosiphon pisum]
contig4958	CUST_6044_PI425265390	0.000630939	up	12.3959	3.63179	XP_394436	PREDICTED: similar to Myosin 61F CG9155-PB, isoform B isoform 1 [Apis mellifera]
contig4544	CUST_9114_PI425265390	0.00282624	up	12.3579	3.62736	XP_001812899	PREDICTED: similar to sec-23 interacting protein P125 [Tribolium castaneum]
contig38635	CUST_35034_PI425265390	0.00120873	up	12.2776	3.61796	NA	unknown gene
contig2011	CUST_20769_PI425265390	0.00173262	up	12.2662	3.61662	NA	unknown gene
contig537	CUST_5851_PI425308678	0.00701812	up	12.1808	3.60654	XP_001952683	PREDICTED: similar to alpha-glucosidase [Acyrthosiphon pisum]
contig29078	CUST_27395_PI425265390	0.00794693	up	12.1657	3.60475	NA	unknown gene
contig39422	CUST_14785_PI425265390	0.000933992	up	12.1173	3.59899	XP_001806936	PREDICTED: hypothetical protein [Tribolium castaneum]
contig22040	CUST_22126_PI425265390	0.00999255	up	12.0871	3.5954	NA	unknown gene
contig52840	CUST_46912_PI425265390	0.00739956	up	11.9772	3.58222	NA	unknown gene
contig12459	CUST_935_PI425308678	0.00119936	up	11.9529	3.57929	XP_002426109	prolyl-tRNA synthetase, putative [Pediculus humanus corporis]
contig10051	CUST_2240_PI425265390	0.00483898	up	11.8323	3.56465	XP_001816113	PREDICTED: similar to antennal-enriched UDP-glycosyltransferase [Tribolium castaneum]
contig19444	CUST_52343_PI425265390	0.00293078	up	11.8124	3.56222	XP_001373977	PREDICTED: hypothetical protein [Monodelphis domestica]
contig44382	CUST_39933_PI425265390	0.000547632	up	11.7422	3.55364	NA	unknown gene
contig39113	CUST_35442_PI425265390	0.00360498	up	11.6907	3.54729	NA	unknown gene
contig3350	CUST_30807_PI425265390	0.00134402	up	11.6754	3.54539	NA	unknown gene
contig29020	CUST_27352_PI425265390	0.000917295	up	11.068	3.46833	NA	unknown gene
contig18725	CUST_19848_PI425265390	0.0023224	up	11.0258	3.46282	NA	unknown gene
contig2648	CUST_25413_PI425265390	0.00307504	up	10.9451	3.45221	NA	unknown gene
contig27214	CUST_25965_PI425265390	0.00190044	up	10.9087	3.44741	NA	unknown gene
contig3406	CUST_5809_PI425265390	0.00120327	up	10.8751	3.44296	XP_001943983	PREDICTED: similar to trifunctional enzyme beta subunit (tp-beta) [Acyrthosiphon pisum]
contig44868	CUST_40351_PI425265390	0.00116882	up	10.7381	3.42467	NA	unknown gene
contig20208	CUST_20838_PI425265390	0.00137082	up	10.7179	3.42195	NA	unknown gene
contig35273	CUST_11694_PI425265390	0.000811324	up	10.7017	3.41977	XP_002431860	conserved hypothetical protein [Pediculus humanus corporis]
contig20816	CUST_21258_PI425265390	0.00315818	up	10.6224	3.40904	NA	unknown gene
contig48871	CUST_43701_PI425265390	0.00112642	up	10.5382	3.39756	NA	unknown gene
contig46967	CUST_42096_PI425265390	0.00321963	up	10.4904	3.391	NA	unknown gene
contig42824	CUST_38603_PI425265390	0.00639497	up	10.4076	3.37957	NA	unknown gene
contig32238	CUST_29817_PI425265390	0.00068496	up	10.3942	3.37771	NA	unknown gene
contig43699	CUST_54133_PI425265390	0.00322958	up	10.354	3.37212	XP_001946965	PREDICTED: similar to conserved hypothetical protein [Acyrthosiphon pisum]
contig537	CUST_2271_PI425265390	0.00636645	up	10.3417	3.37039	XP_001952683	PREDICTED: similar to alpha-glucosidase [Acyrthosiphon pisum]
contig51133	CUST_45568_PI425265390	0.00161824	up	9.9817	3.31929	NA	unknown gene
contig51063	CUST_14648_PI425265390	0.00614425	up	9.95995	3.31614	XP_001950829	PREDICTED: similar to conserved hypothetical protein [Acyrthosiphon pisum]
contig20837	CUST_21272_PI425265390	0.000522544	up	9.88876	3.30579	NA	unknown gene
contig14499	CUST_51529_PI425265390	0.00569523	up	9.88228	3.30484	XP_001599451	PREDICTED: similar to retrotransposon protein, putative, Ty1-copia subclass [Nasonia vitripennis]
contig10386	CUST_15187_PI425265390	0.00101598	up	9.86326	3.30207	NA	unknown gene
contig47693	CUST_53189_PI425265390	0.0059973	up	9.85595	3.30099	XP_001661128	hypothetical protein AaeL_AAEL010878 [Aedes aegypti]
contig709	CUST_52205_PI425265390	0.000754511	up	9.76717	3.28794	XP_001943317	PREDICTED: similar to GA13362-PA [Acyrthosiphon pisum]
contig10894	CUST_15407_PI425265390	0.00339222	up	9.71807	3.28067	NA	unknown gene
contig33972	CUST_31180_PI425265390	0.00173469	up	9.57675	3.25954	NA	unknown gene
contig37290	CUST_33911_PI425265390	0.00482067	up	9.48412	3.24551	NA	unknown gene
contig48511	CUST_43400_PI425265390	0.00230221	up	9.47767	3.24453	NA	unknown gene
contig20739	CUST_2870_PI425265390	0.000811324	up	9.42238	3.23609	XP_001606689	PREDICTED: similar to thioredoxin-like 2 [Nasonia vitripennis]
contig47265	CUST_12475_PI425265390	0.000115425	up	9.4104	3.23426	XM_001523008	Lodderomyces elongisporus NRRL YB-4239 predicted protein (LELG_05604) partial mRNA
contig15484	CUST_17805_PI425265390	0.00142765	up	9.3565	3.22597	NA	unknown gene
contig11741	CUST_52246_PI425265390	0.00268538	up	9.34083	3.22355	XP_001599383	PREDICTED: similar to conserved hypothetical protein [Nasonia vitripennis]
contig49970	CUST_13595_PI425265390	0.000754671	up	9.33377	3.22246	XM_001848498	Culex quinquefasciatus conserved hypothetical protein, mRNA
contig8084	CUST_6935_PI425265390	0.00791827	up	9.26362	3.21158	ZP_04698253	biotin synthase [Rickettsia endosymbiont of Ixodes scapularis]
contig5004	CUST_1067_PI425265390	0.0015005	up	9.26362	3.21158	XP_001376205	PREDICTED: hypothetical protein [Monodelphis domestica]
contig14616	CUST_17321_PI425265390	0.00214449	up	9.25746	3.21062	NA	unknown gene
contig6275	CUST_47986_PI425265390	0.00939018	up	9.23511	3.20713	NA	unknown gene
contig14314	CUST_8566_PI425265390	0.00677941	up	9.17517	3.19773	XP_798963	PREDICTED: hypothetical protein [Strongylocentrotus purpuratus]
contig18805	CUST_19909_PI425265390	0.000309195	up	9.17333	3.19745	NA	unknown gene
contig608	CUST_12903_PI425265390	0.00111543	up	9.11502	3.18825	EFA03852	hypothetical protein TcasGA2_TC013968 [Tribolium castaneum]
contig37684	CUST_34232_PI425265390	0.0089938	up	9.1035	3.18642	NA	unknown gene
contig20665	CUST_21153_PI425265390	0.00728089	up	9.09637	3.18529	NA	unknown gene
contig40281	CUST_36422_PI425265390	0.00698382	up	9.08275	3.18313	NA	unknown gene
contig26840	CUST_25682_PI425265390	0.00125982	up	9.04118	3.17651	NA	unknown gene
contig10973	CUST_315_PI425265390	0.00304036	up	9.0095	3.17145	XP_001653664	ubiquitin fusion degradaton protein [Aedes aegypti]
contig37453	CUST_34043_PI425265390	0.00509306	up	8.98988	3.1683	NA	unknown gene
contig33413	CUST_50308_PI425265390	0.00909348	up	8.97447	3.16583	XP_975884	PREDICTED: similar to CG17928 CG17928-PA isoform 2 [Tribolium castaneum]
contig35249	CUST_32194_PI425265390	0.00433528	up	8.97417	3.16578	NA	unknown gene
contig1826	CUST_19538_PI425265390	0.000758774	up	8.95283	3.16234	NA	unknown gene
contig5575	CUST_47808_PI425265390	0.00617436	up	8.93972	3.16023	NA	unknown gene
contig40320	CUST_36458_PI425265390	0.00435518	up	8.92888	3.15848	NA	unknown gene
contig36635	CUST_33362_PI425265390	0.000933992	up	8.90323	3.15433	NA	unknown gene
contig1301	CUST_2045_PI425308678	0.00173262	up	8.88878	3.15198	XP_001607700	PREDICTED: similar to ENSANGP00000022032 [Nasonia vitripennis]
contig7	CUST_13205_PI425265390	0.000618583	up	8.85875	3.1471	XP_001378627	PREDICTED: similar to Homeobox protein cut-like 1 [Monodelphis domestica]
contig2985	CUST_1632_PI425265390	0.000913285	up	8.84601	3.14503	NP_001166854	sex-lethal isoform S [Bombyx mori]
contig46118	CUST_41405_PI425265390	0.0015662	up	8.80139	3.13773	NA	unknown gene
contig3296	CUST_2925_PI425265390	0.00354206	up	8.76103	3.1311	XP_001605996	PREDICTED: similar to dtdp-glucose 4-6-dehydratase [Nasonia vitripennis]
contig31879	CUST_29531_PI425265390	0.00442608	up	8.74132	3.12785	NA	unknown gene
contig27523	CUST_26203_PI425265390	0.000785795	up	8.67499	3.11686	NA	unknown gene
contig53468	CUST_47193_PI425265390	0.0064582	up	8.67239	3.11643	NA	unknown gene
contig14314	CUST_2492_PI425308678	0.00173262	up	8.66948	3.11594	XP_798963	PREDICTED: hypothetical protein [Strongylocentrotus purpuratus]
contig18785	CUST_19896_PI425265390	0.00944039	up	8.661	3.11453	NA	unknown gene
contig35049	CUST_32035_PI425265390	0.000833546	up	8.65559	3.11363	NA	unknown gene
contig2025	CUST_54333_PI425265390	0.00382441	up	8.64967	3.11264	XP_001955143	GF16396 [Drosophila ananassae]
contig13568	CUST_53167_PI425265390	0.000346766	up	8.64457	3.11179	XP_001843496	larval serum protein 2 [Culex quinquefasciatus]
contig4818	CUST_43125_PI425265390	0.00332032	up	8.59899	3.10417	NA	unknown gene
contig26140	CUST_25146_PI425265390	0.00254682	up	8.5832	3.10152	NA	unknown gene
contig42774	CUST_38559_PI425265390	0.00111543	up	8.55437	3.09666	NA	unknown gene
contig47117	CUST_42220_PI425265390	0.00018612	up	8.55316	3.09646	NA	unknown gene
contig27166	CUST_25924_PI425265390	0.0037125	up	8.5298	3.09251	NA	unknown gene
contig47203	CUST_42299_PI425265390	0.00113748	up	8.52008	3.09087	NA	unknown gene
contig35637	CUST_32523_PI425265390	0.00139024	up	8.50947	3.08907	NA	unknown gene
contig28044	CUST_26604_PI425265390	0.00324369	up	8.48602	3.08509	NA	unknown gene
contig32779	CUST_30238_PI425265390	0.00362295	up	8.4711	3.08255	NA	unknown gene
contig49669	CUST_11167_PI425265390	0.00684811	up	8.38678	3.06812	EU861391	Trialeurodes vaporariorum clone 678-2 70 kDa heat shock protein mRNA, complete cds
contig15383	CUST_17744_PI425265390	0.00289563	up	8.37632	3.06632	NA	unknown gene
contig6573	CUST_43338_PI425265390	0.0010438	up	8.37458	3.06602	NA	unknown gene
contig48676	CUST_43537_PI425265390	0.00103735	up	8.37261	3.06568	NA	unknown gene
contig38330	CUST_6843_PI425265390	0.00878319	up	8.36767	3.06483	ACJ38409	santalene and bergamotene synthase [Solanum habrochaites]
contig3580	CUST_49507_PI425265390	0.00371234	up	8.32039	3.05665	ADA69466	MIP15930p [Drosophila melanogaster]
contig18658	CUST_19804_PI425265390	0.0062476	up	8.2748	3.04872	NA	unknown gene
contig3462	CUST_536_PI425265390	0.00104417	up	8.2732	3.04845	XP_971873	PREDICTED: similar to AGAP007494-PA [Tribolium castaneum]
contig3580	CUST_1618_PI425308678	0.00341571	up	8.20196	3.03597	ADA69466	MIP15930p [Drosophila melanogaster]
contig14581	CUST_17301_PI425265390	0.00413569	up	8.14881	3.02659	NA	unknown gene
contig20318	CUST_3575_PI425308678	0.00616343	up	8.08724	3.01565	XP_001946454	PREDICTED: similar to putative gag-pol protein [Acyrthosiphon pisum]
contig38273	CUST_34728_PI425265390	0.0015128	up	8.06684	3.012	NA	unknown gene
contig54136	CUST_47521_PI425265390	0.000559621	up	8.05818	3.01045	NA	unknown gene
contig19482	CUST_20344_PI425265390	0.00260805	up	8.05365	3.00964	NA	unknown gene
contig48065	CUST_43025_PI425265390	0.00209818	up	8.03027	3.00545	NA	unknown gene
contig5668	CUST_7461_PI425265390	0.00212852	up	7.96987	2.99456	ACO12454	Cathepsin B precursor [Lepeophtheirus salmonis]
contig31362	CUST_29137_PI425265390	0.000908449	up	7.95237	2.99138	NA	unknown gene
contig33573	CUST_30867_PI425265390	0.0099653	up	7.94626	2.99028	NA	unknown gene
contig20318	CUST_50062_PI425265390	0.00839735	up	7.91524	2.98463	XP_001946454	PREDICTED: similar to putative gag-pol protein [Acyrthosiphon pisum]
contig1348	CUST_51256_PI425265390	0.00016454	up	7.89475	2.98089	XP_969004	PREDICTED: similar to antennal-enriched UDP-glycosyltransferase [Tribolium castaneum]
contig26834	CUST_25678_PI425265390	0.00635114	up	7.88416	2.97896	NA	unknown gene
contig8977	CUST_48831_PI425265390	0.00123706	up	7.87475	2.97723	NA	unknown gene
contig829	CUST_3886_PI425265390	0.000345321	up	7.80547	2.96449	NP_001119610	cathepsin B-1852 [Acyrthosiphon pisum]
contig30440	CUST_28441_PI425265390	0.00158833	up	7.78272	2.96027	NA	unknown gene
contig25840	CUST_24919_PI425265390	0.00414068	up	7.77167	2.95823	NA	unknown gene
contig8268	CUST_6978_PI425265390	0.00101598	up	7.76226	2.95648	XP_001945387	PREDICTED: similar to alpha-aminoadipate aminotransferase [Acyrthosiphon pisum]
contig39311	CUST_35610_PI425265390	0.00760061	up	7.72713	2.94993	NA	unknown gene
contig53617	CUST_1377_PI425308678	0.00663674	up	7.70259	2.94534	XP_002735719	PREDICTED: casein kinase 2, beta polypeptide-like [Saccoglossus kowalevskii]
contig50300	CUST_44888_PI425265390	0.00131217	up	7.67722	2.94058	NA	unknown gene
contig19564	CUST_7703_PI425265390	0.00969096	up	7.67311	2.93981	P54187	D2_ONCVORecName: Full=Protein D2
contig7325	CUST_48272_PI425265390	0.0026979	up	7.66825	2.9389	NA	unknown gene
contig1854	CUST_19725_PI425265390	0.00948081	up	7.63031	2.93174	NA	unknown gene
contig28427	CUST_26900_PI425265390	0.000340398	up	7.62817	2.93134	NA	unknown gene
contig28235	CUST_12067_PI425265390	0.00428594	up	7.60973	2.92784	XP_001950714	PREDICTED: similar to AGAP007704-PA [Acyrthosiphon pisum]
contig8605	CUST_2818_PI425308678	0.00152215	up	7.57746	2.92171	XP_001948329	PREDICTED: similar to sugar transporter [Acyrthosiphon pisum]
contig610	CUST_47939_PI425265390	0.000514139	up	7.56894	2.92009	NA	unknown gene
contig5837	CUST_5834_PI425308678	0.00277692	up	7.52861	2.91238	XP_001661610	apyrase, putative [Aedes aegypti]
contig21681	CUST_21872_PI425265390	0.00242883	up	7.52384	2.91147	NA	unknown gene
contig38680	CUST_35076_PI425265390	0.00016454	up	7.48711	2.90441	NA	unknown gene
contig53617	CUST_7468_PI425265390	0.00244081	up	7.47489	2.90205	XP_002735719	PREDICTED: casein kinase 2, beta polypeptide-like [Saccoglossus kowalevskii]
contig13807	CUST_2879_PI425265390	0.00273699	up	7.44893	2.89703	BAH72265	ACYPI55336 [Acyrthosiphon pisum]
contig13224	CUST_14125_PI425265390	0.00114179	up	7.44736	2.89673	BAH70669	ACYPI004866 [Acyrthosiphon pisum]
contig5837	CUST_50617_PI425265390	0.00190044	up	7.43653	2.89463	XP_001661610	apyrase, putative [Aedes aegypti]
contig43538	CUST_39223_PI425265390	0.000791963	up	7.43448	2.89423	NA	unknown gene
contig2486	CUST_24190_PI425265390	0.000547632	up	7.4145	2.89035	NA	unknown gene
contig37833	CUST_34358_PI425265390	0.00369698	up	7.40334	2.88818	NA	unknown gene
contig45040	CUST_40488_PI425265390	0.00376898	up	7.39907	2.88734	NA	unknown gene
contig7739	CUST_48394_PI425265390	0.000617691	up	7.36623	2.88093	NA	unknown gene
contig53533	CUST_47214_PI425265390	0.00744668	up	7.35179	2.8781	NA	unknown gene
contig40689	CUST_36778_PI425265390	0.00105551	up	7.34621	2.877	NA	unknown gene
contig2695	CUST_52931_PI425265390	0.00140992	up	7.28827	2.86558	XP_001951715	PREDICTED: similar to CG1674 CG1674-PA [Acyrthosiphon pisum]
contig2513	CUST_24376_PI425265390	0.00940245	up	7.2679	2.86154	NA	unknown gene
contig19015	CUST_20037_PI425265390	0.00270717	up	7.24827	2.85764	NA	unknown gene
contig19403	CUST_20290_PI425265390	0.000935306	up	7.24717	2.85742	NA	unknown gene
contig9861	CUST_49187_PI425265390	0.000346766	up	7.24394	2.85678	NA	unknown gene
contig46532	CUST_41739_PI425265390	0.00728018	up	7.23717	2.85543	NA	unknown gene
contig39232	CUST_35541_PI425265390	0.0015128	up	7.21353	2.85071	NA	unknown gene
contig11075	CUST_2802_PI425308678	0.00558299	up	7.20077	2.84815	XP_001944504	PREDICTED: similar to AGAP007667-PA [Acyrthosiphon pisum]
contig37449	CUST_34039_PI425265390	0.00223905	up	7.17507	2.84299	NA	unknown gene
contig9415	CUST_1173_PI425265390	0.00773999	up	7.14787	2.83751	ACH85201	heat shock protein 70 [Trialeurodes vaporariorum]
contig33432	CUST_30754_PI425265390	0.00238808	up	7.12396	2.83268	NA	unknown gene
contig6324	CUST_48002_PI425265390	0.00795174	up	7.11456	2.83078	NA	unknown gene
contig48602	CUST_43474_PI425265390	0.00193554	up	7.10278	2.82838	NA	unknown gene
contig23225	CUST_22970_PI425265390	0.000307144	up	7.10143	2.82811	NA	unknown gene
contig13070	CUST_16461_PI425265390	0.00912363	up	7.10005	2.82783	NA	unknown gene
contig26005	CUST_25043_PI425265390	0.00789975	up	7.04989	2.8176	NA	unknown gene
contig38040	CUST_34527_PI425265390	0.000409952	up	7.02668	2.81284	NA	unknown gene
contig1642	CUST_1195_PI425308678	0.00196059	up	6.9951	2.80634	XP_392818	PREDICTED: similar to Adenylosuccinate synthetase [Apis mellifera]
contig41147	CUST_37162_PI425265390	0.00255638	up	6.97713	2.80263	NA	unknown gene
contig24656	CUST_24035_PI425265390	0.00828361	up	6.93245	2.79337	NA	unknown gene
contig39586	CUST_35838_PI425265390	0.00289475	up	6.91977	2.79072	NA	unknown gene
contig49517	CUST_44251_PI425265390	0.00171856	up	6.87721	2.78182	NA	unknown gene
contig10887	CUST_15403_PI425265390	0.000831601	up	6.84103	2.77421	NA	unknown gene
contig53331	CUST_47131_PI425265390	0.00528075	up	6.83192	2.77229	NA	unknown gene
contig28272	CUST_26782_PI425265390	0.000971937	up	6.83188	2.77228	NA	unknown gene
contig15219	CUST_17655_PI425265390	0.000432541	up	6.83152	2.77221	NA	unknown gene
contig14065	CUST_6321_PI425265390	0.00162288	up	6.81782	2.76931	ACO12454	Cathepsin B precursor [Lepeophtheirus salmonis]
contig49958	CUST_44617_PI425265390	0.000299057	up	6.79504	2.76448	NA	unknown gene
contig53670	CUST_47280_PI425265390	0.00461119	up	6.78805	2.763	NA	unknown gene
contig52752	CUST_11697_PI425265390	0.00146992	up	6.7688	2.7589	XP_002291919	predicted protein [Thalassiosira pseudonana CCMP1335]
contig1238	CUST_14353_PI425265390	0.0014515	up	6.76182	2.75741	XP_001951783	PREDICTED: similar to arginine/serine-rich coiled-coil 2 [Acyrthosiphon pisum]
contig31007	CUST_28869_PI425265390	0.000718952	up	6.76001	2.75702	NA	unknown gene
contig7889	CUST_48443_PI425265390	0.00244167	up	6.75265	2.75545	NA	unknown gene
contig49087	CUST_43887_PI425265390	0.00147099	up	6.75126	2.75516	NA	unknown gene
contig33411	CUST_30741_PI425265390	0.00314358	up	6.71167	2.74667	NA	unknown gene
contig5460	CUST_13271_PI425265390	0.00118832	up	6.68638	2.74123	XP_001948117	PREDICTED: similar to glucosyl/glucuronosyl transferases [Acyrthosiphon pisum]
contig21001	CUST_6500_PI425308678	0.00016454	up	6.671	2.7379	XP_001950796	PREDICTED: similar to myo-inositol oxygenase [Acyrthosiphon pisum]
contig12462	CUST_4731_PI425308678	0.00479936	up	6.64857	2.73304	XP_975619	PREDICTED: similar to AGAP001536-PA [Tribolium castaneum]
contig1883	CUST_5576_PI425265390	0.00142553	up	6.63765	2.73067	XP_974220	PREDICTED: similar to cathepsin b [Tribolium castaneum]
contig22836	CUST_22704_PI425265390	0.000593568	up	6.62088	2.72702	NA	unknown gene
contig10415	CUST_5651_PI425308678	0.00925124	up	6.61825	2.72645	XP_001608074	PREDICTED: similar to ultraviolet-sensitive opsin [Nasonia vitripennis]
contig21001	CUST_2670_PI425265390	0.00016454	up	6.61197	2.72508	XP_001950796	PREDICTED: similar to myo-inositol oxygenase [Acyrthosiphon pisum]
contig14988	CUST_5573_PI425265390	0.000390808	up	6.60266	2.72305	BAG71147	cathepsin B-N1 [Tuberaphis takenouchii]
contig3794	CUST_34446_PI425265390	0.00188856	up	6.57965	2.71801	NA	unknown gene
contig23833	CUST_23417_PI425265390	0.00325862	up	6.57205	2.71634	NA	unknown gene
contig12854	CUST_11201_PI425265390	0.00172266	up	6.56152	2.71403	XP_001182107	PREDICTED: similar to transposase [Strongylocentrotus purpuratus]
contig2527	CUST_6977_PI425265390	0.00580021	up	6.54979	2.71145	XP_001945387	PREDICTED: similar to alpha-aminoadipate aminotransferase [Acyrthosiphon pisum]
contig30003	CUST_13290_PI425265390	0.00233018	up	6.52591	2.70618	XP_001946063	PREDICTED: similar to putative gag-pol protein [Acyrthosiphon pisum]
contig25666	CUST_24779_PI425265390	0.00314358	up	6.50626	2.70183	NA	unknown gene
contig52670	CUST_6501_PI425308678	0.000590778	up	6.48878	2.69795	XP_001950796	PREDICTED: similar to myo-inositol oxygenase [Acyrthosiphon pisum]
contig52206	CUST_46445_PI425265390	0.00127393	up	6.48674	2.69749	NA	unknown gene
contig18940	CUST_19997_PI425265390	0.0019431	up	6.48658	2.69746	NA	unknown gene
contig36639	CUST_33366_PI425265390	0.00229388	up	6.48298	2.69666	NA	unknown gene
contig51150	CUST_45580_PI425265390	0.0017723	up	6.48182	2.6964	NA	unknown gene
contig51395	CUST_45783_PI425265390	0.000894318	up	6.47255	2.69433	NA	unknown gene
contig29127	CUST_27429_PI425265390	0.00580236	up	6.46891	2.69352	NA	unknown gene
contig8605	CUST_49882_PI425265390	0.00110107	up	6.45172	2.68968	XP_001948329	PREDICTED: similar to sugar transporter [Acyrthosiphon pisum]
contig49832	CUST_44509_PI425265390	0.00504573	up	6.42323	2.6833	NA	unknown gene
contig7914	CUST_48450_PI425265390	0.000547632	up	6.39106	2.67606	NA	unknown gene
contig27589	CUST_26259_PI425265390	0.00191335	up	6.39016	2.67585	NA	unknown gene
contig13740	CUST_8607_PI425265390	0.00306359	up	6.37247	2.67185	XP_002429598	Kynurenine 3-monooxygenase, putative [Pediculus humanus corporis]
contig13420	CUST_7230_PI425265390	0.00726521	up	6.37183	2.67171	XP_002424259	calcium/calmodulin-dependent protein kinase type 1G, putative [Pediculus humanus corporis]
contig24058	CUST_23576_PI425265390	0.00101266	up	6.37095	2.67151	NA	unknown gene
contig4452	CUST_40050_PI425265390	0.00578396	up	6.33144	2.66253	NA	unknown gene
contig16277	CUST_1517_PI425308678	0.00178826	up	6.32803	2.66176	XP_973830	PREDICTED: similar to Short-chain specific acyl-CoA dehydrogenase [Tribolium castaneum]
contig33834	CUST_31070_PI425265390	0.00758153	up	6.296	2.65444	NA	unknown gene
contig47719	CUST_42728_PI425265390	0.00329298	up	6.26591	2.64752	NA	unknown gene
contig12462	CUST_50511_PI425265390	0.00491234	up	6.23591	2.6406	XP_975619	PREDICTED: similar to AGAP001536-PA [Tribolium castaneum]
contig1642	CUST_8985_PI425265390	0.000383955	up	6.23349	2.64004	XP_392818	PREDICTED: similar to Adenylosuccinate synthetase [Apis mellifera]
contig2754	CUST_26219_PI425265390	0.00710452	up	6.23277	2.63987	NA	unknown gene
contig15090	CUST_17583_PI425265390	0.00109369	up	6.20357	2.6331	NA	unknown gene
contig47474	CUST_42523_PI425265390	0.00217071	up	6.19052	2.63006	NA	unknown gene
contig52670	CUST_2671_PI425265390	0.00104417	up	6.13028	2.61595	XP_001950796	PREDICTED: similar to myo-inositol oxygenase [Acyrthosiphon pisum]
contig6430	CUST_48026_PI425265390	0.000546929	up	6.12441	2.61457	NA	unknown gene
contig3708	CUST_33725_PI425265390	0.00172055	up	6.11785	2.61302	NA	unknown gene
contig23882	CUST_52501_PI425265390	0.00131577	up	6.11767	2.61298	NP_001152775	venom serine carboxypeptidase [Apis mellifera]
contig22361	CUST_742_PI425265390	0.000902904	up	6.10775	2.61064	XP_002427870	Palmitoyltransferase TIP1, putative [Pediculus humanus corporis]
contig36317	CUST_33077_PI425265390	0.00206326	up	6.10312	2.60955	NA	unknown gene
contig49529	CUST_44261_PI425265390	0.00230221	up	6.08454	2.60515	NA	unknown gene
contig12695	CUST_16277_PI425265390	0.00909348	up	6.08014	2.60411	NA	unknown gene
contig15022	CUST_48_PI425308678	0.00149803	up	6.05048	2.59705	AAP93637	Cu/Zn superoxide dismutase [Lymnaea stagnalis]
contig53224	CUST_47073_PI425265390	0.00215078	up	6.04182	2.59498	NA	unknown gene
contig7008	CUST_51656_PI425265390	0.00238068	up	6.0393	2.59438	NP_001135960	uridine diphosphate glucosyltransferase [Bombyx mori]
contig20309	CUST_20913_PI425265390	0.00366694	up	6.01684	2.58901	NA	unknown gene
contig19024	CUST_3313_PI425308678	0.00856924	up	5.99624	2.58406	XP_786592	PREDICTED: similar to PMS2 protein [Strongylocentrotus purpuratus]
contig2475	CUST_24109_PI425265390	0.000113659	up	5.98498	2.58135	NA	unknown gene
contig5324	CUST_47084_PI425265390	0.00556573	up	5.95992	2.57529	NA	unknown gene
contig1761	CUST_19105_PI425265390	0.00557061	up	5.92659	2.5672	NA	unknown gene
contig32271	CUST_29842_PI425265390	0.00261818	up	5.92525	2.56688	NA	unknown gene
contig6450	CUST_14564_PI425265390	0.00191447	up	5.9067	2.56235	CAA96573	ZP2 [Cyprinus carpio]
contig33547	CUST_30841_PI425265390	0.0025835	up	5.89702	2.55999	NA	unknown gene
contig15489	CUST_17807_PI425265390	0.00127393	up	5.89331	2.55908	NA	unknown gene
contig22052	CUST_6829_PI425265390	0.00571458	up	5.88684	2.55749	XP_001605059	PREDICTED: similar to fatty acid synthase [Nasonia vitripennis]
contig47955	CUST_42930_PI425265390	0.00327237	up	5.88307	2.55657	NA	unknown gene
contig42638	CUST_38445_PI425265390	0.00345409	up	5.87871	2.5555	NA	unknown gene
contig10361	CUST_15175_PI425265390	0.000513301	up	5.86932	2.55319	NA	unknown gene
contig14641	CUST_665_PI425265390	0.00637006	up	5.86775	2.55281	XP_974355	PREDICTED: similar to CG5047 CG5047-PA [Tribolium castaneum]
contig2694	CUST_4443_PI425265390	0.00205843	up	5.85154	2.54882	XP_001952163	PREDICTED: similar to sucrase [Acyrthosiphon pisum]
contig53727	CUST_47309_PI425265390	0.00679059	up	5.83695	2.54521	NA	unknown gene
contig37022	CUST_33678_PI425265390	0.00191065	up	5.82525	2.54232	NA	unknown gene
contig17583	CUST_19089_PI425265390	0.000239613	up	5.82471	2.54219	NA	unknown gene
contig18861	CUST_3184_PI425265390	0.00177827	up	5.78775	2.533	XP_001607279	PREDICTED: similar to uricase [Nasonia vitripennis]
contig37272	CUST_33895_PI425265390	0.00244678	up	5.78458	2.53221	NA	unknown gene
contig13835	CUST_16872_PI425265390	0.00044258	up	5.76727	2.52789	NA	unknown gene
contig9977	CUST_50450_PI425265390	0.000309195	up	5.7587	2.52574	XP_001947773	PREDICTED: similar to pancreatic lipase related protein 1 [Acyrthosiphon pisum]
contig26328	CUST_25293_PI425265390	0.00041718	up	5.75097	2.52381	NA	unknown gene
contig23509	CUST_23178_PI425265390	0.000319774	up	5.72892	2.51826	NA	unknown gene
contig28165	CUST_26696_PI425265390	0.000559621	up	5.7077	2.51291	NA	unknown gene
contig21576	CUST_21796_PI425265390	0.000582547	up	5.688	2.50792	NA	unknown gene
contig4611	CUST_14381_PI425265390	0.00109369	up	5.68679	2.50761	XM_392114	PREDICTED: Apis mellifera similar to Chd64 CG14996-PB (LOC408572), mRNA
contig17685	CUST_19152_PI425265390	0.00128129	up	5.67418	2.50441	NA	unknown gene
contig14731	CUST_301_PI425265390	0.00325096	up	5.62391	2.49157	XP_967388	PREDICTED: similar to phosphoinositide-binding protein, putative [Tribolium castaneum]
contig8842	CUST_48782_PI425265390	0.000169843	up	5.60867	2.48766	NA	unknown gene
contig17442	CUST_18994_PI425265390	0.00753372	up	5.60225	2.48601	NA	unknown gene
contig16971	CUST_51685_PI425265390	0.0059179	up	5.59432	2.48396	XP_001850988	zinc carboxypeptidase [Culex quinquefasciatus]
contig20083	CUST_20754_PI425265390	0.00347504	up	5.58893	2.48257	NA	unknown gene
contig458	CUST_14086_PI425265390	0.0084664	up	5.58176	2.48072	XP_001660708	hypothetical protein AaeL_AAEL010263 [Aedes aegypti]
contig46428	CUST_13237_PI425265390	0.00285474	up	5.58073	2.48045	AE016826	Buchnera aphidicola str. Bp (Baizongia pistaciae), complete genome
contig40305	CUST_36444_PI425265390	0.00363916	up	5.57304	2.47847	NA	unknown gene
contig8729	CUST_48731_PI425265390	0.00120568	up	5.57083	2.47789	NA	unknown gene
contig4330	CUST_39022_PI425265390	0.00514486	up	5.56453	2.47626	NA	unknown gene
contig21036	CUST_21412_PI425265390	0.00224057	up	5.55829	2.47464	NA	unknown gene
contig49985	CUST_12127_PI425265390	0.00315967	up	5.55357	2.47342	XP_392480	PREDICTED: similar to Oxysterol binding protein CG6708-PA isoform 1, partial [Apis mellifera]
contig29932	CUST_28038_PI425265390	0.004382	up	5.53701	2.46911	NA	unknown gene
contig4242	CUST_3788_PI425308678	0.00351934	up	5.51091	2.46229	XP_001601769	PREDICTED: similar to ENSANGP00000018228 [Nasonia vitripennis]
contig29184	CUST_27478_PI425265390	0.00140992	up	5.48896	2.45653	NA	unknown gene
contig9345	CUST_4180_PI425265390	0.0013206	up	5.48304	2.45498	XP_002430747	C-factor, putative [Pediculus humanus corporis]
contig9977	CUST_4670_PI425308678	0.000679765	up	5.47766	2.45356	XP_001947773	PREDICTED: similar to pancreatic lipase related protein 1 [Acyrthosiphon pisum]
contig13843	CUST_16880_PI425265390	0.00844585	up	5.46538	2.45032	NA	unknown gene
contig33726	CUST_13944_PI425265390	0.00928134	up	5.46498	2.45022	EFA01182	hypothetical protein TcasGA2_TC010507 [Tribolium castaneum]
contig9934	CUST_52836_PI425265390	0.00145217	up	5.4564	2.44795	XP_001944922	PREDICTED: similar to amino acid transporter [Acyrthosiphon pisum]
contig29770	CUST_27911_PI425265390	0.002481	up	5.44291	2.44438	NA	unknown gene
contig8601	CUST_48689_PI425265390	0.00180234	up	5.44024	2.44367	NA	unknown gene
contig29909	CUST_28020_PI425265390	0.00438242	up	5.43897	2.44333	NA	unknown gene
contig12202	CUST_6175_PI425308678	0.00345185	up	5.43463	2.44218	XP_001607279	PREDICTED: similar to uricase [Nasonia vitripennis]
contig35076	CUST_32057_PI425265390	0.00250653	up	5.39978	2.4329	NA	unknown gene
contig17744	CUST_12134_PI425265390	0.00454233	up	5.39062	2.43045	XP_002073607	GK13054 [Drosophila willistoni]
contig37436	CUST_34029_PI425265390	0.00495482	up	5.37891	2.42731	NA	unknown gene
contig8971	CUST_51451_PI425265390	0.0045866	up	5.37751	2.42694	NP_001103332	hypothetical protein LOC100126136 [Danio rerio]
contig32947	CUST_30379_PI425265390	0.00243996	up	5.36153	2.42264	NA	unknown gene
contig1597	CUST_54182_PI425265390	0.00824539	up	5.35971	2.42215	XP_001951309	PREDICTED: similar to lethal(2)essential for life protein-like protein [Acyrthosiphon pisum]
contig13807	CUST_4935_PI425308678	0.00474312	up	5.34928	2.41934	BAH72265	ACYPI55336 [Acyrthosiphon pisum]
contig8017	CUST_8412_PI425265390	0.000544108	up	5.34703	2.41874	XP_395734	PREDICTED: similar to CG18140-PA [Apis mellifera]
contig5468	CUST_47772_PI425265390	0.00793183	up	5.33514	2.41553	NA	unknown gene
contig8171	CUST_48544_PI425265390	0.0096	up	5.33294	2.41493	NA	unknown gene
contig15287	CUST_17690_PI425265390	0.00231722	up	5.33044	2.41426	NA	unknown gene
contig39467	CUST_35738_PI425265390	0.0046132	up	5.3185	2.41102	NA	unknown gene
contig14158	CUST_17063_PI425265390	0.0013978	up	5.31562	2.41024	NA	unknown gene
contig4637	CUST_2825_PI425308678	0.000747433	up	5.28409	2.40166	XP_321919	AGAP001236-PA [Anopheles gambiae str. PEST]
contig9015	CUST_48844_PI425265390	0.00140273	up	5.27131	2.39816	NA	unknown gene
contig12202	CUST_50958_PI425265390	0.00345185	up	5.2627	2.3958	XP_001607279	PREDICTED: similar to uricase [Nasonia vitripennis]
contig9605	CUST_49080_PI425265390	0.0021512	up	5.24885	2.392	NA	unknown gene
contig4172	CUST_37640_PI425265390	0.00448963	up	5.24709	2.39152	NA	unknown gene
contig54324	CUST_47615_PI425265390	0.00111543	up	5.23957	2.38945	NA	unknown gene
contig7329	CUST_4204_PI425265390	0.00326724	up	5.2181	2.38353	NP_001155379	hypothetical protein LOC100158876 [Acyrthosiphon pisum]
contig23416	CUST_23105_PI425265390	0.00900191	up	5.21251	2.38198	NA	unknown gene
contig1081	CUST_6859_PI425308678	0.0017723	up	5.21203	2.38184	XP_001870330	cysteine dioxygenase [Culex quinquefasciatus]
contig40045	CUST_36225_PI425265390	0.00253151	up	5.20976	2.38122	NA	unknown gene
contig29951	CUST_28053_PI425265390	0.00489388	up	5.20586	2.38014	NA	unknown gene
contig26908	CUST_25729_PI425265390	0.00894347	up	5.20493	2.37988	NA	unknown gene
contig4637	CUST_49889_PI425265390	0.000391821	up	5.20219	2.37912	XP_321919	AGAP001236-PA [Anopheles gambiae str. PEST]
contig17185	CUST_18833_PI425265390	0.00243343	up	5.18901	2.37546	NA	unknown gene
contig44728	CUST_40223_PI425265390	0.00360611	up	5.18268	2.3737	NA	unknown gene
contig51938	CUST_46223_PI425265390	0.00155668	up	5.18165	2.37341	NA	unknown gene
contig7658	CUST_6961_PI425265390	0.0017997	up	5.17548	2.37169	XP_001607490	PREDICTED: similar to Ataxin-3 [Nasonia vitripennis]
contig89	CUST_53646_PI425265390	0.00263018	up	5.17355	2.37116	XP_002066526	GK24539 [Drosophila willistoni]
contig30764	CUST_28686_PI425265390	0.00170002	up	5.17192	2.3707	NA	unknown gene
contig11245	CUST_15561_PI425265390	0.00016454	up	5.16888	2.36985	NA	unknown gene
contig21524	CUST_12924_PI425265390	0.0020456	up	5.15247	2.36526	EEZ97441	hypothetical protein TcasGA2_TC011272 [Tribolium castaneum]
contig11223	CUST_5954_PI425308678	0.0079848	up	5.14357	2.36277	XP_002435084	galactose-3-O-sulfotransferase, putative [Ixodes scapularis]
contig36798	CUST_33501_PI425265390	0.00190044	up	5.14316	2.36266	NA	unknown gene
contig6268	CUST_47984_PI425265390	0.000224675	up	5.13725	2.361	NA	unknown gene
contig10099	CUST_12542_PI425265390	0.00012952	up	5.1356	2.36053	XP_001948491	PREDICTED: similar to AGAP005350-PA, partial [Acyrthosiphon pisum]
contig10363	CUST_15177_PI425265390	0.00209407	up	5.13431	2.36017	NA	unknown gene
contig53992	CUST_1814_PI425265390	0.000330501	up	5.13092	2.35922	XP_001950796	PREDICTED: similar to myo-inositol oxygenase [Acyrthosiphon pisum]
contig54360	CUST_47632_PI425265390	0.00312613	up	5.12803	2.3584	NA	unknown gene
contig1515	CUST_52802_PI425265390	0.00568658	up	5.11722	2.35536	XP_623967	PREDICTED: similar to CG5867-PA [Apis mellifera]
contig20546	CUST_21071_PI425265390	0.00105551	up	5.11542	2.35485	NA	unknown gene
contig8435	CUST_51784_PI425265390	0.00773956	up	5.1138	2.3544	XP_001951112	PREDICTED: similar to alpha-amylase [Acyrthosiphon pisum]
contig915	CUST_11606_PI425265390	0.00185169	up	5.10789	2.35273	XP_001950829	PREDICTED: similar to conserved hypothetical protein [Acyrthosiphon pisum]
contig45185	CUST_51697_PI425265390	0.00627716	up	5.09611	2.3494	XP_002579002	zinc finger protein [Schistosoma mansoni]
contig21226	CUST_21539_PI425265390	0.00314358	up	5.08392	2.34594	NA	unknown gene
contig6356	CUST_3667_PI425308678	0.000115425	up	5.07898	2.34454	XP_002164846	PREDICTED: similar to predicted protein, partial [Hydra magnipapillata]
contig40374	CUST_36512_PI425265390	0.00958062	up	5.07612	2.34373	NA	unknown gene
contig18580	CUST_2237_PI425265390	0.0071505	up	5.07359	2.34301	ABW96354	aquaporin 1 [Bemisia tabaci]
contig32893	CUST_14127_PI425265390	0.00814025	up	5.07355	2.343	BAH70669	ACYPI004866 [Acyrthosiphon pisum]
contig52823	CUST_46904_PI425265390	0.000547632	up	5.073	2.34284	NA	unknown gene
contig18739	CUST_3163_PI425265390	0.00659103	up	5.06976	2.34192	XP_393374	PREDICTED: similar to xylulokinase homolog [Apis mellifera]
contig54537	CUST_47717_PI425265390	0.00457578	up	5.06878	2.34164	NA	unknown gene
contig1363	CUST_4182_PI425265390	0.00120333	up	5.05245	2.33698	XP_002430747	C-factor, putative [Pediculus humanus corporis]
contig5583	CUST_2121_PI425308678	0.00418998	up	5.04969	2.33619	P84531	Ribosome-inactivating protein cucurmosin
contig54316	CUST_47612_PI425265390	0.00107603	up	5.04654	2.33529	NA	unknown gene
contig53992	CUST_6309_PI425308678	0.00100233	up	5.04204	2.33401	XP_001950796	PREDICTED: similar to myo-inositol oxygenase [Acyrthosiphon pisum]
contig15301	CUST_14196_PI425265390	0.00439668	up	5.04174	2.33392	XP_002106079	GD16317 [Drosophila simulans]
contig34415	CUST_31529_PI425265390	0.00316466	up	5.04126	2.33378	NA	unknown gene
contig6648	CUST_48075_PI425265390	0.00333278	up	5.03644	2.3324	NA	unknown gene
contig27854	CUST_26461_PI425265390	0.0064672	up	5.03351	2.33156	NA	unknown gene
contig43201	CUST_38933_PI425265390	0.00175236	up	5.02511	2.32915	NA	unknown gene
contig24966	CUST_13777_PI425265390	0.00841269	up	5.02295	2.32853	XM_002607347	Branchiostoma floridae hypothetical protein, mRNA
contig38824	CUST_35202_PI425265390	0.00407284	up	5.02093	2.32795	NA	unknown gene
contig37408	CUST_34005_PI425265390	0.00578972	up	5.01143	2.32522	NA	unknown gene
contig54410	CUST_4883_PI425308678	0.00553163	up	5.00296	2.32278	XP_002732226	PREDICTED: adenylosuccinate lyase-like, partial [Saccoglossus kowalevskii]
contig18911	CUST_19978_PI425265390	0.00603033	up	5.00129	2.3223	NA	unknown gene
contig15401	CUST_8359_PI425265390	0.007985	up	5.001	2.32222	NP_001036422	chitinase 3 [Drosophila melanogaster]
contig1883	CUST_9803_PI425265390	0.00316347	up	4.99211	2.31965	XP_974220	PREDICTED: similar to cathepsin b [Tribolium castaneum]
contig5583	CUST_49655_PI425265390	0.00589388	up	4.97614	2.31503	P84531	Ribosome-inactivating protein cucurmosin
contig54161	CUST_47536_PI425265390	0.00433883	up	4.97068	2.31344	NA	unknown gene
contig11804	CUST_15840_PI425265390	0.00187238	up	4.9677	2.31258	NA	unknown gene
contig41400	CUST_37380_PI425265390	0.00584941	up	4.95633	2.30927	NA	unknown gene
contig10820	CUST_9868_PI425265390	0.00105385	up	4.95092	2.3077	XP_002411332	atrial natriuretic peptide receptor, putative [Ixodes scapularis]
contig12861	CUST_6042_PI425265390	0.00872563	up	4.95085	2.30768	XP_002431700	myosin light chain kinase, putative [Pediculus humanus corporis]
contig32247	CUST_29824_PI425265390	0.00137908	up	4.94899	2.30713	NA	unknown gene
contig40760	CUST_36838_PI425265390	0.00322464	up	4.93521	2.30311	NA	unknown gene
contig53035	CUST_12590_PI425265390	0.00242244	up	4.92576	2.30035	XP_001945473	PREDICTED: similar to juvenile hormone-inducible protein 26 [Acyrthosiphon pisum]
contig51475	CUST_45847_PI425265390	0.00351934	up	4.92162	2.29913	NA	unknown gene
contig4221	CUST_31254_PI425265390	0.00162288	up	4.91738	2.29789	NA	unknown gene
contig46567	CUST_41767_PI425265390	0.00346846	up	4.91356	2.29677	NA	unknown gene
contig33451	CUST_13096_PI425265390	0.00796729	up	4.91195	2.2963	NP_001155683	hypothetical protein LOC100165958 [Acyrthosiphon pisum]
contig18964	CUST_5161_PI425265390	0.00456771	up	4.89432	2.29111	XP_001603304	PREDICTED: similar to retrotransposon protein, putative, unclassified [Nasonia vitripennis]
contig35124	CUST_11163_PI425265390	0.00221506	up	4.89309	2.29075	AY521265	Trialeurodes vaporariorum mitochondrion, complete genome
contig37434	CUST_34027_PI425265390	0.00188668	up	4.89227	2.2905	NA	unknown gene
contig26627	CUST_51568_PI425265390	0.00552615	up	4.88968	2.28974	XP_002425969	Mast cell protease 6 precursor, putative [Pediculus humanus corporis]
contig10955	CUST_15432_PI425265390	0.00419582	up	4.88758	2.28912	NA	unknown gene
contig4302	CUST_1579_PI425308678	0.0041548	up	4.88351	2.28792	ACP18836	cysteine proteinase 3 [Chrysomela tremulae]
contig32199	CUST_29788_PI425265390	0.00426084	up	4.86999	2.28392	NA	unknown gene
contig4954	CUST_51360_PI425265390	0.000618583	up	4.86488	2.28241	XP_002135479	GA28568 [Drosophila pseudoobscura pseudoobscura]
contig14124	CUST_17042_PI425265390	0.00332123	up	4.86157	2.28142	NA	unknown gene
contig39433	CUST_50903_PI425265390	0.000548402	up	4.86138	2.28137	XP_623312	PREDICTED: similar to sideroflexin 2 [Apis mellifera]
contig18861	CUST_6613_PI425308678	0.0078402	up	4.86131	2.28135	XP_001607279	PREDICTED: similar to uricase [Nasonia vitripennis]
contig21822	CUST_21968_PI425265390	0.00169062	up	4.85101	2.27828	NA	unknown gene
contig54354	CUST_2091_PI425265390	0.00739364	up	4.83313	2.27296	XP_001688508	AGAP005153-PA [Anopheles gambiae str. PEST]
contig8915	CUST_53079_PI425265390	0.00460212	up	4.83088	2.27229	XP_002428106	conserved hypothetical protein [Pediculus humanus corporis]
contig11223	CUST_50737_PI425265390	0.0043381	up	4.82939	2.27184	XP_002435084	galactose-3-O-sulfotransferase, putative [Ixodes scapularis]
contig53623	CUST_47257_PI425265390	0.0061772	up	4.82887	2.27169	NA	unknown gene
contig54290	CUST_6126_PI425308678	0.0088488	up	4.82634	2.27093	XP_972245	PREDICTED: similar to predicted protein [Tribolium castaneum]
contig13525	CUST_3635_PI425308678	0.000178025	up	4.7882	2.25948	NP_772803	hypothetical protein bll6163 [Bradyrhizobium japonicum USDA 110]
contig22711	CUST_13803_PI425265390	0.00209407	up	4.78539	2.25864	XP_001688102	AGAP006934-PA [Anopheles gambiae str. PEST]
contig53515	CUST_6308_PI425308678	0.00510142	up	4.78304	2.25793	XP_001950796	PREDICTED: similar to myo-inositol oxygenase [Acyrthosiphon pisum]
contig3159	CUST_29300_PI425265390	0.00243343	up	4.77288	2.25486	NA	unknown gene
contig10699	CUST_14877_PI425265390	0.00664477	up	4.77248	2.25474	XP_001950455	PREDICTED: hypothetical protein [Acyrthosiphon pisum]
contig24854	CUST_24185_PI425265390	0.000830148	up	4.75986	2.25092	NA	unknown gene
contig2985	CUST_10723_PI425265390	0.00186175	up	4.75562	2.24963	NP_001166854	sex-lethal isoform S [Bombyx mori]
contig1231	CUST_16096_PI425265390	0.00106384	up	4.75028	2.24801	NA	unknown gene
contig53515	CUST_1813_PI425265390	0.00144223	up	4.74751	2.24717	XP_001950796	PREDICTED: similar to myo-inositol oxygenase [Acyrthosiphon pisum]
contig20785	CUST_21241_PI425265390	0.00537227	up	4.74476	2.24634	NA	unknown gene
contig16741	CUST_18564_PI425265390	0.000178025	up	4.74031	2.24498	NA	unknown gene
contig52109	CUST_46364_PI425265390	0.00796729	up	4.73952	2.24474	NA	unknown gene
contig39433	CUST_6120_PI425308678	0.000894385	up	4.73583	2.24362	XP_623312	PREDICTED: similar to sideroflexin 2 [Apis mellifera]
contig36114	CUST_32905_PI425265390	0.00465366	up	4.72751	2.24108	NA	unknown gene
contig21543	CUST_21770_PI425265390	0.00372867	up	4.72478	2.24025	NA	unknown gene
contig14445	CUST_17224_PI425265390	0.00113142	up	4.71516	2.23731	NA	unknown gene
contig20068	CUST_20743_PI425265390	0.00108297	up	4.70657	2.23468	NA	unknown gene
contig18050	CUST_10322_PI425265390	0.00321876	up	4.70503	2.2342	XP_002422591	eukaryotic translation initiation factor 2 alpha kinase PEK, putative [Pediculus humanus corporis]
contig40173	CUST_14901_PI425265390	0.00498641	up	4.69794	2.23203	XM_001601962	PREDICTED: Nasonia vitripennis similar to conserved hypothetical protein (LOC100117892), mRNA
contig24900	CUST_52602_PI425265390	0.004382	up	4.68914	2.22932	XP_967940	PREDICTED: similar to AGAP007119-PA [Tribolium castaneum]
contig33671	CUST_30938_PI425265390	0.000959632	up	4.68172	2.22704	NA	unknown gene
contig15910	CUST_18050_PI425265390	0.00772635	up	4.68049	2.22666	NA	unknown gene
contig39397	CUST_35682_PI425265390	0.00635974	up	4.66739	2.22262	NA	unknown gene
contig50445	CUST_45007_PI425265390	0.00901739	up	4.66444	2.2217	NA	unknown gene
contig22359	CUST_22364_PI425265390	0.00888291	up	4.66366	2.22146	NA	unknown gene
contig48035	CUST_10642_PI425265390	0.00220018	up	4.6634	2.22138	EU016577	Uncultured marine microorganism HF4000_010L19 fosmid sequence
contig6600	CUST_8298_PI425265390	0.00228056	up	4.66293	2.22124	NP_001011631	ecdysteroid-regulated gene E74 [Apis mellifera]
contig53615	CUST_14986_PI425265390	0.0070167	up	4.65798	2.2197	BAH71208	ACYPI008397 [Acyrthosiphon pisum]
contig43647	CUST_39307_PI425265390	0.00670647	up	4.65155	2.21771	NA	unknown gene
contig39637	CUST_35878_PI425265390	0.00659476	up	4.65074	2.21746	NA	unknown gene
contig13525	CUST_50122_PI425265390	0.000193538	up	4.64791	2.21658	NP_772803	hypothetical protein bll6163 [Bradyrhizobium japonicum USDA 110]
contig16678	CUST_12584_PI425265390	0.0017047	up	4.63618	2.21294	XP_001945473	PREDICTED: similar to juvenile hormone-inducible protein 26 [Acyrthosiphon pisum]
contig18332	CUST_19585_PI425265390	0.00260053	up	4.63352	2.21211	NA	unknown gene
contig23799	CUST_23395_PI425265390	0.00465123	up	4.63174	2.21156	NA	unknown gene
contig6084	CUST_3563_PI425308678	0.00148025	up	4.63152	2.21148	XP_970494	PREDICTED: similar to CG6839 CG6839-PA [Tribolium castaneum]
contig51421	CUST_45802_PI425265390	0.00263996	up	4.62896	2.21069	NA	unknown gene
contig19650	CUST_4708_PI425265390	0.00591852	up	4.62789	2.21035	XP_001604510	PREDICTED: similar to cysteine dioxygenase [Nasonia vitripennis]
contig40267	CUST_36410_PI425265390	0.00169339	up	4.62337	2.20894	NA	unknown gene
contig39074	CUST_12423_PI425265390	0.0026151	up	4.62067	2.2081	DQ059614	Melampsora laricis-populina clone MLP34 microsatellite sequence
contig45852	CUST_41170_PI425265390	0.000559621	up	4.61861	2.20746	NA	unknown gene
contig16786	CUST_18591_PI425265390	0.00798109	up	4.61708	2.20698	NA	unknown gene
contig48712	CUST_43566_PI425265390	0.00985894	up	4.61041	2.20489	NA	unknown gene
contig10458	CUST_3884_PI425265390	0.000509742	up	4.60423	2.20296	XP_001029901	Papain family cysteine protease containing protein [Tetrahymena thermophila]
contig15798	CUST_3077_PI425265390	0.00611724	up	4.59887	2.20128	XP_002043938	GM17717 [Drosophila sechellia]
contig41904	CUST_13613_PI425265390	0.00763138	up	4.59393	2.19973	XP_972769	PREDICTED: similar to jun activation domain binding protein [Tribolium castaneum]
contig7519	CUST_48331_PI425265390	0.000639347	up	4.59294	2.19942	NA	unknown gene
contig26595	CUST_25504_PI425265390	0.0031553	up	4.57173	2.19274	NA	unknown gene
contig6084	CUST_50050_PI425265390	0.00104429	up	4.56599	2.19093	XP_970494	PREDICTED: similar to CG6839 CG6839-PA [Tribolium castaneum]
contig16934	CUST_18690_PI425265390	0.00993604	up	4.56335	2.19009	NA	unknown gene
contig15542	CUST_17838_PI425265390	0.00800462	up	4.56282	2.18993	NA	unknown gene
contig12375	CUST_53645_PI425265390	0.00519183	up	4.55373	2.18705	ADD19800	tetraspanin [Glossina morsitans morsitans]
contig5851	CUST_47874_PI425265390	0.00305131	up	4.54508	2.18431	NA	unknown gene
contig25464	CUST_51582_PI425265390	0.00321021	up	4.54156	2.18319	XP_001649552	sodium/nucleoside cotransporter [Aedes aegypti]
contig36271	CUST_33039_PI425265390	0.00603033	up	4.54131	2.18311	NA	unknown gene
contig38255	CUST_34711_PI425265390	0.00725492	up	4.53725	2.18182	NA	unknown gene
contig28573	CUST_27010_PI425265390	0.00705658	up	4.53214	2.18019	NA	unknown gene
contig41012	CUST_51909_PI425265390	0.00274419	up	4.53147	2.17998	XP_001943582	PREDICTED: similar to sucrase [Acyrthosiphon pisum]
contig22358	CUST_22363_PI425265390	0.00991713	up	4.53077	2.17976	NA	unknown gene
contig3905	CUST_12585_PI425265390	0.00140078	up	4.5238	2.17754	XP_001945416	PREDICTED: similar to juvenile hormone-inducible protein 26 [Acyrthosiphon pisum]
contig41440	CUST_4838_PI425308678	0.00402853	up	4.50959	2.17299	XP_001945508	PREDICTED: similar to Excitatory amino acid transporter 2 CG3159-PA [Acyrthosiphon pisum]
contig53500	CUST_6174_PI425308678	0.000668083	up	4.5043	2.1713	Q0ZDF7	2-oxo-4-hydroxy-4-carboxy-5-ureidoimidazoline decarboxylase
contig4757	CUST_11850_PI425265390	0.00517568	up	4.49997	2.16991	XP_313334	AGAP003580-PA [Anopheles gambiae str. PEST]
contig8636	CUST_54226_PI425265390	0.00254682	up	4.48342	2.1646	XP_002430566	Lysosomal acid phosphatase precursor, putative [Pediculus humanus corporis]
contig43187	CUST_38921_PI425265390	0.00254682	up	4.48131	2.16392	NA	unknown gene
contig34232	CUST_31381_PI425265390	0.00113142	up	4.47596	2.1622	NA	unknown gene
contig38335	CUST_34785_PI425265390	0.00853436	up	4.47107	2.16062	NA	unknown gene
contig52729	CUST_46864_PI425265390	0.00962073	up	4.47099	2.16059	NA	unknown gene
contig35443	CUST_32361_PI425265390	0.00555992	up	4.46975	2.16019	NA	unknown gene
contig29467	CUST_50298_PI425265390	0.00749541	up	4.45562	2.15563	NP_001133678	Cathepsin F [Salmo salar]
contig6756	CUST_48116_PI425265390	0.00936231	up	4.45358	2.15496	NA	unknown gene
contig37063	CUST_33712_PI425265390	0.00504573	up	4.45109	2.15416	NA	unknown gene
contig16277	CUST_9194_PI425265390	0.00463067	up	4.45091	2.1541	XP_973830	PREDICTED: similar to Short-chain specific acyl-CoA dehydrogenase [Tribolium castaneum]
contig524	CUST_6019_PI425265390	0.000333523	up	4.44361	2.15173	NP_001091261	parahox cluster neighbor [Xenopus laevis]
contig19231	CUST_53626_PI425265390	0.000711503	up	4.4432	2.1516	XP_001993714	GH19659 [Drosophila grimshawi]
contig4228	CUST_13014_PI425265390	0.0070167	up	4.44238	2.15133	XP_001018969	hypothetical protein TTHERM_00582300 [Tetrahymena thermophila]
contig20886	CUST_21306_PI425265390	0.000152282	up	4.44074	2.1508	NA	unknown gene
contig4058	CUST_36685_PI425265390	0.00298849	up	4.44025	2.15064	NA	unknown gene
contig2875	CUST_623_PI425265390	0.0022425	up	4.43657	2.14945	XP_973312	PREDICTED: similar to eukaryotic translation initiation factor 3, theta subunit [Tribolium castaneum]
contig51565	CUST_45917_PI425265390	0.00119936	up	4.43562	2.14913	NA	unknown gene
contig9728	CUST_49136_PI425265390	0.00331913	up	4.43538	2.14906	NA	unknown gene
contig22415	CUST_14917_PI425265390	0.00112642	up	4.43206	2.14798	XP_002641395	Hypothetical protein CBG13257 [Caenorhabditis briggsae]
contig868	CUST_7327_PI425265390	0.00763736	up	4.42574	2.14592	XP_002427063	conserved hypothetical protein [Pediculus humanus corporis]
contig14679	CUST_12775_PI425265390	0.00945745	up	4.42455	2.14553	XP_001993149	GH13238 [Drosophila grimshawi]
contig5696	CUST_47829_PI425265390	0.00447407	up	4.41925	2.1438	NA	unknown gene
contig26305	CUST_25274_PI425265390	0.0053113	up	4.41872	2.14363	NA	unknown gene
contig24324	CUST_23782_PI425265390	0.00174789	up	4.41793	2.14337	NA	unknown gene
contig42733	CUST_38523_PI425265390	0.00943727	up	4.41112	2.14114	NA	unknown gene
contig13320	CUST_16599_PI425265390	0.00494996	up	4.40773	2.14004	NA	unknown gene
contig29866	CUST_27985_PI425265390	0.00391464	up	4.40619	2.13953	NA	unknown gene
contig39116	CUST_35445_PI425265390	0.00470218	up	4.38912	2.13393	NA	unknown gene
contig6907	CUST_9721_PI425265390	0.00357522	up	4.38892	2.13386	NP_001155479	hypothetical protein LOC100161311 [Acyrthosiphon pisum]
contig2971	CUST_3246_PI425308678	0.00199662	up	4.37325	2.1287	XP_002424259	calcium/calmodulin-dependent protein kinase type 1G, putative [Pediculus humanus corporis]
contig43158	CUST_38895_PI425265390	0.00859749	up	4.37277	2.12855	NA	unknown gene
contig32684	CUST_30160_PI425265390	0.00229594	up	4.36828	2.12707	NA	unknown gene
contig24824	CUST_24165_PI425265390	0.00779114	up	4.36405	2.12567	NA	unknown gene
contig28375	CUST_26863_PI425265390	0.000555232	up	4.36064	2.12454	NA	unknown gene
contig3656	CUST_33298_PI425265390	0.00687178	up	4.3605	2.12449	NA	unknown gene
contig16658	CUST_18516_PI425265390	0.00356271	up	4.36003	2.12434	NA	unknown gene
contig1580	CUST_14902_PI425265390	0.00105551	up	4.35659	2.1232	XM_001601962	PREDICTED: Nasonia vitripennis similar to conserved hypothetical protein (LOC100117892), mRNA
contig4393	CUST_12474_PI425265390	0.00314358	up	4.3558	2.12294	XM_002607347	Branchiostoma floridae hypothetical protein, mRNA
contig42059	CUST_37939_PI425265390	0.00743616	up	4.35311	2.12205	NA	unknown gene
contig26158	CUST_25159_PI425265390	0.00796677	up	4.35186	2.12163	NA	unknown gene
contig4910	CUST_14211_PI425265390	0.00677941	up	4.35014	2.12106	EZ327891	TSA: Artemisia annua strain Madagascar Contig14437, mRNA sequence
contig54220	CUST_47568_PI425265390	0.00481553	up	4.33875	2.11728	NA	unknown gene
contig44571	CUST_40091_PI425265390	0.00795204	up	4.33567	2.11625	NA	unknown gene
contig53791	CUST_1981_PI425265390	0.0017006	up	4.33538	2.11616	XP_002019745	GL12044 [Drosophila persimilis]
contig49933	CUST_44599_PI425265390	0.000900543	up	4.33204	2.11505	NA	unknown gene
contig50484	CUST_45033_PI425265390	0.00913723	up	4.32625	2.11312	NA	unknown gene
contig44794	CUST_40280_PI425265390	0.00674099	up	4.32064	2.11125	NA	unknown gene
contig3357	CUST_10024_PI425265390	0.00203947	up	4.31419	2.10909	XP_966498	PREDICTED: similar to VAMP-associated protein, putative [Tribolium castaneum]
contig6907	CUST_1035_PI425308678	0.00447843	up	4.31246	2.10851	NP_001155479	hypothetical protein LOC100161311 [Acyrthosiphon pisum]
contig1079	CUST_8226_PI425265390	0.00065972	up	4.30878	2.10728	XP_001943941	PREDICTED: similar to Legumain precursor [Acyrthosiphon pisum]
contig24844	CUST_24176_PI425265390	0.00838192	up	4.30576	2.10627	NA	unknown gene
contig47575	CUST_42607_PI425265390	0.00101736	up	4.30461	2.10588	NA	unknown gene
contig37398	CUST_33997_PI425265390	0.00844585	up	4.30159	2.10487	NA	unknown gene
contig44609	CUST_40122_PI425265390	0.0087891	up	4.28743	2.10011	NA	unknown gene
contig12143	CUST_7602_PI425265390	0.00868712	up	4.28705	2.09999	XP_002427978	trafficking protein particle complex protein, putative [Pediculus humanus corporis]
contig31468	CUST_29214_PI425265390	0.00657824	up	4.28398	2.09895	NA	unknown gene
contig6600	CUST_1871_PI425308678	0.0045811	up	4.28124	2.09803	NP_001011631	ecdysteroid-regulated gene E74 [Apis mellifera]
contig17247	CUST_18871_PI425265390	0.000452975	up	4.27934	2.09739	NA	unknown gene
contig44417	CUST_39964_PI425265390	0.00376311	up	4.27869	2.09717	NA	unknown gene
contig51813	CUST_1132_PI425265390	0.00173535	up	4.27635	2.09638	XP_002038285	GM10749 [Drosophila sechellia]
contig22144	CUST_8984_PI425265390	0.00359554	up	4.26874	2.09381	ABI52727	ADP ribosylation factor 79F [Argas monolakensis]
contig18722	CUST_11203_PI425265390	0.00373656	up	4.25525	2.08924	CAP20020	transposase [Eriphia verrucosa]
contig45634	CUST_40986_PI425265390	0.00101266	up	4.25336	2.0886	NA	unknown gene
contig52989	CUST_46967_PI425265390	0.00146456	up	4.2476	2.08665	NA	unknown gene
contig54202	CUST_47558_PI425265390	0.000918097	up	4.24241	2.08488	NA	unknown gene
contig54097	CUST_47503_PI425265390	0.00100469	up	4.23912	2.08377	NA	unknown gene
contig855	CUST_4702_PI425265390	0.00627968	up	4.23381	2.08196	XP_312034	AGAP002879-PA [Anopheles gambiae str. PEST]
contig41038	CUST_478_PI425265390	0.000115425	up	4.22421	2.07868	ABD98747	LIM-like protein [Graphocephala atropunctata]
contig11294	CUST_15585_PI425265390	0.00620556	up	4.22158	2.07778	NA	unknown gene
contig9565	CUST_49061_PI425265390	0.00255389	up	4.21885	2.07685	NA	unknown gene
contig8521	CUST_14192_PI425265390	0.00909602	up	4.2175	2.07639	XP_973607	PREDICTED: similar to cathepsin F-like cysteine protease [Tribolium castaneum]
contig21159	CUST_21486_PI425265390	0.0022425	up	4.2093	2.07358	NA	unknown gene
contig25704	CUST_24812_PI425265390	0.00345185	up	4.19691	2.06933	NA	unknown gene
contig8829	CUST_48776_PI425265390	0.000933992	up	4.19154	2.06748	NA	unknown gene
contig5594	CUST_5104_PI425308678	0.0020456	up	4.18751	2.06609	XP_002053275	GJ23794 [Drosophila virilis]
contig9203	CUST_7286_PI425265390	0.000464989	up	4.17677	2.06239	XP_001943941	PREDICTED: similar to Legumain precursor [Acyrthosiphon pisum]
contig19417	CUST_20299_PI425265390	0.00812641	up	4.16995	2.06003	NA	unknown gene
contig31503	CUST_29234_PI425265390	0.00147099	up	4.16742	2.05915	NA	unknown gene
contig36809	CUST_50519_PI425265390	0.00102344	up	4.16597	2.05865	EEZ99291	semaphorin-2a [Tribolium castaneum]
contig3314	CUST_5540_PI425308678	0.00445046	up	4.16291	2.05759	XP_624161	PREDICTED: similar to uninitiated CG4008-PA [Apis mellifera]
contig17396	CUST_3654_PI425308678	0.00809165	up	4.16283	2.05756	XP_001599119	PREDICTED: hypothetical protein [Nasonia vitripennis]
contig16397	CUST_199_PI425308678	0.00338804	up	4.1558	2.05513	EFA11221	hypothetical protein TcasGA2_TC005186 [Tribolium castaneum]
contig22277	CUST_11690_PI425265390	0.0040331	up	4.14843	2.05256	XP_001942896	PREDICTED: similar to protease m1 zinc metalloprotease [Acyrthosiphon pisum]
contig18127	CUST_19448_PI425265390	0.000307144	up	4.14686	2.05202	NA	unknown gene
contig39019	CUST_35364_PI425265390	0.00990192	up	4.14621	2.05179	NA	unknown gene
contig12678	CUST_16269_PI425265390	0.00111602	up	4.1455	2.05155	NA	unknown gene
contig44775	CUST_13649_PI425265390	0.00330473	up	4.13558	2.04809	XP_002432072	conserved hypothetical protein [Pediculus humanus corporis]
contig22144	CUST_1194_PI425308678	0.00351924	up	4.13469	2.04778	ABI52727	ADP ribosylation factor 79F [Argas monolakensis]
contig11229	CUST_15549_PI425265390	0.0024905	up	4.12925	2.04588	NA	unknown gene
contig38515	CUST_34930_PI425265390	0.00200687	up	4.12237	2.04347	NA	unknown gene
contig54258	CUST_47583_PI425265390	0.00467353	up	4.12224	2.04343	NA	unknown gene
contig8987	CUST_4774_PI425265390	0.0094114	up	4.12058	2.04285	AAQ83887	cathepsin B [Branchiostoma belcheri tsingtauense]
contig32864	CUST_30308_PI425265390	0.00325312	up	4.11553	2.04108	NA	unknown gene
contig54410	CUST_2256_PI425265390	0.00106845	up	4.11072	2.03939	XP_002732226	PREDICTED: adenylosuccinate lyase-like, partial [Saccoglossus kowalevskii]
contig53500	CUST_50957_PI425265390	0.00131317	up	4.10967	2.03902	Q0ZDF7	2-oxo-4-hydroxy-4-carboxy-5-ureidoimidazoline decarboxylase
contig1216	CUST_50427_PI425265390	0.00149571	up	4.10488	2.03734	XP_002427705	Nucleoporin NUP53, putative [Pediculus humanus corporis]
contig6059	CUST_12161_PI425265390	0.000481302	up	4.10181	2.03626	XP_001944168	PREDICTED: similar to organic cation transporter [Acyrthosiphon pisum]
contig51660	CUST_45996_PI425265390	0.0061477	up	4.10069	2.03587	NA	unknown gene
contig34147	CUST_31314_PI425265390	0.00131577	up	4.10066	2.03586	NA	unknown gene
contig17261	CUST_18880_PI425265390	0.00540959	up	4.09706	2.03459	NA	unknown gene
contig13064	CUST_16458_PI425265390	0.00519565	up	4.09689	2.03453	NA	unknown gene
contig3793	CUST_11824_PI425265390	0.00421474	up	4.09259	2.03301	XP_967259	PREDICTED: similar to GA19416-PA [Tribolium castaneum]
contig12060	CUST_14879_PI425265390	0.00254682	up	4.07939	2.02835	XP_001950944	PREDICTED: hypothetical protein [Acyrthosiphon pisum]
contig17046	CUST_14511_PI425265390	0.00829354	up	4.07752	2.02769	XM_001847944	Culex quinquefasciatus internalin A, mRNA
contig5961	CUST_11661_PI425265390	0.00348011	up	4.07218	2.0258	XP_002426255	protein MLP1, putative [Pediculus humanus corporis]
contig14843	CUST_17446_PI425265390	0.000711381	up	4.07203	2.02575	NA	unknown gene
contig4312	CUST_50193_PI425265390	0.00203487	up	4.06384	2.02284	XP_969001	PREDICTED: similar to Transmembrane protein 195 [Tribolium castaneum]
contig25855	CUST_24929_PI425265390	0.00366154	up	4.06011	2.02152	NA	unknown gene
contig47999	CUST_42970_PI425265390	0.00112642	up	4.05027	2.01802	NA	unknown gene
contig6059	CUST_52392_PI425265390	0.000372284	up	4.04874	2.01747	XP_001944168	PREDICTED: similar to organic cation transporter [Acyrthosiphon pisum]
contig23029	CUST_22841_PI425265390	0.000547632	up	4.04106	2.01474	NA	unknown gene
contig27158	CUST_25918_PI425265390	0.00948237	up	4.04105	2.01473	NA	unknown gene
contig10442	CUST_5663_PI425265390	0.00163062	up	4.02872	2.01032	XP_392720	PREDICTED: similar to CG1640-PA, isoform A isoform 1 [Apis mellifera]
contig15168	CUST_17628_PI425265390	0.00503058	up	4.02612	2.00939	NA	unknown gene
contig43691	CUST_39341_PI425265390	0.00324369	up	4.02354	2.00847	NA	unknown gene
contig38197	CUST_34662_PI425265390	0.00132847	up	4.02163	2.00778	NA	unknown gene
contig1079	CUST_1861_PI425308678	0.000879608	up	4.0164	2.0059	XP_001943941	PREDICTED: similar to Legumain precursor [Acyrthosiphon pisum]
contig9748	CUST_13341_PI425265390	0.0028291	up	4.00306	2.0011	XP_001120423	PREDICTED: similar to fau CG6544-PC, isoform C isoform 2 [Apis mellifera]
contig48050	CUST_11542_PI425265390	0.000917295	up	4.00287	2.00103	XP_001600479	PREDICTED: hypothetical protein [Nasonia vitripennis]
contig39579	CUST_35832_PI425265390	0.00549416	up	4.00148	2.00053	NA	unknown gene
contig41440	CUST_1241_PI425265390	0.00299496	up	4.00083	2.0003	XP_001945508	PREDICTED: similar to Excitatory amino acid transporter 2 CG3159-PA [Acyrthosiphon pisum]
contig4168	CUST_53784_PI425265390	0.00121982	up	4.00024	2.00008	XP_001842473	zinc finger MYM-type protein 1 [Culex quinquefasciatus]
contig17505	CUST_19035_PI425265390	0.00179897	up	3.9997	1.99989	NA	unknown gene
contig42992	CUST_38751_PI425265390	0.00711549	up	3.98706	1.99533	NA	unknown gene
contig14627	CUST_17328_PI425265390	0.00281263	up	3.97815	1.9921	NA	unknown gene
contig15755	CUST_17959_PI425265390	0.000547632	up	3.9746	1.99081	NA	unknown gene
contig4267	CUST_689_PI425265390	0.0015128	up	3.97279	1.99015	XP_001607280	PREDICTED: similar to calponin/transgelin [Nasonia vitripennis]
contig31737	CUST_29420_PI425265390	0.0017723	up	3.97104	1.98952	NA	unknown gene
contig38155	CUST_34629_PI425265390	0.00467817	up	3.96736	1.98818	NA	unknown gene
contig11579	CUST_15723_PI425265390	0.00925081	up	3.96726	1.98814	NA	unknown gene
contig21509	CUST_14308_PI425265390	0.00944039	up	3.9645	1.98714	XP_967993	PREDICTED: similar to bcn92 CG3717-PA [Tribolium castaneum]
contig50124	CUST_44745_PI425265390	0.00712674	up	3.96189	1.98619	NA	unknown gene
contig8869	CUST_48798_PI425265390	0.00369698	up	3.95895	1.98512	NA	unknown gene
contig28267	CUST_26778_PI425265390	0.00742128	up	3.95855	1.98497	NA	unknown gene
contig50039	CUST_44676_PI425265390	0.00254682	up	3.95826	1.98487	NA	unknown gene
contig44079	CUST_39672_PI425265390	0.00592253	up	3.94896	1.98147	NA	unknown gene
contig26348	CUST_25307_PI425265390	0.00755748	up	3.94079	1.97848	NA	unknown gene
contig39940	CUST_36138_PI425265390	0.00784216	up	3.93835	1.97759	NA	unknown gene
contig9266	CUST_48941_PI425265390	0.000913285	up	3.93215	1.97532	NA	unknown gene
contig35908	CUST_32738_PI425265390	0.00763836	up	3.92825	1.97389	NA	unknown gene
contig5594	CUST_4233_PI425265390	0.00368631	up	3.92517	1.97275	XP_002053275	GJ23794 [Drosophila virilis]
contig16912	CUST_18675_PI425265390	0.00281946	up	3.9192	1.97056	NA	unknown gene
contig8804	CUST_48764_PI425265390	0.00991372	up	3.91814	1.97017	NA	unknown gene
contig34605	CUST_31672_PI425265390	0.00452236	up	3.91736	1.96988	NA	unknown gene
contig2809	CUST_26640_PI425265390	0.00733163	up	3.91124	1.96762	NA	unknown gene
contig2950	CUST_53804_PI425265390	0.00146456	up	3.9056	1.96554	XP_001358490	GA21107 [Drosophila pseudoobscura pseudoobscura]
contig3295	CUST_30382_PI425265390	0.00380722	up	3.90202	1.96422	NA	unknown gene
contig8964	CUST_48826_PI425265390	0.00329298	up	3.90179	1.96414	NA	unknown gene
contig47178	CUST_42276_PI425265390	0.00383987	up	3.9015	1.96403	NA	unknown gene
contig17432	CUST_18988_PI425265390	0.00288855	up	3.89877	1.96302	NA	unknown gene
contig37401	CUST_13013_PI425265390	0.00237698	up	3.89321	1.96096	EFA11632	hypothetical protein TcasGA2_TC000010 [Tribolium castaneum]
contig29165	CUST_27465_PI425265390	0.00416663	up	3.89181	1.96044	NA	unknown gene
contig18776	CUST_19891_PI425265390	0.00132847	up	3.88999	1.95977	NA	unknown gene
contig35490	CUST_32401_PI425265390	0.00332032	up	3.88909	1.95943	NA	unknown gene
contig10442	CUST_5355_PI425308678	0.000684544	up	3.88639	1.95843	XP_392720	PREDICTED: similar to CG1640-PA, isoform A isoform 1 [Apis mellifera]
contig8440	CUST_3898_PI425265390	0.00934207	up	3.8857	1.95817	AAQ83887	cathepsin B [Branchiostoma belcheri tsingtauense]
contig44196	CUST_39771_PI425265390	0.00323688	up	3.88499	1.95791	NA	unknown gene
contig10467	CUST_15220_PI425265390	0.00925082	up	3.88286	1.95712	NA	unknown gene
contig9294	CUST_48952_PI425265390	0.00339924	up	3.87903	1.95569	NA	unknown gene
contig33945	CUST_31160_PI425265390	0.00606699	up	3.87872	1.95558	NA	unknown gene
contig50469	CUST_45023_PI425265390	0.00381085	up	3.87536	1.95433	NA	unknown gene
contig43586	CUST_39262_PI425265390	0.00728018	up	3.86929	1.95207	NA	unknown gene
contig25743	CUST_24844_PI425265390	0.00587239	up	3.86831	1.9517	NA	unknown gene
contig19761	CUST_20525_PI425265390	0.000346737	up	3.8626	1.94957	NA	unknown gene
contig5732	CUST_5238_PI425265390	0.00361552	up	3.85833	1.94798	XP_001845987	ornithine aminotransferase, mitochondrial [Culex quinquefasciatus]
contig35078	CUST_3640_PI425308678	0.000559151	up	3.85595	1.94709	NP_001091261	parahox cluster neighbor [Xenopus laevis]
contig31101	CUST_28938_PI425265390	0.00992661	up	3.85457	1.94657	NA	unknown gene
contig54465	CUST_47686_PI425265390	0.000894385	up	3.85421	1.94643	NA	unknown gene
contig3357	CUST_506_PI425308678	0.00620113	up	3.85338	1.94612	XP_966498	PREDICTED: similar to VAMP-associated protein, putative [Tribolium castaneum]
contig24074	CUST_23587_PI425265390	0.000894385	up	3.85068	1.94511	NA	unknown gene
contig11140	CUST_15508_PI425265390	0.000324564	up	3.85042	1.94502	NA	unknown gene
contig35855	CUST_32695_PI425265390	0.00347076	up	3.85023	1.94494	NA	unknown gene
contig27746	CUST_11669_PI425265390	0.00514114	up	3.83957	1.94095	XP_001121859	PREDICTED: hypothetical protein [Apis mellifera]
contig6356	CUST_50154_PI425265390	0.00239514	up	3.83813	1.9404	XP_002164846	PREDICTED: similar to predicted protein, partial [Hydra magnipapillata]
contig38131	CUST_34608_PI425265390	0.00512602	up	3.83435	1.93898	NA	unknown gene
contig46713	CUST_41889_PI425265390	0.00545739	up	3.83133	1.93785	NA	unknown gene
contig12573	CUST_16216_PI425265390	0.00105551	up	3.82874	1.93687	NA	unknown gene
contig39399	CUST_35684_PI425265390	0.00452118	up	3.82523	1.93555	NA	unknown gene
contig32360	CUST_29910_PI425265390	0.00226973	up	3.81901	1.9332	NA	unknown gene
contig11242	CUST_46928_PI425265390	0.00348235	up	3.81411	1.93135	DAA06100	TPA_inf: cathepsin B [Acyrthosiphon pisum]
contig8671	CUST_11182_PI425265390	0.000346766	up	3.80933	1.92954	XP_001337245	PREDICTED: similar to polyprotein [Danio rerio]
contig31839	CUST_3216_PI425265390	0.00444724	up	3.8051	1.92793	XP_002428396	serine proteinase stubble, putative [Pediculus humanus corporis]
contig27204	CUST_25956_PI425265390	0.00483891	up	3.79804	1.92526	NA	unknown gene
contig53480	CUST_13832_PI425265390	0.00789745	up	3.79682	1.92479	XP_001944803	PREDICTED: similar to CG9572 CG9572-PA [Acyrthosiphon pisum]
contig20469	CUST_21014_PI425265390	0.000894385	up	3.79642	1.92464	NA	unknown gene
contig1505	CUST_13997_PI425265390	0.00816483	up	3.79322	1.92342	XP_002422718	hypothetical protein Phum_PHUM008210 [Pediculus humanus corporis]
contig46983	CUST_42111_PI425265390	0.00501051	up	3.792	1.92296	NA	unknown gene
contig21755	CUST_21919_PI425265390	0.00655795	up	3.79063	1.92244	NA	unknown gene
contig21495	CUST_21739_PI425265390	0.000115425	up	3.7891	1.92186	NA	unknown gene
contig11242	CUST_4508_PI425308678	0.00138118	up	3.78353	1.91973	DAA06100	TPA_inf: cathepsin B [Acyrthosiphon pisum]
contig1251	CUST_7840_PI425265390	0.00287672	up	3.78242	1.91931	XP_001943846	PREDICTED: similar to golgi-associated microtubule-binding protein HOOK3, partial [Acyrthosiphon pisum]
contig39392	CUST_35677_PI425265390	0.00163427	up	3.77897	1.91799	NA	unknown gene
contig20805	CUST_21254_PI425265390	0.00366984	up	3.77643	1.91702	NA	unknown gene
contig38150	CUST_34624_PI425265390	0.00932338	up	3.76898	1.91418	NA	unknown gene
contig3537	CUST_32298_PI425265390	0.00016454	up	3.76782	1.91373	NA	unknown gene
contig16604	CUST_18473_PI425265390	0.00142564	up	3.76534	1.91278	NA	unknown gene
contig11242	CUST_50288_PI425265390	0.00224479	up	3.76036	1.91087	DAA06100	TPA_inf: cathepsin B [Acyrthosiphon pisum]
contig21175	CUST_21499_PI425265390	0.000918097	up	3.75732	1.9097	NA	unknown gene
contig17004	CUST_4769_PI425308678	0.00195852	up	3.75731	1.9097	XP_002425398	Sulfate permease, putative [Pediculus humanus corporis]
contig35290	CUST_32229_PI425265390	0.00664788	up	3.75531	1.90893	NA	unknown gene
contig33233	CUST_30599_PI425265390	0.00508418	up	3.75053	1.9071	NA	unknown gene
contig35078	CUST_50127_PI425265390	0.00012952	up	3.74655	1.90556	NP_001091261	parahox cluster neighbor [Xenopus laevis]
contig12302	CUST_16090_PI425265390	0.00643238	up	3.74437	1.90472	NA	unknown gene
contig19703	CUST_3247_PI425265390	0.00435963	up	3.73706	1.9019	NP_001119621	cathepsin B-3098 [Acyrthosiphon pisum]
contig44708	CUST_40208_PI425265390	0.00227782	up	3.73703	1.90189	NA	unknown gene
contig47215	CUST_42310_PI425265390	0.00718169	up	3.73675	1.90178	NA	unknown gene
contig11391	CUST_13880_PI425265390	0.00527762	up	3.73609	1.90153	XP_001945493	PREDICTED: similar to CG6619 CG6619-PA, partial [Acyrthosiphon pisum]
contig2902	CUST_6499_PI425308678	0.00665166	up	3.73312	1.90038	XP_001950796	PREDICTED: similar to myo-inositol oxygenase [Acyrthosiphon pisum]
contig3801	CUST_34505_PI425265390	0.00344358	up	3.73137	1.89971	NA	unknown gene
contig1909	CUST_619_PI425265390	0.0013206	up	3.7288	1.89871	XP_001944506	PREDICTED: similar to conserved hypothetical protein [Acyrthosiphon pisum]
contig12448	CUST_16167_PI425265390	0.00112481	up	3.72438	1.897	NA	unknown gene
contig1813	CUST_4921_PI425265390	0.00528075	up	3.72415	1.89691	XP_002135661	GA22407 [Drosophila pseudoobscura pseudoobscura]
contig53741	CUST_47318_PI425265390	0.000792912	up	3.72256	1.89629	NA	unknown gene
contig16182	CUST_18214_PI425265390	0.00016454	up	3.72192	1.89605	NA	unknown gene
contig10281	CUST_5663_PI425308678	0.004483	up	3.71534	1.89349	XP_002427116	hypothetical protein Phum_PHUM296360 [Pediculus humanus corporis]
contig8113	CUST_51243_PI425265390	0.00956787	up	3.70713	1.8903	EFA09910	hypothetical protein TcasGA2_TC012061 [Tribolium castaneum]
contig53945	CUST_47428_PI425265390	0.00709279	up	3.70602	1.88987	NA	unknown gene
contig15851	CUST_18011_PI425265390	0.00119936	up	3.70419	1.88916	NA	unknown gene
contig6165	CUST_49868_PI425265390	0.000811543	up	3.70143	1.88808	XP_971034	PREDICTED: similar to sugar transporter [Tribolium castaneum]
contig40197	CUST_36351_PI425265390	0.00972898	up	3.69793	1.88672	NA	unknown gene
contig45492	CUST_40878_PI425265390	0.00307457	up	3.69305	1.88481	NA	unknown gene
contig5522	CUST_47796_PI425265390	0.00670155	up	3.69221	1.88448	NA	unknown gene
contig7145	CUST_50205_PI425265390	0.00325862	up	3.68814	1.88289	XP_001607142	PREDICTED: similar to ENSANGP00000021721 [Nasonia vitripennis]
contig10281	CUST_7681_PI425265390	0.00296256	up	3.68026	1.87981	XP_002427116	hypothetical protein Phum_PHUM296360 [Pediculus humanus corporis]
contig9881	CUST_49193_PI425265390	0.000191699	up	3.67941	1.87948	NA	unknown gene
contig28784	CUST_27172_PI425265390	0.00292205	up	3.67568	1.87801	NA	unknown gene
contig25249	CUST_2981_PI425308678	0.00423089	up	3.67222	1.87665	XP_002736359	PREDICTED: myosin ID-like [Saccoglossus kowalevskii]
contig5732	CUST_3954_PI425308678	0.0051259	up	3.67053	1.87599	XP_001845987	ornithine aminotransferase, mitochondrial [Culex quinquefasciatus]
contig10053	CUST_3252_PI425265390	0.00533948	up	3.66907	1.87541	XP_002736947	PREDICTED: yeast Glc Seven-like Phosphatases family member [Saccoglossus kowalevskii]
contig22974	CUST_22801_PI425265390	0.00152303	up	3.66738	1.87475	NA	unknown gene
contig10820	CUST_1258_PI425308678	0.000496069	up	3.6655	1.87401	XP_002411332	atrial natriuretic peptide receptor, putative [Ixodes scapularis]
contig28861	CUST_27229_PI425265390	0.00826469	up	3.66488	1.87377	NA	unknown gene
contig11631	CUST_53437_PI425265390	0.00521454	up	3.66375	1.87332	CAR85657	odorant-binding protein 8 [Aphis fabae]
contig1813	CUST_6881_PI425308678	0.00278381	up	3.66095	1.87222	XP_002135661	GA22407 [Drosophila pseudoobscura pseudoobscura]
contig25355	CUST_53726_PI425265390	0.00669498	up	3.66028	1.87196	NP_001123523	sortilin-related receptor, L(DLR class) A repeats-containing-like [Nasonia vitripennis]
contig8146	CUST_48529_PI425265390	0.00638114	up	3.66006	1.87187	NA	unknown gene
contig45433	CUST_40825_PI425265390	0.00366694	up	3.65133	1.86842	NA	unknown gene
contig18238	CUST_19523_PI425265390	0.00140078	up	3.64929	1.86762	NA	unknown gene
contig15208	CUST_4108_PI425308678	0.00125157	up	3.6471	1.86675	XP_971620	PREDICTED: similar to CG7280 CG7280-PA [Tribolium castaneum]
contig36981	CUST_33645_PI425265390	0.00517576	up	3.64551	1.86612	NA	unknown gene
contig9747	CUST_49144_PI425265390	0.00277862	up	3.64333	1.86526	NA	unknown gene
contig11075	CUST_49866_PI425265390	0.00629966	up	3.63573	1.86225	XP_001944504	PREDICTED: similar to AGAP007667-PA [Acyrthosiphon pisum]
contig11135	CUST_52261_PI425265390	0.00407642	up	3.63543	1.86212	XP_001604662	PREDICTED: similar to alpha-glucosidase [Nasonia vitripennis]
contig1934	CUST_50567_PI425265390	0.00345828	up	3.63343	1.86133	DAA06100	TPA_inf: cathepsin B [Acyrthosiphon pisum]
contig26836	CUST_25679_PI425265390	0.00146992	up	3.62855	1.85939	NA	unknown gene
contig7145	CUST_3718_PI425308678	0.00152797	up	3.62271	1.85707	XP_001607142	PREDICTED: similar to ENSANGP00000021721 [Nasonia vitripennis]
contig44645	CUST_40154_PI425265390	0.00712277	up	3.62227	1.8569	NA	unknown gene
contig24266	CUST_23740_PI425265390	0.00289475	up	3.62038	1.85614	NA	unknown gene
contig524	CUST_50123_PI425265390	0.00108327	up	3.62011	1.85603	NP_001091261	parahox cluster neighbor [Xenopus laevis]
contig8513	CUST_48659_PI425265390	0.00552299	up	3.6197	1.85587	NA	unknown gene
contig53097	CUST_14908_PI425265390	0.00174789	up	3.61865	1.85545	GU980923	Nylanderia nr. pubens LZ-2010 clone RCA3-35 hypothetical protein mRNA, complete cds
contig8011	CUST_52096_PI425265390	0.00733152	up	3.61541	1.85416	EEZ98272	hypothetical protein TcasGA2_TC000715 [Tribolium castaneum]
contig39463	CUST_35735_PI425265390	0.00350557	up	3.61442	1.85377	NA	unknown gene
contig8417	CUST_3882_PI425265390	0.000319774	up	3.61032	1.85213	XP_312034	AGAP002879-PA [Anopheles gambiae str. PEST]
contig36380	CUST_33134_PI425265390	0.00359452	up	3.60985	1.85194	NA	unknown gene
contig17004	CUST_50549_PI425265390	0.00137082	up	3.60249	1.849	XP_002425398	Sulfate permease, putative [Pediculus humanus corporis]
contig38978	CUST_35329_PI425265390	0.00107603	up	3.60135	1.84854	NA	unknown gene
contig27665	CUST_26313_PI425265390	0.00767946	up	3.58937	1.84373	NA	unknown gene
contig13740	CUST_4341_PI425308678	0.00409345	up	3.58833	1.84331	XP_002429598	Kynurenine 3-monooxygenase, putative [Pediculus humanus corporis]
contig27725	CUST_26361_PI425265390	0.00405874	up	3.58806	1.8432	NA	unknown gene
contig41987	CUST_37875_PI425265390	0.00451584	up	3.58753	1.84299	NA	unknown gene
contig8133	CUST_13180_PI425265390	0.00366428	up	3.58489	1.84193	XP_001949085	PREDICTED: similar to conserved hypothetical protein [Acyrthosiphon pisum]
contig20915	CUST_10889_PI425265390	0.00273061	up	3.58234	1.8409	EZ391549	TSA: Artemisia annua strain Uganda Contig8044, mRNA sequence
contig33205	CUST_30575_PI425265390	0.00727648	up	3.57807	1.83918	NA	unknown gene
contig11008	CUST_9216_PI425265390	0.00285582	up	3.57796	1.83914	XP_002424551	collagen alpha-1, IV, chain precursor, putative [Pediculus humanus corporis]
contig1878	CUST_52209_PI425265390	0.00961575	up	3.57603	1.83836	XP_001120366	PREDICTED: similar to fau CG6544-PB, isoform B isoform 1 [Apis mellifera]
contig41255	CUST_37253_PI425265390	0.0053113	up	3.57498	1.83794	NA	unknown gene
contig2072	CUST_13057_PI425265390	0.00245706	up	3.57408	1.83757	XP_002427307	hypothetical protein Phum_PHUM308880 [Pediculus humanus corporis]
contig1524	CUST_1662_PI425265390	0.000894385	up	3.57201	1.83674	XP_001848770	RING finger protein 121 [Culex quinquefasciatus]
contig8543	CUST_48670_PI425265390	0.000548402	up	3.57114	1.83638	NA	unknown gene
contig5282	CUST_8277_PI425265390	0.00636247	up	3.57058	1.83616	XP_001654963	fatty acid synthase [Aedes aegypti]
contig9317	CUST_48963_PI425265390	0.00132363	up	3.56936	1.83567	NA	unknown gene
contig19980	CUST_20674_PI425265390	0.00345344	up	3.56802	1.83512	NA	unknown gene
contig24566	CUST_23963_PI425265390	0.00319332	up	3.56764	1.83497	NA	unknown gene
contig54033	CUST_3636_PI425308678	0.000346766	up	3.56676	1.83461	XP_001600870	PREDICTED: similar to conserved hypothetical protein [Nasonia vitripennis]
contig31046	CUST_52313_PI425265390	0.00626855	up	3.56383	1.83343	XP_001952163	PREDICTED: similar to sucrase [Acyrthosiphon pisum]
contig37838	CUST_34362_PI425265390	0.00553811	up	3.56223	1.83278	NA	unknown gene
contig14790	CUST_17418_PI425265390	0.000547632	up	3.56125	1.83238	NA	unknown gene
contig15818	CUST_17991_PI425265390	0.00872709	up	3.55933	1.83161	NA	unknown gene
contig14897	CUST_50651_PI425265390	0.00705458	up	3.55726	1.83077	XP_002597863	hypothetical protein BRAFLDRAFT_105469 [Branchiostoma floridae]
contig33045	CUST_30456_PI425265390	0.00778447	up	3.55352	1.82925	NA	unknown gene
contig16676	CUST_18524_PI425265390	0.00555852	up	3.5535	1.82924	NA	unknown gene
contig41702	CUST_51982_PI425265390	0.00128212	up	3.55346	1.82923	XP_002425666	protein C20orf121, putative [Pediculus humanus corporis]
contig35975	CUST_51755_PI425265390	0.0015128	up	3.55065	1.82808	XP_001604662	PREDICTED: similar to alpha-glucosidase [Nasonia vitripennis]
contig44166	CUST_1288_PI425265390	0.000711503	up	3.54945	1.82759	ACN94717	GA22037 [Drosophila miranda]
contig39924	CUST_36122_PI425265390	0.00636247	up	3.54741	1.82677	NA	unknown gene
contig36155	CUST_32942_PI425265390	0.00333291	up	3.54616	1.82626	NA	unknown gene
contig42677	CUST_38479_PI425265390	0.000481302	up	3.54362	1.82523	NA	unknown gene
contig711	CUST_54256_PI425265390	0.00727079	up	3.54234	1.8247	BAH71924	ACYPI006691 [Acyrthosiphon pisum]
contig8601	CUST_47642_PI425265390	0.0090201	up	3.5396	1.82359	NA	unknown gene
contig18253	CUST_19534_PI425265390	0.00149571	up	3.53868	1.82321	NA	unknown gene
contig48208	CUST_43150_PI425265390	0.00213387	up	3.53516	1.82177	NA	unknown gene
contig13910	CUST_53637_PI425265390	0.0048518	up	3.53482	1.82163	XP_002432901	conserved hypothetical protein [Pediculus humanus corporis]
contig38750	CUST_35139_PI425265390	0.00629234	up	3.53239	1.82065	NA	unknown gene
contig7719	CUST_4161_PI425265390	0.00296968	up	3.53104	1.82009	XP_001945508	PREDICTED: similar to Excitatory amino acid transporter 2 CG3159-PA [Acyrthosiphon pisum]
contig26047	CUST_2172_PI425308678	0.00316046	up	3.53034	1.81981	XP_001942691	PREDICTED: similar to Unc-89 CG33519-PB [Acyrthosiphon pisum]
contig25124	CUST_24371_PI425265390	0.00240647	up	3.52453	1.81743	NA	unknown gene
contig19535	CUST_20376_PI425265390	0.00790373	up	3.52334	1.81695	NA	unknown gene
contig9417	CUST_13971_PI425265390	0.00366694	up	3.52037	1.81573	XP_001948136	PREDICTED: similar to CG32512 CG32512-PA [Acyrthosiphon pisum]
contig38304	CUST_34759_PI425265390	0.00297901	up	3.5171	1.81439	NA	unknown gene
contig28197	CUST_26725_PI425265390	0.00332369	up	3.51641	1.8141	NA	unknown gene
contig39688	CUST_35921_PI425265390	0.00715295	up	3.51526	1.81363	NA	unknown gene
contig9679	CUST_49112_PI425265390	0.00692955	up	3.51094	1.81186	NA	unknown gene
contig3609	CUST_8867_PI425265390	0.00229664	up	3.5065	1.81003	XP_002432210	mitogen-activated protein kinase ERK-A, putative [Pediculus humanus corporis]
contig44946	CUST_40413_PI425265390	0.00199456	up	3.50528	1.80953	NA	unknown gene
contig18340	CUST_19591_PI425265390	0.00249296	up	3.50428	1.80912	NA	unknown gene
contig19052	CUST_49936_PI425265390	0.00909348	up	3.50232	1.80831	XP_002431964	zinc finger protein, putative [Pediculus humanus corporis]
contig42802	CUST_38583_PI425265390	0.00979094	up	3.5023	1.8083	NA	unknown gene
contig36396	CUST_33149_PI425265390	0.00961749	up	3.50186	1.80812	NA	unknown gene
contig41576	CUST_5667_PI425265390	0.00456771	up	3.50122	1.80786	AAF43193	AF228731_1cathepsin L [Stylonychia lemnae]
contig47715	CUST_42724_PI425265390	0.00554507	up	3.49717	1.80619	NA	unknown gene
contig32683	CUST_30159_PI425265390	0.00653318	up	3.49214	1.80411	NA	unknown gene
contig53477	CUST_54176_PI425265390	0.00340544	up	3.49051	1.80344	ACH41922	juvenile hormone binding protein [Acyrthosiphon pisum]
contig28009	CUST_14023_PI425265390	0.00501085	up	3.48981	1.80315	XP_001947928	PREDICTED: similar to predicted protein [Acyrthosiphon pisum]
contig45462	CUST_40853_PI425265390	0.00709279	up	3.48761	1.80224	NA	unknown gene
contig46204	CUST_49806_PI425265390	0.00097858	up	3.48421	1.80083	ABD72267	pol polyprotein [Drosophila buzzatii]
contig15726	CUST_51570_PI425265390	0.00394328	up	3.47676	1.79774	XP_001864236	conserved hypothetical protein [Culex quinquefasciatus]
contig8417	CUST_4772_PI425265390	0.000563211	up	3.47567	1.79729	XP_312034	AGAP002879-PA [Anopheles gambiae str. PEST]
contig31262	CUST_2342_PI425265390	0.00617975	up	3.46946	1.79471	XP_001607279	PREDICTED: similar to uricase [Nasonia vitripennis]
contig38070	CUST_34554_PI425265390	0.00140078	up	3.46673	1.79358	NA	unknown gene
contig35321	CUST_32256_PI425265390	0.00597103	up	3.46441	1.79261	NA	unknown gene
contig42958	CUST_38720_PI425265390	0.00152215	up	3.46123	1.79129	NA	unknown gene
contig8378	CUST_48614_PI425265390	0.000346766	up	3.46081	1.79111	NA	unknown gene
contig25877	CUST_24947_PI425265390	0.00313058	up	3.46007	1.7908	NA	unknown gene
contig48644	CUST_43509_PI425265390	0.00913377	up	3.45791	1.7899	NA	unknown gene
contig6733	CUST_4347_PI425308678	0.004483	up	3.45698	1.78951	XP_001601707	PREDICTED: hypothetical protein [Nasonia vitripennis]
contig52719	CUST_46858_PI425265390	0.00760095	up	3.45566	1.78896	NA	unknown gene
contig29366	CUST_51910_PI425265390	0.00277125	up	3.45459	1.78851	XP_001947484	PREDICTED: similar to CG14935 CG14935-PB [Acyrthosiphon pisum]
contig24607	CUST_24000_PI425265390	0.00394183	up	3.45394	1.78824	NA	unknown gene
contig18714	CUST_19839_PI425265390	0.00428594	up	3.45373	1.78816	NA	unknown gene
contig30432	CUST_28433_PI425265390	0.00234027	up	3.44988	1.78655	NA	unknown gene
contig24020	CUST_23548_PI425265390	0.00128129	up	3.44851	1.78598	NA	unknown gene
contig25083	CUST_3539_PI425265390	0.00217418	up	3.44703	1.78536	NP_001091813	myosin regulatory light chain 2 [Bombyx mori]
contig44553	CUST_40076_PI425265390	0.00306303	up	3.44679	1.78526	NA	unknown gene
contig8741	CUST_91_PI425265390	0.00261526	up	3.44205	1.78327	XP_002426876	conserved hypothetical protein [Pediculus humanus corporis]
contig9348	CUST_3268_PI425265390	0.00455739	up	3.43941	1.78216	XP_972290	PREDICTED: similar to AGAP002331-PA [Tribolium castaneum]
contig6733	CUST_8750_PI425265390	0.00325604	up	3.43853	1.78179	XP_001601707	PREDICTED: hypothetical protein [Nasonia vitripennis]
contig6165	CUST_2804_PI425308678	0.00132655	up	3.43617	1.7808	XP_971034	PREDICTED: similar to sugar transporter [Tribolium castaneum]
contig15368	CUST_5342_PI425308678	0.000547632	up	3.43274	1.77936	XP_973065	PREDICTED: similar to camp-dependent protein kinase catalytic subunit [Tribolium castaneum]
contig678	CUST_49726_PI425265390	0.00764466	up	3.42729	1.77707	XP_001944803	PREDICTED: similar to CG9572 CG9572-PA [Acyrthosiphon pisum]
contig23771	CUST_2049_PI425308678	0.00389203	up	3.4264	1.77669	XP_001945470	PREDICTED: similar to midgut chitinase [Acyrthosiphon pisum]
contig1393	CUST_6251_PI425265390	0.00201099	up	3.42614	1.77658	XP_001946449	PREDICTED: similar to AGAP010399-PA [Acyrthosiphon pisum]
contig34114	CUST_31288_PI425265390	0.00789886	up	3.42252	1.77506	NA	unknown gene
contig15153	CUST_17619_PI425265390	0.00379812	up	3.42171	1.77472	NA	unknown gene
contig53525	CUST_47210_PI425265390	0.00715295	up	3.42097	1.7744	NA	unknown gene
contig7719	CUST_2923_PI425308678	0.00274419	up	3.42054	1.77422	XP_001945508	PREDICTED: similar to Excitatory amino acid transporter 2 CG3159-PA [Acyrthosiphon pisum]
contig40677	CUST_36770_PI425265390	0.00827234	up	3.41559	1.77214	NA	unknown gene
contig53231	CUST_47078_PI425265390	0.00555719	up	3.41075	1.77009	NA	unknown gene
contig1924	CUST_12136_PI425265390	0.00198698	up	3.40953	1.76957	XP_002429018	phosphatidylethanolamine-binding protein, putative [Pediculus humanus corporis]
contig14879	CUST_8170_PI425265390	0.00235402	up	3.40715	1.76857	XP_001952386	PREDICTED: similar to conserved hypothetical protein [Acyrthosiphon pisum]
contig53122	CUST_6523_PI425265390	0.00383767	up	3.40541	1.76783	XP_001606157	PREDICTED: similar to synapse protein [Nasonia vitripennis]
contig19001	CUST_20027_PI425265390	0.00793311	up	3.40336	1.76696	NA	unknown gene
contig33024	CUST_30441_PI425265390	0.00504275	up	3.40001	1.76554	NA	unknown gene
contig37283	CUST_33904_PI425265390	0.00313857	up	3.39747	1.76446	NA	unknown gene
contig778	CUST_9827_PI425265390	0.000618583	up	3.39691	1.76422	XP_001608187	PREDICTED: similar to oxidative stress protein [Nasonia vitripennis]
contig45658	CUST_41003_PI425265390	0.0052358	up	3.39627	1.76395	NA	unknown gene
contig15174	CUST_4673_PI425308678	0.00580887	up	3.3933	1.76269	XP_002426301	period circadian protein, putative [Pediculus humanus corporis]
contig10886	CUST_54364_PI425265390	0.000824554	up	3.39145	1.7619	XP_002424257	protein Kr-H2, putative [Pediculus humanus corporis]
contig541	CUST_1134_PI425265390	0.00741416	up	3.38241	1.75805	XP_001599383	PREDICTED: similar to conserved hypothetical protein [Nasonia vitripennis]
contig51101	CUST_45539_PI425265390	0.00419135	up	3.38039	1.75719	NA	unknown gene
contig34364	CUST_31484_PI425265390	0.00832485	up	3.37627	1.75543	NA	unknown gene
contig28743	CUST_27139_PI425265390	0.000785795	up	3.37315	1.75409	NA	unknown gene
contig176	CUST_3489_PI425308678	0.00177269	up	3.37308	1.75406	DAA06100	TPA_inf: cathepsin B [Acyrthosiphon pisum]
contig27042	CUST_25830_PI425265390	0.00194083	up	3.37148	1.75338	NA	unknown gene
contig23771	CUST_49583_PI425265390	0.00362389	up	3.37055	1.75298	XP_001945470	PREDICTED: similar to midgut chitinase [Acyrthosiphon pisum]
contig34847	CUST_31874_PI425265390	0.00121222	up	3.36993	1.75272	NA	unknown gene
contig7523	CUST_10368_PI425265390	0.00200923	up	3.36948	1.75253	ACE60556	protein tyrosine phosphatase-2 [Homo sapiens]
contig44446	CUST_3936_PI425265390	0.00724206	up	3.36214	1.74938	XP_002424888	conserved hypothetical protein [Pediculus humanus corporis]
contig34425	CUST_31537_PI425265390	0.00629797	up	3.36205	1.74934	NA	unknown gene
contig7161	CUST_9606_PI425265390	0.0018776	up	3.36163	1.74916	DAA06111	TPA_inf: cathepsin B [Myzus persicae]
contig54273	CUST_47590_PI425265390	0.00952682	up	3.36138	1.74905	NA	unknown gene
contig32145	CUST_29744_PI425265390	0.0036098	up	3.36107	1.74892	NA	unknown gene
contig24917	CUST_61_PI425308678	0.00408649	up	3.35956	1.74827	XP_001814139	PREDICTED: similar to Myosin heavy chain CG17927-PF isoform 7 [Tribolium castaneum]
contig23447	CUST_23130_PI425265390	0.00467289	up	3.35821	1.74769	NA	unknown gene
contig8852	CUST_48787_PI425265390	0.00299496	up	3.3545	1.7461	NA	unknown gene
contig14879	CUST_5708_PI425308678	0.00173934	up	3.35427	1.746	XP_001952386	PREDICTED: similar to conserved hypothetical protein [Acyrthosiphon pisum]
contig48318	CUST_43237_PI425265390	0.00621258	up	3.35421	1.74597	NA	unknown gene
contig12132	CUST_15995_PI425265390	0.00939249	up	3.35201	1.74503	NA	unknown gene
contig1231	CUST_48600_PI425265390	0.00105551	up	3.35074	1.74448	NA	unknown gene
contig43514	CUST_39206_PI425265390	0.00629234	up	3.34902	1.74374	NA	unknown gene
contig36659	CUST_1052_PI425265390	0.00155681	up	3.3443	1.74171	XP_001602964	PREDICTED: similar to ENSANGP00000012211 [Nasonia vitripennis]
contig710	CUST_50766_PI425265390	0.000971937	up	3.33729	1.73868	EFA07770	hypothetical protein TcasGA2_TC005324 [Tribolium castaneum]
contig5098	CUST_8012_PI425265390	0.00148213	up	3.33657	1.73837	XP_623606	PREDICTED: similar to 3-hydroxyisobutyrate dehydrogenase, mitochondrial precursor [Apis mellifera]
contig15629	CUST_3644_PI425265390	0.00794693	up	3.33615	1.73818	EFA04696	hypothetical protein TcasGA2_TC014708 [Tribolium castaneum]
contig24746	CUST_24105_PI425265390	0.0089938	up	3.33204	1.7364	NA	unknown gene
contig53122	CUST_2260_PI425308678	0.00512524	up	3.32946	1.73529	XP_001606157	PREDICTED: similar to synapse protein [Nasonia vitripennis]
contig14702	CUST_17374_PI425265390	0.00653008	up	3.32874	1.73498	NA	unknown gene
contig176	CUST_49976_PI425265390	0.00469271	up	3.32866	1.73494	DAA06100	TPA_inf: cathepsin B [Acyrthosiphon pisum]
contig3218	CUST_11847_PI425265390	0.00710414	up	3.32692	1.73419	AAT38121	phosphatidylethanolamine-binding protein [Branchiostoma belcheri tsingtauense]
contig33060	CUST_30467_PI425265390	0.000986724	up	3.32508	1.73339	NA	unknown gene
contig4505	CUST_5424_PI425265390	0.00249216	up	3.32071	1.73149	XP_001606155	PREDICTED: similar to RE72989p [Nasonia vitripennis]
contig21491	CUST_10541_PI425265390	0.0071823	up	3.31658	1.7297	XP_001122389	PREDICTED: similar to CG6416-PF, isoform F [Apis mellifera]
contig54359	CUST_5500_PI425308678	0.0024905	up	3.3159	1.7294	XP_002429441	UDP-glucose 4-epimerase, putative [Pediculus humanus corporis]
contig39740	CUST_35967_PI425265390	0.00332369	up	3.31251	1.72792	NA	unknown gene
contig6680	CUST_48087_PI425265390	0.00113142	up	3.30609	1.72513	NA	unknown gene
contig10375	CUST_12615_PI425265390	0.0023224	up	3.30514	1.72471	AAD33604	AF133521_1troponin T [Libellula pulchella]
contig12638	CUST_3331_PI425308678	0.00101598	up	3.30152	1.72313	XP_001640995	predicted protein [Nematostella vectensis]
contig6126	CUST_3612_PI425265390	0.000535236	up	3.3011	1.72295	XP_002430566	Lysosomal acid phosphatase precursor, putative [Pediculus humanus corporis]
contig4628	CUST_54522_PI425265390	0.00324369	up	3.30091	1.72286	NP_001156347	ZM-domain protein [Acyrthosiphon pisum]
contig42943	CUST_38707_PI425265390	0.00265557	up	3.29971	1.72234	NA	unknown gene
contig21545	CUST_21772_PI425265390	0.00118579	up	3.29365	1.71969	NA	unknown gene
contig7161	CUST_4420_PI425308678	0.00139024	up	3.29007	1.71812	DAA06111	TPA_inf: cathepsin B [Myzus persicae]
contig21413	CUST_21682_PI425265390	0.00629797	up	3.28767	1.71707	NA	unknown gene
contig53665	CUST_47279_PI425265390	0.00961575	up	3.28642	1.71652	NA	unknown gene
contig29963	CUST_28064_PI425265390	0.000584556	up	3.28037	1.71386	NA	unknown gene
contig52615	CUST_46802_PI425265390	0.00628999	up	3.27842	1.713	NA	unknown gene
contig32958	CUST_30387_PI425265390	0.00410255	up	3.27382	1.71098	NA	unknown gene
contig46204	CUST_2742_PI425308678	0.00211617	up	3.27111	1.70978	ABD72267	pol polyprotein [Drosophila buzzatii]
contig15368	CUST_5584_PI425265390	0.0015679	up	3.26793	1.70838	XP_973065	PREDICTED: similar to camp-dependent protein kinase catalytic subunit [Tribolium castaneum]
contig5443	CUST_47670_PI425265390	0.00787886	up	3.26701	1.70797	NA	unknown gene
contig35053	CUST_32037_PI425265390	0.000534323	up	3.26229	1.70588	NA	unknown gene
contig3609	CUST_1180_PI425308678	0.000879608	up	3.26201	1.70576	XP_002432210	mitogen-activated protein kinase ERK-A, putative [Pediculus humanus corporis]
contig22249	CUST_22278_PI425265390	0.000690293	up	3.26183	1.70568	NA	unknown gene
contig49749	CUST_1175_PI425265390	0.0011656	up	3.2541	1.70226	ACH85201	heat shock protein 70 [Trialeurodes vaporariorum]
contig36809	CUST_4739_PI425308678	0.00431903	up	3.2526	1.70159	EEZ99291	semaphorin-2a [Tribolium castaneum]
contig40269	CUST_36412_PI425265390	0.00325632	up	3.25233	1.70148	NA	unknown gene
contig53320	CUST_3484_PI425265390	0.00111046	up	3.25192	1.70129	AAC46877	cathepsin B-like proteinase [Ancylostoma caninum]
contig46556	CUST_41758_PI425265390	0.000115893	up	3.24837	1.69972	NA	unknown gene
contig9107	CUST_48872_PI425265390	0.00316466	up	3.24263	1.69717	NA	unknown gene
contig5164	CUST_14875_PI425265390	0.000330227	up	3.242	1.69688	XP_001943142	PREDICTED: hypothetical protein [Acyrthosiphon pisum]
contig22727	CUST_14119_PI425265390	0.005104	up	3.24014	1.69606	BAH71500	hypothetical protein [Acyrthosiphon pisum]
contig11782	CUST_4746_PI425308678	0.00710452	up	3.23918	1.69563	XP_001600199	PREDICTED: similar to short-chain dehydrogenase [Nasonia vitripennis]
contig24512	CUST_23923_PI425265390	0.00928134	up	3.23724	1.69476	NA	unknown gene
contig6460	CUST_11880_PI425265390	0.00559475	up	3.23715	1.69472	XP_002073605	GK13056 [Drosophila willistoni]
contig36993	CUST_120_PI425265390	0.00265027	up	3.23627	1.69433	XP_002032639	GM20855 [Drosophila sechellia]
contig24389	CUST_23830_PI425265390	0.00108327	up	3.23548	1.69398	NA	unknown gene
contig29929	CUST_28036_PI425265390	0.00990192	up	3.23477	1.69366	NA	unknown gene
contig18285	CUST_19555_PI425265390	0.00328269	up	3.22992	1.6915	NA	unknown gene
contig54359	CUST_6460_PI425265390	0.00267771	up	3.22881	1.691	XP_002429441	UDP-glucose 4-epimerase, putative [Pediculus humanus corporis]
contig1934	CUST_4787_PI425308678	0.00298849	up	3.22375	1.68874	DAA06100	TPA_inf: cathepsin B [Acyrthosiphon pisum]
contig53574	CUST_47237_PI425265390	0.0026731	up	3.22348	1.68862	NA	unknown gene
contig30518	CUST_28498_PI425265390	0.0093146	up	3.22118	1.68759	NA	unknown gene
contig3670	CUST_2227_PI425308678	0.0013206	up	3.2197	1.68693	XP_001949862	PREDICTED: similar to moladietz CG4482-PD [Acyrthosiphon pisum]
contig590	CUST_47890_PI425265390	0.0032217	up	3.21894	1.68659	NA	unknown gene
contig22121	CUST_9593_PI425265390	0.00304811	up	3.21694	1.68569	XP_417173	PREDICTED: similar to dynein cytoplasmic heavy chain 2 [Gallus gallus]
contig5691	CUST_201_PI425265390	0.00504158	up	3.21536	1.68498	NP_001138799	death-associated small cytoplasmic leucine-rich protein [Bombyx mori]
contig24176	CUST_23667_PI425265390	0.0048823	up	3.21373	1.68425	NA	unknown gene
contig28286	CUST_26794_PI425265390	0.00274419	up	3.21364	1.68421	NA	unknown gene
contig47030	CUST_42151_PI425265390	0.00205726	up	3.21114	1.68308	NA	unknown gene
contig8361	CUST_48605_PI425265390	0.00179897	up	3.21046	1.68278	NA	unknown gene
contig17910	CUST_19301_PI425265390	0.00483898	up	3.20824	1.68178	NA	unknown gene
contig40275	CUST_36416_PI425265390	0.000679765	up	3.20682	1.68114	NA	unknown gene
contig37066	CUST_33714_PI425265390	0.00584736	up	3.20583	1.6807	NA	unknown gene
contig35461	CUST_6996_PI425265390	0.00499857	up	3.20522	1.68042	XP_002074003	GK14406 [Drosophila willistoni]
contig28023	CUST_26591_PI425265390	0.00623993	up	3.20241	1.67916	NA	unknown gene
contig3927	CUST_6397_PI425265390	0.00715295	up	3.19728	1.67685	XP_312290	AGAP002638-PA [Anopheles gambiae str. PEST]
contig40928	CUST_3876_PI425265390	0.00314358	up	3.19719	1.6768	NP_001156453	cathepsin F isoform 1 [Acyrthosiphon pisum]
contig40117	CUST_36288_PI425265390	0.00880704	up	3.19706	1.67674	NA	unknown gene
contig15740	CUST_50360_PI425265390	0.00538058	up	3.19454	1.67561	XP_002276920	PREDICTED: similar to Gag-protease-integrase-RT-RNaseH polyprotein [Vitis vinifera]
contig11016	CUST_3407_PI425308678	0.00899201	up	3.1931	1.67496	XP_002425880	titin, putative [Pediculus humanus corporis]
contig10007	CUST_49879_PI425265390	0.000319774	up	3.19144	1.67421	XP_001944504	PREDICTED: similar to AGAP007667-PA [Acyrthosiphon pisum]
contig47563	CUST_42596_PI425265390	0.00119936	up	3.18603	1.67176	NA	unknown gene
contig12732	CUST_12640_PI425265390	0.00427989	up	3.1803	1.66916	XP_001995329	GH23098 [Drosophila grimshawi]
contig18847	CUST_19933_PI425265390	0.00521363	up	3.17832	1.66826	NA	unknown gene
contig4505	CUST_5310_PI425308678	0.00885992	up	3.17816	1.66819	XP_001606155	PREDICTED: similar to RE72989p [Nasonia vitripennis]
contig8284	CUST_12679_PI425265390	0.00372273	up	3.17445	1.66651	XP_973881	PREDICTED: similar to AGAP002077-PA [Tribolium castaneum]
contig37516	CUST_5587_PI425308678	0.00767665	up	3.17347	1.66606	XP_001952111	PREDICTED: similar to trehalase [Acyrthosiphon pisum]
contig20958	CUST_13680_PI425265390	0.00170687	up	3.17328	1.66597	XP_002423437	conserved hypothetical protein [Pediculus humanus corporis]
contig24917	CUST_10415_PI425265390	0.00659476	up	3.17118	1.66502	XP_001814139	PREDICTED: similar to Myosin heavy chain CG17927-PF isoform 7 [Tribolium castaneum]
contig21220	CUST_51740_PI425265390	0.00225746	up	3.1688	1.66394	XP_001999473	GI24527 [Drosophila mojavensis]
contig27810	CUST_26425_PI425265390	0.00263018	up	3.16734	1.66327	NA	unknown gene
contig37516	CUST_7070_PI425265390	0.00595626	up	3.16707	1.66315	XP_001952111	PREDICTED: similar to trehalase [Acyrthosiphon pisum]
contig12312	CUST_16098_PI425265390	0.00219424	up	3.16596	1.66264	NA	unknown gene
contig5619	CUST_10241_PI425265390	0.00302868	up	3.16505	1.66223	XP_393690	PREDICTED: similar to dihydropyrimidine dehydrogenase isoform 1 [Apis mellifera]
contig7756	CUST_3616_PI425265390	0.00557352	up	3.16072	1.66026	XP_002432355	paramyosin, long form, putative [Pediculus humanus corporis]
contig13864	CUST_52484_PI425265390	0.00316347	up	3.15953	1.65971	XP_001606954	PREDICTED: similar to ENSANGP00000016729, partial [Nasonia vitripennis]
contig21860	CUST_22000_PI425265390	0.00225746	up	3.15428	1.65731	NA	unknown gene
contig27568	CUST_49518_PI425265390	0.00688245	up	3.153	1.65673	XP_001120657	PREDICTED: similar to methuselah-like 10 CG17061-PA, isoform A [Apis mellifera]
contig51353	CUST_54249_PI425265390	0.00316347	up	3.14712	1.65403	XP_001951562	PREDICTED: similar to GA20813-PA [Acyrthosiphon pisum]
contig14981	CUST_8042_PI425265390	0.00925124	up	3.14575	1.6534	XP_001950264	PREDICTED: similar to trehalase [Acyrthosiphon pisum]
contig54442	CUST_13187_PI425265390	0.000754511	up	3.14566	1.65336	XP_001949085	PREDICTED: similar to conserved hypothetical protein [Acyrthosiphon pisum]
contig53443	CUST_3877_PI425265390	0.00206326	up	3.14467	1.65291	NP_001156454	cathepsin F isoform 2 [Acyrthosiphon pisum]
contig6315	CUST_47998_PI425265390	0.00408397	up	3.14447	1.65282	NA	unknown gene
contig48213	CUST_51761_PI425265390	0.0059285	up	3.1397	1.65063	XP_002428229	Thrombospondin-3 precursor, putative [Pediculus humanus corporis]
contig40184	CUST_36340_PI425265390	0.0089938	up	3.13903	1.65032	NA	unknown gene
contig12638	CUST_8419_PI425265390	0.00205993	up	3.13278	1.64744	XP_001640995	predicted protein [Nematostella vectensis]
contig38632	CUST_35031_PI425265390	0.00688157	up	3.12958	1.64597	NA	unknown gene
contig28440	CUST_5141_PI425308678	0.00648779	up	3.12819	1.64533	XP_001842476	myosin heavy chain [Culex quinquefasciatus]
contig6432	CUST_3767_PI425265390	0.000724554	up	3.12539	1.64404	XP_002430353	hypothetical protein Phum_PHUM474680 [Pediculus humanus corporis]
contig47113	CUST_42218_PI425265390	0.00190044	up	3.1234	1.64312	NA	unknown gene
contig48985	CUST_43794_PI425265390	0.00794693	up	3.12166	1.64231	NA	unknown gene
contig467	CUST_13648_PI425265390	0.000971937	up	3.11774	1.6405	XP_002425958	conserved hypothetical protein [Pediculus humanus corporis]
contig52947	CUST_46947_PI425265390	0.00254682	up	3.11749	1.64039	NA	unknown gene
contig5794	CUST_11013_PI425265390	0.0032683	up	3.11601	1.6397	XP_001950442	PREDICTED: similar to AGAP002350-PC [Acyrthosiphon pisum]
contig41851	CUST_37754_PI425265390	0.00930686	up	3.11565	1.63953	NA	unknown gene
contig38883	CUST_35252_PI425265390	0.00828655	up	3.11547	1.63945	NA	unknown gene
contig29112	CUST_11232_PI425265390	0.000863097	up	3.11494	1.6392	EFA78693	GAT domain-containing protein [Polysphondylium pallidum PN500]
contig3816	CUST_5291_PI425308678	0.00360023	up	3.11315	1.63837	XP_001949480	PREDICTED: similar to AGAP003074-PA [Acyrthosiphon pisum]
contig6418	CUST_53220_PI425265390	0.000915327	up	3.11249	1.63807	EFA09937	hypothetical protein TcasGA2_TC012090 [Tribolium castaneum]
contig28660	CUST_53462_PI425265390	0.00948281	up	3.1109	1.63733	XP_002612444	hypothetical protein BRAFLDRAFT_214411 [Branchiostoma floridae]
contig7585	CUST_2811_PI425308678	0.00973717	up	3.10951	1.63669	XP_001944504	PREDICTED: similar to AGAP007667-PA [Acyrthosiphon pisum]
contig51653	CUST_45989_PI425265390	0.00908993	up	3.10873	1.63633	NA	unknown gene
contig31907	CUST_1464_PI425265390	0.00123666	up	3.10827	1.63611	XP_002062862	GK19470 [Drosophila willistoni]
contig22840	CUST_22706_PI425265390	0.00176056	up	3.10132	1.63288	NA	unknown gene
contig32920	CUST_30354_PI425265390	0.00402853	up	3.09834	1.6315	NA	unknown gene
contig53170	CUST_3819_PI425265390	0.00559475	up	3.09362	1.6293	AAY81943	cysteine protease 5 [Paragonimus westermani]
contig5619	CUST_145_PI425308678	0.00483891	up	3.09087	1.62801	XP_393690	PREDICTED: similar to dihydropyrimidine dehydrogenase isoform 1 [Apis mellifera]
contig2893	CUST_52122_PI425265390	0.00548774	up	3.09077	1.62797	NP_001037668	cytosolic juvenile hormone binding protein 36 kDa subunit [Bombyx mori]
contig49241	CUST_44018_PI425265390	0.00794693	up	3.08963	1.62743	NA	unknown gene
contig4492	CUST_40392_PI425265390	0.000545743	up	3.08919	1.62723	NA	unknown gene
contig48207	CUST_43149_PI425265390	0.00989904	up	3.0843	1.62494	NA	unknown gene
contig28701	CUST_27109_PI425265390	0.00016454	up	3.08399	1.6248	NA	unknown gene
contig51950	CUST_2425_PI425265390	0.00221812	up	3.08245	1.62408	XP_001860242	threonine dehydratase/deaminase [Culex quinquefasciatus]
contig50280	CUST_44872_PI425265390	0.00941667	up	3.08136	1.62357	NA	unknown gene
contig32040	CUST_29659_PI425265390	0.00719947	up	3.07985	1.62286	NA	unknown gene
contig10637	CUST_51084_PI425265390	0.00832818	up	3.07917	1.62254	XP_315557	AGAP005553-PA [Anopheles gambiae str. PEST]
contig26772	CUST_25636_PI425265390	0.00638412	up	3.07485	1.62052	NA	unknown gene
contig46438	CUST_1439_PI425265390	0.00316435	up	3.07446	1.62033	XP_002430317	alpha-2-macroglobulin receptor-associated protein precursor, putative [Pediculus humanus corporis]
contig18954	CUST_20004_PI425265390	0.00535572	up	3.07379	1.62002	NA	unknown gene
contig44166	CUST_4842_PI425308678	0.000544108	up	3.07329	1.61978	ACN94717	GA22037 [Drosophila miranda]
contig33250	CUST_14325_PI425265390	0.000594434	up	3.0708	1.61861	XP_001943002	PREDICTED: similar to AGAP006427-PB [Acyrthosiphon pisum]
contig8956	CUST_50589_PI425265390	0.00450687	up	3.06784	1.61722	XP_974428	PREDICTED: similar to zinc binding dehydrogenase [Tribolium castaneum]
contig3816	CUST_5302_PI425265390	0.00285014	up	3.06665	1.61666	XP_001949480	PREDICTED: similar to AGAP003074-PA [Acyrthosiphon pisum]
contig6819	CUST_48135_PI425265390	0.000396851	up	3.05928	1.61319	NA	unknown gene
contig1496	CUST_8034_PI425265390	1.39071e-05	up	3.0577	1.61245	XP_001652750	UDP-glucose 4-epimerase [Aedes aegypti]
contig53322	CUST_47128_PI425265390	0.00155499	up	3.05767	1.61243	NA	unknown gene
contig48462	CUST_43354_PI425265390	0.00351934	up	3.05679	1.61202	NA	unknown gene
contig34865	CUST_31890_PI425265390	0.00304036	up	3.05608	1.61168	NA	unknown gene
contig46486	CUST_7948_PI425265390	0.000559621	up	3.05587	1.61158	ZP_02158049	carbamoyl-phosphate synthase large subunit [Shewanella benthica KT99]
contig10540	CUST_15251_PI425265390	0.00281621	up	3.051	1.60928	NA	unknown gene
contig5898	CUST_50525_PI425265390	0.0012994	up	3.05097	1.60927	XP_001600199	PREDICTED: similar to short-chain dehydrogenase [Nasonia vitripennis]
contig3515	CUST_14043_PI425265390	0.00107492	up	3.04743	1.60759	XP_001602330	PREDICTED: similar to conserved hypothetical protein [Nasonia vitripennis]
contig43276	CUST_38999_PI425265390	0.00311908	up	3.04738	1.60757	NA	unknown gene
contig139	CUST_6327_PI425308678	0.00275548	up	3.04678	1.60729	ACY69930	hypothetical protein [Cimex lectularius]
contig139	CUST_1891_PI425265390	0.00447843	up	3.04556	1.60671	ACY69930	hypothetical protein [Cimex lectularius]
contig14128	CUST_2803_PI425308678	0.00293078	up	3.04345	1.60571	XP_971034	PREDICTED: similar to sugar transporter [Tribolium castaneum]
contig1496	CUST_3280_PI425308678	1.39071e-05	up	3.04328	1.60563	XP_001652750	UDP-glucose 4-epimerase [Aedes aegypti]
contig31168	CUST_12758_PI425265390	0.00646473	up	3.0432	1.60559	XP_315863	AGAP005839-PA [Anopheles gambiae str. PEST]
contig10231	CUST_15126_PI425265390	0.00148407	up	3.04289	1.60544	NA	unknown gene
contig9135	CUST_48881_PI425265390	0.00371811	up	3.0419	1.60497	NA	unknown gene
contig15063	CUST_17569_PI425265390	0.00311114	up	3.0415	1.60478	NA	unknown gene
contig51106	CUST_45544_PI425265390	0.00555111	up	3.04065	1.60438	NA	unknown gene
contig3894	CUST_54252_PI425265390	0.00281456	up	3.04025	1.60419	XP_001951562	PREDICTED: similar to GA20813-PA [Acyrthosiphon pisum]
contig33682	CUST_49652_PI425265390	0.00787377	up	3.03887	1.60353	XP_001599949	PREDICTED: similar to conserved hypothetical protein, partial [Nasonia vitripennis]
contig51950	CUST_3747_PI425308678	0.00281456	up	3.03839	1.60331	XP_001860242	threonine dehydratase/deaminase [Culex quinquefasciatus]
contig19180	CUST_20139_PI425265390	0.00418575	up	3.03811	1.60317	NA	unknown gene
contig47161	CUST_42260_PI425265390	0.00847789	up	3.03748	1.60288	NA	unknown gene
contig28440	CUST_4397_PI425265390	0.0059285	up	3.03716	1.60272	XP_001842476	myosin heavy chain [Culex quinquefasciatus]
contig17077	CUST_1774_PI425308678	0.00356841	up	3.03417	1.6013	XP_001948683	PREDICTED: similar to Stretchin-Mlck CG18255-PA [Acyrthosiphon pisum]
contig16846	CUST_18625_PI425265390	0.00374052	up	3.03199	1.60027	NA	unknown gene
contig10007	CUST_2815_PI425308678	0.00016454	up	3.02334	1.59614	XP_001944504	PREDICTED: similar to AGAP007667-PA [Acyrthosiphon pisum]
contig7539	CUST_48337_PI425265390	0.00442082	up	3.01644	1.59285	NA	unknown gene
contig7534	CUST_11921_PI425265390	0.00789674	up	3.01583	1.59256	XP_002597328	hypothetical protein BRAFLDRAFT_66468 [Branchiostoma floridae]
contig53221	CUST_47071_PI425265390	0.000409952	up	3.01574	1.59251	NA	unknown gene
contig40764	CUST_36841_PI425265390	0.0032683	up	3.01326	1.59132	NA	unknown gene
contig10869	CUST_15395_PI425265390	0.00170693	up	3.01275	1.59108	NA	unknown gene
contig16734	CUST_18561_PI425265390	0.00908993	up	3.01247	1.59095	NA	unknown gene
contig54048	CUST_47482_PI425265390	0.00157568	up	3.00568	1.58769	NA	unknown gene
contig46595	CUST_41792_PI425265390	0.00887494	up	3.0055	1.58761	NA	unknown gene
contig13333	CUST_925_PI425308678	0.00670712	up	3.00435	1.58705	XP_395013	PREDICTED: similar to GTP-binding protein CG2522-PA isoform 1 [Apis mellifera]
contig1485	CUST_8157_PI425265390	0.00254882	up	3.00342	1.58661	XP_002429284	tyrosine/tryptophan monooxygenase, putative [Pediculus humanus corporis]
contig9240	CUST_8758_PI425265390	0.00482078	up	3.00197	1.58591	XP_974681	PREDICTED: similar to villin [Tribolium castaneum]
contig53000	CUST_5187_PI425308678	0.00741531	up	3.00016	1.58504	XP_002103792	GD18793 [Drosophila simulans]
contig24695	CUST_24061_PI425265390	0.00514114	up	2.99991	1.58492	NA	unknown gene
contig53000	CUST_4624_PI425265390	0.00985894	up	2.99982	1.58487	XP_002103792	GD18793 [Drosophila simulans]
contig34925	CUST_31942_PI425265390	0.00321936	up	2.99895	1.58446	NA	unknown gene
contig2838	CUST_7071_PI425265390	0.00420244	up	2.99107	1.58066	XP_001950264	PREDICTED: similar to trehalase [Acyrthosiphon pisum]
contig12385	CUST_8439_PI425265390	0.000683022	up	2.98909	1.57971	EFA03940	hypothetical protein TcasGA2_TC014081 [Tribolium castaneum]
contig19312	CUST_20228_PI425265390	0.00479222	up	2.98859	1.57947	NA	unknown gene
contig23475	CUST_23147_PI425265390	0.000391821	up	2.98828	1.57932	NA	unknown gene
contig19136	CUST_20108_PI425265390	0.00103994	up	2.988	1.57918	NA	unknown gene
contig27717	CUST_26355_PI425265390	0.00199668	up	2.98758	1.57898	NA	unknown gene
contig47210	CUST_49974_PI425265390	0.00296809	up	2.98729	1.57884	XP_001862057	canalicular multispecific organic anion transporter 2 [Culex quinquefasciatus]
contig22237	CUST_22269_PI425265390	0.000679765	up	2.98608	1.57825	NA	unknown gene
contig1485	CUST_917_PI425308678	0.00316381	up	2.98444	1.57746	XP_002429284	tyrosine/tryptophan monooxygenase, putative [Pediculus humanus corporis]
contig33304	CUST_30653_PI425265390	0.00290956	up	2.98221	1.57638	NA	unknown gene
contig15782	CUST_17973_PI425265390	0.00445633	up	2.98041	1.57551	NA	unknown gene
contig7756	CUST_5023_PI425308678	0.006143	up	2.97853	1.5746	XP_002432355	paramyosin, long form, putative [Pediculus humanus corporis]
contig52960	CUST_12450_PI425265390	0.00104417	up	2.9776	1.57415	BAD24819	macrophage migration inhibitory factor [Ascaris suum]
contig16048	CUST_18130_PI425265390	0.00952834	up	2.97633	1.57353	NA	unknown gene
contig53038	CUST_3676_PI425265390	0.00658071	up	2.97565	1.5732	AAU95190	putative imaginal disc growth factor [Oncometopia nigricans]
contig5829	CUST_15010_PI425265390	0.00739364	up	2.97196	1.57142	XP_001947666	PREDICTED: similar to AGAP007665-PA [Acyrthosiphon pisum]
contig17994	CUST_50227_PI425265390	0.00209624	up	2.97075	1.57082	XP_001603726	PREDICTED: similar to SJCHGC03520 protein, partial [Nasonia vitripennis]
contig14002	CUST_8146_PI425265390	0.000621966	up	2.96974	1.57034	XP_001601211	PREDICTED: similar to CG11081-PB [Nasonia vitripennis]
contig710	CUST_5983_PI425308678	0.00111654	up	2.96917	1.57006	EFA07770	hypothetical protein TcasGA2_TC005324 [Tribolium castaneum]
contig49523	CUST_44256_PI425265390	0.00150978	up	2.96906	1.57001	NA	unknown gene
contig8970	CUST_5352_PI425265390	0.00254682	up	2.96828	1.56963	XP_001945723	PREDICTED: similar to RNA-binding protein [Acyrthosiphon pisum]
contig15217	CUST_17654_PI425265390	0.00656278	up	2.96734	1.56917	NA	unknown gene
contig33754	CUST_31007_PI425265390	0.00329298	up	2.96602	1.56853	NA	unknown gene
contig29350	CUST_14543_PI425265390	0.00995207	up	2.96489	1.56798	XM_001946573	PREDICTED: Acyrthosiphon pisum similar to AGAP012257-PA
contig2419	CUST_23678_PI425265390	0.00467483	up	2.96441	1.56775	NA	unknown gene
contig18047	CUST_3651_PI425308678	0.00322464	up	2.96041	1.5658	XP_001525979	hypothetical protein LELG_02536 [Lodderomyces elongisporus NRRL YB-4239]
contig8059	CUST_48499_PI425265390	0.00460589	up	2.95643	1.56386	NA	unknown gene
contig14128	CUST_49867_PI425265390	0.000152282	up	2.94993	1.56068	XP_971034	PREDICTED: similar to sugar transporter [Tribolium castaneum]
contig25834	CUST_24915_PI425265390	0.00231722	up	2.94867	1.56007	NA	unknown gene
contig51107	CUST_45545_PI425265390	0.00584736	up	2.94866	1.56006	NA	unknown gene
contig9857	CUST_13898_PI425265390	0.000231346	up	2.9475	1.55949	NP_001155945	hypothetical protein LOC100168172 isoform 3 [Acyrthosiphon pisum]
contig27556	CUST_26235_PI425265390	0.00556826	up	2.94694	1.55922	NA	unknown gene
contig27568	CUST_1629_PI425308678	0.00557352	up	2.94625	1.55888	XP_001120657	PREDICTED: similar to methuselah-like 10 CG17061-PA, isoform A [Apis mellifera]
contig44359	CUST_39908_PI425265390	0.000537389	up	2.94624	1.55887	NA	unknown gene
contig10619	CUST_15284_PI425265390	0.000679765	up	2.94595	1.55873	NA	unknown gene
contig26810	CUST_25665_PI425265390	0.00597103	up	2.94155	1.55658	NA	unknown gene
contig2965	CUST_50287_PI425265390	0.00962073	up	2.94047	1.55605	DAA06100	TPA_inf: cathepsin B [Acyrthosiphon pisum]
contig43497	CUST_39191_PI425265390	0.000227428	up	2.94028	1.55595	NA	unknown gene
contig47248	CUST_2769_PI425308678	0.00449337	up	2.93888	1.55527	XP_001946348	PREDICTED: similar to sugar transporter [Acyrthosiphon pisum]
contig46905	CUST_42046_PI425265390	0.00354326	up	2.93853	1.55509	NA	unknown gene
contig14002	CUST_1422_PI425308678	0.00230966	up	2.9382	1.55493	XP_001601211	PREDICTED: similar to CG11081-PB [Nasonia vitripennis]
contig2222	CUST_5563_PI425265390	0.0055387	up	2.93629	1.55399	XP_002427787	Cathepsin F precursor, putative [Pediculus humanus corporis]
contig10436	CUST_8737_PI425265390	0.0072765	up	2.93381	1.55278	XP_001945956	PREDICTED: similar to bubblegum CG4501-PA [Acyrthosiphon pisum]
contig10280	CUST_12162_PI425265390	0.00098446	up	2.9331	1.55243	XP_319528	AGAP003303-PA [Anopheles gambiae str. PEST]
contig37944	CUST_34451_PI425265390	0.000887978	up	2.93256	1.55216	NA	unknown gene
contig12942	CUST_7226_PI425265390	0.000917625	up	2.92874	1.55028	XP_001605280	PREDICTED: similar to n-acetylglucosaminyltransferase vi [Nasonia vitripennis]
contig27721	CUST_26358_PI425265390	0.00310526	up	2.92461	1.54825	NA	unknown gene
contig37855	CUST_34374_PI425265390	0.000338976	up	2.92413	1.54801	NA	unknown gene
contig17947	CUST_3488_PI425265390	0.00160805	up	2.92231	1.54711	EEZ97394	hypothetical protein TcasGA2_TC011220 [Tribolium castaneum]
contig24201	CUST_23689_PI425265390	0.00498641	up	2.92102	1.54647	NA	unknown gene
contig51532	CUST_14180_PI425265390	0.0090672	up	2.91977	1.54586	EFA01677	hypothetical protein TcasGA2_TC007250 [Tribolium castaneum]
contig16996	CUST_18721_PI425265390	0.00890121	up	2.9146	1.5433	NA	unknown gene
contig36786	CUST_33490_PI425265390	0.000497354	up	2.91295	1.54248	NA	unknown gene
contig46062	CUST_41354_PI425265390	0.00939549	up	2.91269	1.54235	NA	unknown gene
contig44552	CUST_40075_PI425265390	0.00221714	up	2.91225	1.54213	NA	unknown gene
contig12607	CUST_16241_PI425265390	0.00672027	up	2.91057	1.5413	NA	unknown gene
contig40972	CUST_37012_PI425265390	0.00454233	up	2.90733	1.53969	NA	unknown gene
contig3991	CUST_5073_PI425265390	0.00339121	up	2.9057	1.53888	XP_002054272	GJ22894 [Drosophila virilis]
contig26555	CUST_50301_PI425265390	0.009582	up	2.90562	1.53885	XP_312034	AGAP002879-PA [Anopheles gambiae str. PEST]
contig9801	CUST_1433_PI425265390	0.00969096	up	2.90558	1.53883	XP_001944829	PREDICTED: similar to GA21321-PA [Acyrthosiphon pisum]
contig48333	CUST_43250_PI425265390	0.00794693	up	2.90488	1.53848	NA	unknown gene
contig11598	CUST_15733_PI425265390	0.000271713	up	2.90455	1.53832	NA	unknown gene
contig875	CUST_11871_PI425265390	0.00160805	up	2.90166	1.53688	AAT38121	phosphatidylethanolamine-binding protein [Branchiostoma belcheri tsingtauense]
contig9074	CUST_14050_PI425265390	0.00643832	up	2.90111	1.53661	XP_002072190	GK22715 [Drosophila willistoni]
contig3670	CUST_6052_PI425265390	0.00180083	up	2.90069	1.53639	XP_001949862	PREDICTED: similar to moladietz CG4482-PD [Acyrthosiphon pisum]
contig43025	CUST_38783_PI425265390	0.00188951	up	2.90012	1.53611	NA	unknown gene
contig1944	CUST_2673_PI425265390	0.00213507	up	2.89689	1.53451	NP_001136108	actin [Acyrthosiphon pisum]
contig7486	CUST_4398_PI425265390	0.00658348	up	2.89618	1.53415	XP_001952092	PREDICTED: similar to muscle myosin heavy chain isoform 1 [Acyrthosiphon pisum]
contig28545	CUST_26987_PI425265390	0.0034117	up	2.89603	1.53408	NA	unknown gene
contig32048	CUST_29666_PI425265390	0.00103659	up	2.89469	1.53341	NA	unknown gene
contig7523	CUST_78_PI425308678	0.00397894	up	2.89457	1.53335	ACE60556	protein tyrosine phosphatase-2 [Homo sapiens]
contig20510	CUST_4534_PI425308678	0.000584771	up	2.89421	1.53317	XP_001600122	PREDICTED: similar to Os02g0309000 [Nasonia vitripennis]
contig17570	CUST_19080_PI425265390	0.00144223	up	2.89351	1.53282	NA	unknown gene
contig16122	CUST_2334_PI425265390	0.00144223	up	2.89309	1.53261	XP_001850350	vitellogenic carboxypeptidase [Culex quinquefasciatus]
contig8956	CUST_4809_PI425308678	0.0031619	up	2.8902	1.53117	XP_974428	PREDICTED: similar to zinc binding dehydrogenase [Tribolium castaneum]
contig9499	CUST_50051_PI425265390	0.00482174	up	2.88592	1.52903	XP_970494	PREDICTED: similar to CG6839 CG6839-PA [Tribolium castaneum]
contig47510	CUST_13065_PI425265390	0.0089938	up	2.88125	1.52669	XP_002425831	hypothetical protein Phum_PHUM221870 [Pediculus humanus corporis]
contig2492	CUST_3914_PI425308678	0.00128212	up	2.87939	1.52577	XP_001944917	PREDICTED: similar to CG30084 CG30084-PE [Acyrthosiphon pisum]
contig26441	CUST_25385_PI425265390	0.00514114	up	2.87329	1.52271	NA	unknown gene
contig18047	CUST_50138_PI425265390	0.00157892	up	2.87242	1.52227	XP_001525979	hypothetical protein LELG_02536 [Lodderomyces elongisporus NRRL YB-4239]
contig25775	CUST_24867_PI425265390	0.00826405	up	2.87065	1.52138	NA	unknown gene
contig5877	CUST_47881_PI425265390	0.00752719	up	2.87008	1.52109	NA	unknown gene
contig16886	CUST_50803_PI425265390	0.00605827	up	2.86869	1.52039	ZP_05677402	methylated-DNA-[protein]-cysteine S-methyltransferase [Enterococcus faecium Com15]
contig45687	CUST_41025_PI425265390	0.00918023	up	2.86844	1.52027	NA	unknown gene
contig3883	CUST_9335_PI425265390	0.0026731	up	2.86745	1.51977	XP_002188172	PREDICTED: dihydrolipoamide branched chain transacylase E2 [Taeniopygia guttata]
contig4822	CUST_4428_PI425308678	0.00687178	up	2.86705	1.51956	DAA06100	TPA_inf: cathepsin B [Acyrthosiphon pisum]
contig9646	CUST_49098_PI425265390	0.000559621	up	2.86508	1.51858	NA	unknown gene
contig34027	CUST_31220_PI425265390	0.00867507	up	2.86356	1.51781	NA	unknown gene
contig1944	CUST_6503_PI425308678	0.00328007	up	2.86249	1.51727	NP_001136108	actin [Acyrthosiphon pisum]
contig24763	CUST_24121_PI425265390	0.00217874	up	2.86195	1.517	NA	unknown gene
contig7769	CUST_12027_PI425265390	0.0064544	up	2.8607	1.51637	XP_002610465	hypothetical protein BRAFLDRAFT_114907 [Branchiostoma floridae]
contig7486	CUST_5142_PI425308678	0.00713592	up	2.85867	1.51534	XP_001952092	PREDICTED: similar to muscle myosin heavy chain isoform 1 [Acyrthosiphon pisum]
contig35764	CUST_32624_PI425265390	0.00658589	up	2.85509	1.51353	NA	unknown gene
contig54646	CUST_47763_PI425265390	0.00739364	up	2.85464	1.51331	NA	unknown gene
contig36096	CUST_32890_PI425265390	0.00517568	up	2.85407	1.51302	NA	unknown gene
contig26143	CUST_25148_PI425265390	0.00248778	up	2.85248	1.51222	NA	unknown gene
contig6762	CUST_48120_PI425265390	0.00191335	up	2.8508	1.51137	NA	unknown gene
contig8238	CUST_48567_PI425265390	0.00872854	up	2.8503	1.51111	NA	unknown gene
contig4107	CUST_37093_PI425265390	0.00991369	up	2.84929	1.5106	NA	unknown gene
contig41746	CUST_37663_PI425265390	0.00109369	up	2.84919	1.51055	NA	unknown gene
contig1964	CUST_338_PI425308678	0.00104413	up	2.84718	1.50953	BAF45421	cryptochrome precursor [Dianemobius nigrofasciatus]
contig6836	CUST_12616_PI425265390	0.00985894	up	2.84412	1.50798	XP_002425831	hypothetical protein Phum_PHUM221870 [Pediculus humanus corporis]
contig44195	CUST_39770_PI425265390	0.000547632	up	2.84379	1.50781	NA	unknown gene
contig20510	CUST_50314_PI425265390	0.00174789	up	2.842	1.50691	XP_001600122	PREDICTED: similar to Os02g0309000 [Nasonia vitripennis]
contig4312	CUST_3706_PI425308678	0.00111046	up	2.84125	1.50653	XP_969001	PREDICTED: similar to Transmembrane protein 195 [Tribolium castaneum]
contig7884	CUST_10109_PI425265390	0.00200024	up	2.84055	1.50617	CAX11689	polynucleotide kinase-3'-phosphatase [Nilaparvata lugens]
contig21729	CUST_21902_PI425265390	0.0058959	up	2.83976	1.50577	NA	unknown gene
contig11477	CUST_7457_PI425265390	0.0013206	up	2.83918	1.50547	XP_973463	PREDICTED: similar to cationic amino acid transporter [Tribolium castaneum]
contig53613	CUST_47253_PI425265390	0.00616294	up	2.83607	1.50389	NA	unknown gene
contig53483	CUST_50290_PI425265390	0.00825734	up	2.83447	1.50308	CAE47502	cathepsin B-like proteinase [Diabrotica virgifera virgifera]
contig5303	CUST_3494_PI425308678	0.00332369	up	2.83295	1.50231	XP_002427218	chitinase, putative [Pediculus humanus corporis]
contig31961	CUST_29599_PI425265390	0.000547632	up	2.83195	1.50179	NA	unknown gene
contig46438	CUST_6253_PI425308678	0.00332123	up	2.82797	1.49977	XP_002430317	alpha-2-macroglobulin receptor-associated protein precursor, putative [Pediculus humanus corporis]
contig7948	CUST_15023_PI425265390	0.00134576	up	2.8248	1.49815	XP_001950614	PREDICTED: similar to AGAP001336-PA [Acyrthosiphon pisum]
contig7591	CUST_51349_PI425265390	0.00404819	up	2.82313	1.4973	XP_975811	PREDICTED: similar to GA21085-PA isoform 2 [Tribolium castaneum]
contig20629	CUST_21126_PI425265390	0.00107603	up	2.82278	1.49712	NA	unknown gene
contig54591	CUST_47744_PI425265390	0.00219424	up	2.81731	1.49432	NA	unknown gene
contig29903	CUST_50318_PI425265390	0.00831635	up	2.81552	1.4934	XP_001601063	PREDICTED: similar to crotonobetainyl-CoA-hydratase, putative [Nasonia vitripennis]
contig51616	CUST_45957_PI425265390	0.00149513	up	2.81511	1.49319	NA	unknown gene
contig2492	CUST_4982_PI425265390	0.0010582	up	2.81373	1.49248	XP_001944917	PREDICTED: similar to CG30084 CG30084-PE [Acyrthosiphon pisum]
contig37682	CUST_34230_PI425265390	0.00311114	up	2.81088	1.49102	NA	unknown gene
contig3637	CUST_2626_PI425265390	0.00169506	up	2.8108	1.49098	XP_001121403	PREDICTED: similar to CG3918-PA [Apis mellifera]
contig47248	CUST_49833_PI425265390	0.00213516	up	2.80924	1.49018	XP_001946348	PREDICTED: similar to sugar transporter [Acyrthosiphon pisum]
contig54065	CUST_1985_PI425265390	0.0014515	up	2.80908	1.4901	XP_001359925	GA19751 [Drosophila pseudoobscura pseudoobscura]
contig8012	CUST_49356_PI425265390	0.00300068	up	2.80784	1.48946	XP_002428965	Aminopeptidase N precursor, putative [Pediculus humanus corporis]
contig53483	CUST_4510_PI425308678	0.00568174	up	2.80514	1.48807	CAE47502	cathepsin B-like proteinase [Diabrotica virgifera virgifera]
contig34055	CUST_31241_PI425265390	0.0053376	up	2.80275	1.48684	NA	unknown gene
contig3883	CUST_5778_PI425308678	0.00016454	up	2.79949	1.48516	XP_002188172	PREDICTED: dihydrolipoamide branched chain transacylase E2 [Taeniopygia guttata]
contig42528	CUST_38349_PI425265390	0.00588672	up	2.79708	1.48392	NA	unknown gene
contig42612	CUST_38424_PI425265390	0.00159087	up	2.79031	1.48042	NA	unknown gene
contig12142	CUST_1068_PI425265390	0.00391464	up	2.78982	1.48017	XP_002120375	PREDICTED: similar to expressed hypothetical protein [Ciona intestinalis]
contig11037	CUST_4516_PI425308678	0.00193048	up	2.78881	1.47965	NP_001119614	cathepsin B-1418 [Acyrthosiphon pisum]
contig366	CUST_11826_PI425265390	0.00824539	up	2.78834	1.4794	XP_002610465	hypothetical protein BRAFLDRAFT_114907 [Branchiostoma floridae]
contig52589	CUST_14956_PI425265390	0.00324738	up	2.78564	1.47801	XP_001356491	GA17298 [Drosophila pseudoobscura pseudoobscura]
contig39179	CUST_35493_PI425265390	0.00266097	up	2.78453	1.47743	NA	unknown gene
contig27880	CUST_26481_PI425265390	0.00847789	up	2.77875	1.47444	NA	unknown gene
contig53755	CUST_3883_PI425265390	0.00192418	up	2.77827	1.47419	XP_002427787	Cathepsin F precursor, putative [Pediculus humanus corporis]
contig48036	CUST_43005_PI425265390	0.00768027	up	2.77425	1.4721	NA	unknown gene
contig18503	CUST_19705_PI425265390	0.00637966	up	2.77274	1.47131	NA	unknown gene
contig4822	CUST_9712_PI425265390	0.00314358	up	2.771	1.47041	DAA06100	TPA_inf: cathepsin B [Acyrthosiphon pisum]
contig1964	CUST_10284_PI425265390	0.00108297	up	2.77076	1.47028	BAF45421	cryptochrome precursor [Dianemobius nigrofasciatus]
contig38260	CUST_34716_PI425265390	0.00120333	up	2.76954	1.46965	NA	unknown gene
contig43495	CUST_39189_PI425265390	0.00172313	up	2.76851	1.46911	NA	unknown gene
contig12095	CUST_15973_PI425265390	0.00436569	up	2.76737	1.46851	NA	unknown gene
contig26904	CUST_11486_PI425265390	0.00445471	up	2.76699	1.46832	XP_001951334	PREDICTED: similar to protease, reverse transcriptase and RNase H [Acyrthosiphon pisum]
contig38468	CUST_34896_PI425265390	0.00990809	up	2.76565	1.46762	NA	unknown gene
contig12829	CUST_49749_PI425265390	0.00448816	up	2.76458	1.46706	XP_002427532	Globin CTT-VIIB-8 precursor, putative [Pediculus humanus corporis]
contig23834	CUST_23418_PI425265390	0.0016751	up	2.7636	1.46655	NA	unknown gene
contig52789	CUST_684_PI425308678	0.00281946	up	2.76326	1.46637	NP_001011573	NMDA receptor 1 [Apis mellifera]
contig8223	CUST_48560_PI425265390	0.00341035	up	2.76144	1.46542	NA	unknown gene
contig7521	CUST_1637_PI425308678	0.00149571	up	2.75833	1.46379	XP_624028	PREDICTED: similar to CG1236-PA, partial [Apis mellifera]
contig891	CUST_5569_PI425265390	0.0004293	up	2.75628	1.46272	XP_312034	AGAP002879-PA [Anopheles gambiae str. PEST]
contig17209	CUST_18847_PI425265390	0.00104413	up	2.75602	1.46259	NA	unknown gene
contig53968	CUST_53449_PI425265390	0.00639666	up	2.75507	1.46209	XP_002732353	PREDICTED: programmed cell death 2-like [Saccoglossus kowalevskii]
contig38592	CUST_11041_PI425265390	0.00946077	up	2.75316	1.46109	Y09124	Tenebrio molitor TMLPCP-22 and TMLPCP-23 genes
contig945	CUST_4032_PI425308678	0.00472516	up	2.75177	1.46036	BAF36819	pxPhosphoserine phosphatase [Plutella xylostella]
contig38563	CUST_11024_PI425265390	0.00224684	up	2.74999	1.45943	AAT01081	putative tropomyosin [Homalodisca vitripennis]
contig35828	CUST_32670_PI425265390	0.00315669	up	2.74884	1.45882	NA	unknown gene
contig31413	CUST_29171_PI425265390	0.000824554	up	2.74485	1.45673	NA	unknown gene
contig16886	CUST_6020_PI425308678	0.0050918	up	2.74485	1.45673	ZP_05677402	methylated-DNA-[protein]-cysteine S-methyltransferase [Enterococcus faecium Com15]
contig15545	CUST_17839_PI425265390	0.00427989	up	2.74459	1.45659	NA	unknown gene
contig22549	CUST_22507_PI425265390	0.00340897	up	2.74412	1.45634	NA	unknown gene
contig16484	CUST_18403_PI425265390	0.00630215	up	2.74402	1.45629	NA	unknown gene
contig10140	CUST_15094_PI425265390	0.00289475	up	2.7421	1.45528	NA	unknown gene
contig30022	CUST_28107_PI425265390	0.00117428	up	2.74075	1.45457	NA	unknown gene
contig18694	CUST_19830_PI425265390	0.00705658	up	2.74062	1.4545	NA	unknown gene
contig4520	CUST_40623_PI425265390	0.00146732	up	2.74061	1.4545	NA	unknown gene
contig4249	CUST_7402_PI425265390	0.00329298	up	2.73995	1.45415	XP_002135479	GA28568 [Drosophila pseudoobscura pseudoobscura]
contig47134	CUST_42237_PI425265390	0.00511215	up	2.73987	1.45411	NA	unknown gene
contig33760	CUST_11929_PI425265390	0.00356484	up	2.73491	1.45149	NP_001161422	hypothetical protein LOC100159619 [Acyrthosiphon pisum]
contig17323	CUST_18915_PI425265390	0.00120559	up	2.73489	1.45148	NA	unknown gene
contig27414	CUST_26117_PI425265390	0.00442205	up	2.73476	1.45141	NA	unknown gene
contig29978	CUST_28074_PI425265390	0.00213516	up	2.73332	1.45065	NA	unknown gene
contig16668	CUST_18520_PI425265390	0.000690293	up	2.73264	1.4503	NA	unknown gene
contig3279	CUST_775_PI425308678	0.00214855	up	2.73199	1.44995	NP_001086623	glutaryl-Coenzyme A dehydrogenase [Xenopus laevis]
contig21485	CUST_4915_PI425265390	0.0016751	up	2.73091	1.44938	XP_001943957	PREDICTED: similar to conserved hypothetical protein [Acyrthosiphon pisum]
contig38431	CUST_34861_PI425265390	0.00796677	up	2.72593	1.44675	NA	unknown gene
contig42535	CUST_38355_PI425265390	0.00578313	up	2.72543	1.44648	NA	unknown gene
contig13048	CUST_16450_PI425265390	0.00168217	up	2.72496	1.44624	NA	unknown gene
contig3448	CUST_49877_PI425265390	0.00502406	up	2.72479	1.44615	XP_001944504	PREDICTED: similar to AGAP007667-PA [Acyrthosiphon pisum]
contig48499	CUST_43388_PI425265390	0.0036098	up	2.72387	1.44566	NA	unknown gene
contig11734	CUST_15802_PI425265390	0.0012446	up	2.72329	1.44535	NA	unknown gene
contig16228	CUST_18246_PI425265390	0.00745007	up	2.72089	1.44408	NA	unknown gene
contig12971	CUST_11348_PI425265390	0.00901739	up	2.71512	1.44102	XP_001951143	PREDICTED: similar to CG15094 CG15094-PA [Acyrthosiphon pisum]
contig18880	CUST_50296_PI425265390	0.00277736	up	2.71441	1.44064	NA	unknown gene
contig6468	CUST_50721_PI425265390	0.00266743	up	2.71239	1.43956	XP_001943117	PREDICTED: similar to epithelial membrane protein [Acyrthosiphon pisum]
contig40758	CUST_50899_PI425265390	0.00101266	up	2.7088	1.43765	XP_970270	PREDICTED: similar to short-chain dehydrogenase [Tribolium castaneum]
contig30728	CUST_28659_PI425265390	0.00303446	up	2.70873	1.43762	NA	unknown gene
contig42852	CUST_38627_PI425265390	0.0059973	up	2.7084	1.43744	NA	unknown gene
contig9554	CUST_49059_PI425265390	0.00313058	up	2.70758	1.43701	NA	unknown gene
contig18368	CUST_53286_PI425265390	0.00901739	up	2.70422	1.43521	ABQ18257	unknown [Lygus lineolaris]
contig9807	CUST_49169_PI425265390	0.000113659	up	2.70149	1.43376	NA	unknown gene
contig23022	CUST_22836_PI425265390	0.00481445	up	2.70041	1.43318	NA	unknown gene
contig27843	CUST_26450_PI425265390	0.00016454	up	2.69749	1.43162	NA	unknown gene
contig21550	CUST_21777_PI425265390	0.00934118	up	2.69611	1.43088	NA	unknown gene
contig46297	CUST_5976_PI425308678	0.0004293	up	2.6954	1.4305	XP_002426361	conserved hypothetical protein [Pediculus humanus corporis]
contig4188	CUST_5411_PI425265390	0.00152215	up	2.69296	1.42919	XP_973880	PREDICTED: similar to Glycerate kinase [Tribolium castaneum]
contig9805	CUST_49168_PI425265390	0.00144773	up	2.6915	1.42841	NA	unknown gene
contig9996	CUST_49242_PI425265390	0.00498504	up	2.69105	1.42817	NA	unknown gene
contig45164	CUST_40594_PI425265390	0.00212767	up	2.69061	1.42794	NA	unknown gene
contig41159	CUST_37173_PI425265390	0.00620174	up	2.68972	1.42746	NA	unknown gene
contig7432	CUST_3746_PI425308678	0.00446129	up	2.68948	1.42733	XP_001953465	GF17208 [Drosophila ananassae]
contig8012	CUST_729_PI425308678	0.00332123	up	2.6874	1.42621	XP_002428965	Aminopeptidase N precursor, putative [Pediculus humanus corporis]
contig32731	CUST_30198_PI425265390	0.00411543	up	2.68584	1.42538	NA	unknown gene
contig24841	CUST_24174_PI425265390	0.000481302	up	2.68454	1.42468	NA	unknown gene
contig46297	CUST_50759_PI425265390	0.00125182	up	2.68122	1.42289	XP_002426361	conserved hypothetical protein [Pediculus humanus corporis]
contig22020	CUST_13158_PI425265390	0.00312835	up	2.68033	1.42241	XP_001652624	hypothetical protein AaeL_AAEL007250 [Aedes aegypti]
contig44453	CUST_39991_PI425265390	0.0078995	up	2.68022	1.42235	NA	unknown gene
contig35007	CUST_32004_PI425265390	0.00108297	up	2.67988	1.42217	NA	unknown gene
contig2684	CUST_2609_PI425265390	1.39071e-05	up	2.67891	1.42164	XP_975997	PREDICTED: similar to phosphoenolpyruvate carboxykinase isoform 2 [Tribolium castaneum]
contig11221	CUST_15546_PI425265390	0.00183963	up	2.67531	1.4197	NA	unknown gene
contig21006	CUST_21388_PI425265390	0.00852772	up	2.67244	1.41816	NA	unknown gene
contig37945	CUST_7233_PI425265390	0.00892489	up	2.67157	1.41769	XP_001948683	PREDICTED: similar to Stretchin-Mlck CG18255-PA [Acyrthosiphon pisum]
contig41136	CUST_37152_PI425265390	0.00558299	up	2.67146	1.41763	NA	unknown gene
contig10686	CUST_5127_PI425265390	0.00351503	up	2.6707	1.41722	XP_001649316	hypothetical protein AaeL_AAEL004514 [Aedes aegypti]
contig27989	CUST_26565_PI425265390	0.00858386	up	2.66935	1.41649	NA	unknown gene
contig10992	CUST_14691_PI425265390	0.00214387	up	2.66749	1.41549	XP_001606466	PREDICTED: similar to ENSANGP00000015016 [Nasonia vitripennis]
contig53867	CUST_47381_PI425265390	0.000204241	up	2.66394	1.41356	NA	unknown gene
contig51003	CUST_45465_PI425265390	0.000971089	up	2.66323	1.41318	NA	unknown gene
contig40527	CUST_36642_PI425265390	0.00739364	up	2.66257	1.41282	NA	unknown gene
contig17431	CUST_18987_PI425265390	0.0016019	up	2.66246	1.41276	NA	unknown gene
contig12565	CUST_13449_PI425265390	0.00512204	up	2.66131	1.41214	EFA12337	hypothetical protein TcasGA2_TC016022 [Tribolium castaneum]
contig8370	CUST_12586_PI425265390	0.00768155	up	2.66104	1.41199	XP_001945416	PREDICTED: similar to juvenile hormone-inducible protein 26 [Acyrthosiphon pisum]
contig36045	CUST_32851_PI425265390	0.00483898	up	2.65968	1.41125	NA	unknown gene
contig2769	CUST_51043_PI425265390	0.00206492	up	2.65825	1.41048	XP_001606466	PREDICTED: similar to ENSANGP00000015016 [Nasonia vitripennis]
contig655	CUST_12301_PI425265390	0.0020684	up	2.6576	1.41013	NP_001155485	myofilin isoform b [Acyrthosiphon pisum]
contig41110	CUST_37129_PI425265390	0.00237811	up	2.65756	1.4101	NA	unknown gene
contig40758	CUST_6116_PI425308678	0.00146456	up	2.65651	1.40953	XP_970270	PREDICTED: similar to short-chain dehydrogenase [Tribolium castaneum]
contig19749	CUST_20518_PI425265390	0.00381931	up	2.65553	1.409	NA	unknown gene
contig6566	CUST_52616_PI425265390	0.00887852	up	2.65288	1.40756	XP_002068560	GK20356 [Drosophila willistoni]
contig4198	CUST_5703_PI425265390	0.00782933	up	2.65169	1.40691	XP_001200865	PREDICTED: similar to 4-coumarate:CoA ligase [Strongylocentrotus purpuratus]
contig18124	CUST_49414_PI425265390	0.00120559	up	2.6516	1.40686	ABR27826	salivary secreted protein [Triatoma infestans]
contig5303	CUST_49981_PI425265390	0.0089938	up	2.65048	1.40625	XP_002427218	chitinase, putative [Pediculus humanus corporis]
contig41575	CUST_37524_PI425265390	0.00192454	up	2.6499	1.40594	NA	unknown gene
contig10264	CUST_15024_PI425265390	0.00272835	up	2.64958	1.40576	XP_001950614	PREDICTED: similar to AGAP001336-PA [Acyrthosiphon pisum]
contig35354	CUST_32285_PI425265390	0.00796677	up	2.64897	1.40543	NA	unknown gene
contig54381	CUST_47645_PI425265390	0.00257406	up	2.64693	1.40432	NA	unknown gene
contig39827	CUST_36048_PI425265390	0.00812327	up	2.64689	1.4043	NA	unknown gene
contig6554	CUST_4937_PI425308678	0.00173262	up	2.64618	1.40391	XP_393694	PREDICTED: similar to Limpet CG32171-PD, isoform D [Apis mellifera]
contig16551	CUST_18442_PI425265390	0.00447843	up	2.64611	1.40387	NA	unknown gene
contig32377	CUST_5248_PI425308678	0.00638412	up	2.64316	1.40227	XP_002430772	tyrosine-protein phosphatase corkscrew, putative [Pediculus humanus corporis]
contig5409	CUST_47498_PI425265390	0.00276691	up	2.64229	1.40179	NA	unknown gene
contig13012	CUST_11945_PI425265390	0.00740509	up	2.64197	1.40162	XP_001851387	OV-16 antigen [Culex quinquefasciatus]
contig6554	CUST_2890_PI425265390	0.00265898	up	2.64143	1.40132	XP_393694	PREDICTED: similar to Limpet CG32171-PD, isoform D [Apis mellifera]
contig7370	CUST_2335_PI425265390	0.00126974	up	2.64005	1.40057	XP_001087943	PREDICTED: similar to carboxypeptidase, vitellogenic-like isoform 4 [Macaca mulatta]
contig53837	CUST_47366_PI425265390	0.0031787	up	2.63824	1.39958	NA	unknown gene
contig989	CUST_11014_PI425265390	0.0013206	up	2.63814	1.39952	CAP72280	troponin isoform 1, TpnT1 [Lethocerus indicus]
contig27841	CUST_26448_PI425265390	0.00556057	up	2.63759	1.39922	NA	unknown gene
contig6744	CUST_12155_PI425265390	0.000535236	up	2.63701	1.3989	XP_001944718	PREDICTED: similar to organic cation transporter, partial [Acyrthosiphon pisum]
contig486	CUST_3751_PI425308678	0.00496618	up	2.63632	1.39853	XP_001601189	PREDICTED: similar to mitochondrial thioredoxin 2 [Nasonia vitripennis]
contig7702	CUST_48381_PI425265390	0.00468408	up	2.63255	1.39646	NA	unknown gene
contig17994	CUST_4447_PI425308678	0.00226919	up	2.63247	1.39641	XP_001603726	PREDICTED: similar to SJCHGC03520 protein, partial [Nasonia vitripennis]
contig30878	CUST_12225_PI425265390	0.000367644	up	2.63021	1.39518	EFA11721	hypothetical protein TcasGA2_TC001808 [Tribolium castaneum]
contig6791	CUST_48127_PI425265390	0.00488442	up	2.62724	1.39355	NA	unknown gene
contig23644	CUST_23282_PI425265390	0.00119936	up	2.62702	1.39343	NA	unknown gene
contig16875	CUST_18647_PI425265390	0.00140078	up	2.62655	1.39317	NA	unknown gene
contig11707	CUST_1989_PI425265390	0.00598719	up	2.62565	1.39268	XP_002053428	GJ23874 [Drosophila virilis]
contig20792	CUST_21246_PI425265390	0.00142564	up	2.62483	1.39223	NA	unknown gene
contig18864	CUST_19943_PI425265390	0.00231221	up	2.6231	1.39127	NA	unknown gene
contig945	CUST_6001_PI425265390	0.00316381	up	2.62227	1.39082	BAF36819	pxPhosphoserine phosphatase [Plutella xylostella]
contig8537	CUST_50667_PI425265390	0.00610432	up	2.62151	1.3904	XP_002422776	conserved hypothetical protein [Pediculus humanus corporis]
contig13675	CUST_16781_PI425265390	0.00727079	up	2.62053	1.38986	NA	unknown gene
contig3279	CUST_9116_PI425265390	0.00265364	up	2.6196	1.38935	NP_001086623	glutaryl-Coenzyme A dehydrogenase [Xenopus laevis]
contig54440	CUST_52030_PI425265390	0.00182854	up	2.61818	1.38856	XP_002426361	conserved hypothetical protein [Pediculus humanus corporis]
contig7884	CUST_1060_PI425308678	0.00467483	up	2.61693	1.38788	CAX11689	polynucleotide kinase-3'-phosphatase [Nilaparvata lugens]
contig10674	CUST_15309_PI425265390	0.00351934	up	2.61558	1.38713	NA	unknown gene
contig53880	CUST_47389_PI425265390	0.0040331	up	2.61551	1.38709	NA	unknown gene
contig6468	CUST_5938_PI425308678	0.00198672	up	2.61489	1.38675	XP_001943117	PREDICTED: similar to epithelial membrane protein [Acyrthosiphon pisum]
contig52833	CUST_49825_PI425265390	0.00585765	up	2.61472	1.38666	XP_002426361	conserved hypothetical protein [Pediculus humanus corporis]
contig50574	CUST_45108_PI425265390	0.00954355	up	2.61352	1.386	NA	unknown gene
contig12520	CUST_12600_PI425265390	0.00629966	up	2.61097	1.38458	XP_001945473	PREDICTED: similar to juvenile hormone-inducible protein 26 [Acyrthosiphon pisum]
contig11477	CUST_2337_PI425308678	0.000971937	up	2.61052	1.38434	XP_973463	PREDICTED: similar to cationic amino acid transporter [Tribolium castaneum]
contig25647	CUST_24764_PI425265390	0.00692955	up	2.61037	1.38425	NA	unknown gene
contig30905	CUST_5874_PI425308678	0.00872709	up	2.60802	1.38296	EFA09204	cathepsin B precursor [Tribolium castaneum]
contig6637	CUST_11984_PI425265390	0.00999913	up	2.60778	1.38282	XP_972374	PREDICTED: similar to OV-16 antigen [Tribolium castaneum]
contig486	CUST_2684_PI425265390	0.00234811	up	2.6072	1.3825	XP_001601189	PREDICTED: similar to mitochondrial thioredoxin 2 [Nasonia vitripennis]
contig3637	CUST_6494_PI425308678	0.00603033	up	2.60061	1.37885	XP_001121403	PREDICTED: similar to CG3918-PA [Apis mellifera]
contig37973	CUST_34476_PI425265390	0.000900543	up	2.59942	1.37819	NA	unknown gene
contig45750	CUST_41082_PI425265390	0.00111046	up	2.59937	1.37816	NA	unknown gene
contig1267	CUST_51085_PI425265390	0.00888254	up	2.59668	1.37667	XP_315557	AGAP005553-PA [Anopheles gambiae str. PEST]
contig30520	CUST_28500_PI425265390	0.00233794	up	2.59667	1.37666	NA	unknown gene
contig53790	CUST_2235_PI425265390	0.00645819	up	2.59655	1.3766	ABW96354	aquaporin 1 [Bemisia tabaci]
contig13518	CUST_16702_PI425265390	0.00814967	up	2.59619	1.37639	NA	unknown gene
contig11652	CUST_15761_PI425265390	0.0073923	up	2.5957	1.37612	NA	unknown gene
contig18124	CUST_1087_PI425308678	0.00130761	up	2.59178	1.37394	ABR27826	salivary secreted protein [Triatoma infestans]
contig52833	CUST_2761_PI425308678	0.00361552	up	2.59041	1.37318	XP_002426361	conserved hypothetical protein [Pediculus humanus corporis]
contig6436	CUST_10043_PI425265390	0.00470768	up	2.58686	1.3712	XP_975200	PREDICTED: similar to forkhead box subgroup O [Tribolium castaneum]
contig6259	CUST_1810_PI425265390	0.00240647	up	2.58637	1.37093	ABR27875	myosin 2 light chain [Triatoma infestans]
contig52723	CUST_52269_PI425265390	0.00116589	up	2.58574	1.37058	XP_001943582	PREDICTED: similar to sucrase [Acyrthosiphon pisum]
contig8264	CUST_49809_PI425265390	0.00334137	up	2.58477	1.37004	XP_001922066	PREDICTED: similar to OSJNBa0086B14.15 [Danio rerio]
contig15740	CUST_4580_PI425308678	0.0017723	up	2.58355	1.36935	XP_002276920	PREDICTED: similar to Gag-protease-integrase-RT-RNaseH polyprotein [Vitis vinifera]
contig12829	CUST_2685_PI425308678	0.00330899	up	2.58319	1.36915	XP_002427532	Globin CTT-VIIB-8 precursor, putative [Pediculus humanus corporis]
contig10984	CUST_15448_PI425265390	0.00146456	up	2.58308	1.36909	NA	unknown gene
contig38742	CUST_35132_PI425265390	0.00327237	up	2.58163	1.36828	NA	unknown gene
contig27016	CUST_25807_PI425265390	0.00310411	up	2.58119	1.36803	NA	unknown gene
contig2435	CUST_530_PI425265390	0.00828655	up	2.58075	1.36779	XP_975811	PREDICTED: similar to GA21085-PA isoform 2 [Tribolium castaneum]
contig13779	CUST_16848_PI425265390	0.00146456	up	2.57928	1.36697	NA	unknown gene
contig21957	CUST_22070_PI425265390	0.00789745	up	2.57788	1.36618	NA	unknown gene
contig16263	CUST_18268_PI425265390	0.00200024	up	2.57613	1.36521	NA	unknown gene
contig12877	CUST_16368_PI425265390	0.0034153	up	2.57462	1.36436	NA	unknown gene
contig30905	CUST_50657_PI425265390	0.00908951	up	2.57453	1.36431	EFA09204	cathepsin B precursor [Tribolium castaneum]
contig52846	CUST_50300_PI425265390	0.000178025	up	2.57381	1.3639	NP_001156454	cathepsin F isoform 2 [Acyrthosiphon pisum]
contig25901	CUST_24969_PI425265390	0.00784216	up	2.57353	1.36375	NA	unknown gene
contig15548	CUST_2881_PI425265390	0.0023224	up	2.57255	1.3632	XP_002434739	G protein-coupled receptor, putative [Ixodes scapularis]
contig41402	CUST_37382_PI425265390	0.00389389	up	2.57189	1.36283	NA	unknown gene
contig50002	CUST_12164_PI425265390	0.00397036	up	2.56916	1.3613	YP_184883	hypothetical protein CcBV_31.3 [Cotesia congregata bracovirus]
contig8032	CUST_52422_PI425265390	0.00433774	up	2.5686	1.36098	XP_969460	PREDICTED: similar to CG3823 CG3823-PA [Tribolium castaneum]
contig27221	CUST_25972_PI425265390	0.00460212	up	2.56634	1.35971	NA	unknown gene
contig677	CUST_11909_PI425265390	0.0012225	up	2.56555	1.35927	XP_623194	PREDICTED: similar to CG6180-PA isoform 2 [Apis mellifera]
contig29144	CUST_27445_PI425265390	0.00652378	up	2.56349	1.35811	NA	unknown gene
contig51962	CUST_12285_PI425265390	0.00139024	up	2.56211	1.35733	XM_002431649	Pediculus humanus corporis conserved hypothetical protein, mRNA
contig6162	CUST_47951_PI425265390	0.00605204	up	2.56184	1.35718	NA	unknown gene
contig8264	CUST_2745_PI425308678	0.00247993	up	2.56145	1.35696	XP_001922066	PREDICTED: similar to OSJNBa0086B14.15 [Danio rerio]
contig8318	CUST_6341_PI425265390	0.00360611	up	2.56035	1.35634	XP_001601793	PREDICTED: similar to CG1673-PA [Nasonia vitripennis]
contig8217	CUST_3503_PI425265390	0.000760557	up	2.55906	1.35561	XP_968392	PREDICTED: similar to nitric oxide synthase 1 (neuronal) adaptor protein [Tribolium castaneum]
contig16952	CUST_18696_PI425265390	0.00120327	up	2.55861	1.35536	NA	unknown gene
contig32377	CUST_5012_PI425265390	0.00704711	up	2.55796	1.35499	XP_002430772	tyrosine-protein phosphatase corkscrew, putative [Pediculus humanus corporis]
contig46097	CUST_41388_PI425265390	0.000172188	up	2.55671	1.35429	NA	unknown gene
contig5555	CUST_47801_PI425265390	0.00112642	up	2.5545	1.35304	NA	unknown gene
contig50459	CUST_45019_PI425265390	0.00234084	up	2.55427	1.35291	NA	unknown gene
contig24909	CUST_24217_PI425265390	0.00753296	up	2.55358	1.35252	NA	unknown gene
contig6030	CUST_52966_PI425265390	0.00463334	up	2.55313	1.35227	XP_974803	PREDICTED: similar to CG5783 CG5783-PA [Tribolium castaneum]
contig2583	CUST_148_PI425265390	0.00603354	up	2.55047	1.35076	ABR27858	hypothetical protein [Triatoma infestans]
contig19981	CUST_20675_PI425265390	0.0015128	up	2.54992	1.35045	NA	unknown gene
contig14342	CUST_52017_PI425265390	0.00129467	up	2.54913	1.35	NP_001165852	peritrophin 3-E [Nasonia vitripennis]
contig12989	CUST_16427_PI425265390	0.00440205	up	2.54869	1.34975	NA	unknown gene
contig49258	CUST_44033_PI425265390	0.00745579	up	2.54787	1.34929	NA	unknown gene
contig44957	CUST_40423_PI425265390	0.00178826	up	2.5449	1.34761	NA	unknown gene
contig21485	CUST_2187_PI425308678	0.0039226	up	2.54371	1.34693	XP_001943957	PREDICTED: similar to conserved hypothetical protein [Acyrthosiphon pisum]
contig329	CUST_54228_PI425265390	0.00860575	up	2.54201	1.34597	XP_002430566	Lysosomal acid phosphatase precursor, putative [Pediculus humanus corporis]
contig4188	CUST_2205_PI425308678	0.00170002	up	2.5369	1.34307	XP_973880	PREDICTED: similar to Glycerate kinase [Tribolium castaneum]
contig53141	CUST_47037_PI425265390	0.00297884	up	2.53584	1.34246	NA	unknown gene
contig17165	CUST_18819_PI425265390	0.00733152	up	2.53575	1.34241	NA	unknown gene
contig8483	CUST_4761_PI425265390	0.00145217	up	2.53284	1.34076	XP_392026	PREDICTED: similar to ced-6 CG11804-PC, isoform C [Apis mellifera]
contig6436	CUST_707_PI425308678	0.00503058	up	2.53258	1.34061	XP_975200	PREDICTED: similar to forkhead box subgroup O [Tribolium castaneum]
contig48024	CUST_42994_PI425265390	0.000346766	up	2.53134	1.3399	NA	unknown gene
contig41785	CUST_37697_PI425265390	0.00132847	up	2.53055	1.33945	NA	unknown gene
contig30513	CUST_28493_PI425265390	0.0089938	up	2.53035	1.33933	NA	unknown gene
contig16640	CUST_18501_PI425265390	0.00789745	up	2.52984	1.33904	NA	unknown gene
contig53886	CUST_47392_PI425265390	0.00898632	up	2.52943	1.33881	NA	unknown gene
contig50165	CUST_44783_PI425265390	0.000396851	up	2.52915	1.33865	NA	unknown gene
contig16236	CUST_18250_PI425265390	0.0061772	up	2.52911	1.33863	NA	unknown gene
contig25556	CUST_24692_PI425265390	0.00190184	up	2.52887	1.33849	NA	unknown gene
contig27402	CUST_26106_PI425265390	0.00128212	up	2.5287	1.3384	NA	unknown gene
contig6710	CUST_48102_PI425265390	0.00991132	up	2.52834	1.33819	NA	unknown gene
contig12958	CUST_2842_PI425265390	0.00415308	up	2.52676	1.33729	XP_001949061	PREDICTED: similar to heat shock protein 40 [Acyrthosiphon pisum]
contig10327	CUST_51247_PI425265390	0.00703626	up	2.52582	1.33675	XP_969004	PREDICTED: similar to antennal-enriched UDP-glycosyltransferase [Tribolium castaneum]
contig9916	CUST_3296_PI425265390	0.00240647	up	2.52421	1.33583	NP_001004921	solute carrier family 25, member 38 [Xenopus (Silurana) tropicalis]
contig13583	CUST_7088_PI425265390	0.00800457	up	2.52402	1.33572	XP_002422622	conserved hypothetical protein [Pediculus humanus corporis]
contig50985	CUST_4652_PI425308678	0.000375527	up	2.521	1.33399	NP_001091813	myosin regulatory light chain 2 [Bombyx mori]
contig4106	CUST_2727_PI425265390	0.00128129	up	2.51831	1.33245	ZP_00605078	Methylated-DNA-[protein]-cysteine S-methyltransferase [Enterococcus faecium DO]
contig20051	CUST_20728_PI425265390	0.00493815	up	2.51799	1.33227	NA	unknown gene
contig9501	CUST_49037_PI425265390	0.00949331	up	2.51716	1.3318	NA	unknown gene
contig5095	CUST_1758_PI425308678	0.00859619	up	2.51608	1.33118	XP_001950442	PREDICTED: similar to AGAP002350-PC [Acyrthosiphon pisum]
contig18227	CUST_3141_PI425265390	0.00147757	up	2.51595	1.3311	XP_002428955	alcohol dehydrogenase, putative [Pediculus humanus corporis]
contig39550	CUST_838_PI425265390	0.000178025	up	2.51569	1.33096	CAD55597	troponin C [Lethocerus indicus]
contig26730	CUST_25605_PI425265390	0.00423089	up	2.51493	1.33052	NA	unknown gene
contig7521	CUST_49526_PI425265390	0.00363839	up	2.51472	1.33039	XP_624028	PREDICTED: similar to CG1236-PA, partial [Apis mellifera]
contig37198	CUST_33833_PI425265390	0.00462145	up	2.51207	1.32888	NA	unknown gene
contig10169	CUST_52109_PI425265390	0.0091815	up	2.51203	1.32885	XP_001951039	PREDICTED: similar to glucose dehydrogenase [Acyrthosiphon pisum]
contig46832	CUST_41989_PI425265390	0.0071823	up	2.51171	1.32867	NA	unknown gene
contig20457	CUST_958_PI425265390	0.00699859	up	2.51102	1.32828	CAJ01505	hypothetical protein [Manduca sexta]
contig17829	CUST_11969_PI425265390	0.00431903	up	2.50754	1.32627	XP_969591	PREDICTED: similar to AGAP008909-PA [Tribolium castaneum]
contig14575	CUST_49428_PI425265390	0.00362738	up	2.50659	1.32572	YP_001323796	periplasmic copper-binding [Methanococcus vannielii SB]
contig41338	CUST_37325_PI425265390	0.0095072	up	2.50488	1.32474	NA	unknown gene
contig53995	CUST_3125_PI425265390	0.00494845	up	2.50395	1.3242	NP_001127699	apyrase [Apis mellifera]
contig37326	CUST_33938_PI425265390	0.00131577	up	2.50151	1.3228	NA	unknown gene
contig44845	CUST_40329_PI425265390	0.00652919	up	2.50072	1.32234	NA	unknown gene
contig13644	CUST_16770_PI425265390	0.00105963	up	2.50007	1.32197	NA	unknown gene
contig2231	CUST_54011_PI425265390	0.00137908	up	2.49942	1.32159	XP_002602573	hypothetical protein BRAFLDRAFT_225211 [Branchiostoma floridae]
contig43030	CUST_38787_PI425265390	0.00834028	up	2.49921	1.32147	NA	unknown gene
contig4134	CUST_291_PI425308678	0.00520584	up	2.49883	1.32125	XP_001950095	PREDICTED: similar to beta chain spectrin [Acyrthosiphon pisum]
contig28948	CUST_27299_PI425265390	0.00316046	up	2.49875	1.32121	NA	unknown gene
contig11008	CUST_1211_PI425308678	0.00128094	up	2.49835	1.32098	XP_002424551	collagen alpha-1, IV, chain precursor, putative [Pediculus humanus corporis]
contig51167	CUST_45594_PI425265390	0.00290956	up	2.49695	1.32017	NA	unknown gene
contig50985	CUST_50432_PI425265390	0.000520569	up	2.49689	1.32013	NP_001091813	myosin regulatory light chain 2 [Bombyx mori]
contig14834	CUST_17440_PI425265390	0.00170155	up	2.4949	1.31898	NA	unknown gene
contig22656	CUST_22580_PI425265390	0.00612467	up	2.49363	1.31825	NA	unknown gene
contig39589	CUST_35840_PI425265390	0.00533104	up	2.49091	1.31667	NA	unknown gene
contig30168	CUST_28230_PI425265390	0.00277736	up	2.4906	1.31649	NA	unknown gene
contig6261	CUST_47982_PI425265390	0.00152215	up	2.4884	1.31522	NA	unknown gene
contig474	CUST_568_PI425265390	0.000191699	up	2.48816	1.31508	XP_001949486	PREDICTED: similar to heat shock protein hsp21.4 isoform 3 [Acyrthosiphon pisum]
contig5151	CUST_6746_PI425308678	0.00216719	up	2.48654	1.31414	XP_973259	PREDICTED: similar to alpha-N-acetyl glucosaminidase [Tribolium castaneum]
contig7707	CUST_480_PI425265390	0.00911499	up	2.47328	1.30643	ABD98747	LIM-like protein [Graphocephala atropunctata]
contig51897	CUST_46192_PI425265390	0.00167454	up	2.47203	1.30569	NA	unknown gene
contig26924	CUST_3652_PI425308678	0.00486955	up	2.47101	1.3051	EFA13491	hypothetical protein TcasGA2_TC006914 [Tribolium castaneum]
contig52846	CUST_4520_PI425308678	0.000308283	up	2.46851	1.30364	NP_001156454	cathepsin F isoform 2 [Acyrthosiphon pisum]
contig41771	CUST_37683_PI425265390	0.00838622	up	2.46608	1.30222	NA	unknown gene
contig16897	CUST_18664_PI425265390	0.00818486	up	2.46603	1.30219	NA	unknown gene
contig29290	CUST_3899_PI425308678	0.00340544	up	2.46371	1.30083	XP_001659699	alkaline phosphatase [Aedes aegypti]
contig29475	CUST_27686_PI425265390	0.00419531	up	2.46163	1.29961	NA	unknown gene
contig16157	CUST_18196_PI425265390	0.00209081	up	2.45839	1.29772	NA	unknown gene
contig12751	CUST_16303_PI425265390	0.00119936	up	2.45735	1.2971	NA	unknown gene
contig29372	CUST_1982_PI425265390	0.00202668	up	2.45626	1.29646	XP_967762	PREDICTED: similar to glucosyl/glucuronosyl transferases [Tribolium castaneum]
contig28176	CUST_26707_PI425265390	0.00455721	up	2.45557	1.29606	NA	unknown gene
contig43682	CUST_39334_PI425265390	0.00174105	up	2.45364	1.29492	NA	unknown gene
contig30929	CUST_28817_PI425265390	0.00570043	up	2.45223	1.29409	NA	unknown gene
contig6232	CUST_5660_PI425308678	0.00786454	up	2.44729	1.29118	AAQ55293	nuclear receptor RXR-l [Locusta migratoria]
contig26925	CUST_25743_PI425265390	0.000836193	up	2.44668	1.29083	NA	unknown gene
contig42131	CUST_37999_PI425265390	0.000989811	up	2.44611	1.29049	NA	unknown gene
contig35042	CUST_32028_PI425265390	0.00324738	up	2.44396	1.28922	NA	unknown gene
contig19476	CUST_13445_PI425265390	0.00661941	up	2.44389	1.28918	ZP_03800891	hypothetical protein COPCOM_03175 [Coprococcus comes ATCC 27758]
contig14544	CUST_17284_PI425265390	0.00111046	up	2.44289	1.28859	NA	unknown gene
contig17	CUST_13989_PI425265390	0.00831635	up	2.44167	1.28787	XP_001946942	PREDICTED: similar to CG31374 CG31374-PB [Acyrthosiphon pisum]
contig29170	CUST_27469_PI425265390	0.000396851	up	2.44001	1.28689	NA	unknown gene
contig45076	CUST_40519_PI425265390	0.00300101	up	2.43961	1.28665	NA	unknown gene
contig15234	CUST_17663_PI425265390	0.00515455	up	2.43833	1.28589	NA	unknown gene
contig41741	CUST_37659_PI425265390	0.00798526	up	2.43758	1.28545	NA	unknown gene
contig3871	CUST_1942_PI425265390	0.000152687	up	2.43708	1.28516	XP_001946986	PREDICTED: similar to hemolymph proteinase 19 [Acyrthosiphon pisum]
contig28090	CUST_26641_PI425265390	0.00226973	up	2.43629	1.28469	NA	unknown gene
contig15174	CUST_50453_PI425265390	0.00517568	up	2.43464	1.28371	XP_002426301	period circadian protein, putative [Pediculus humanus corporis]
contig35893	CUST_32728_PI425265390	0.00600581	up	2.43378	1.2832	NA	unknown gene
contig9653	CUST_3495_PI425308678	0.00679993	up	2.43307	1.28278	XP_002427218	chitinase, putative [Pediculus humanus corporis]
contig18816	CUST_19915_PI425265390	0.00912135	up	2.43302	1.28275	NA	unknown gene
contig23357	CUST_23062_PI425265390	0.00574747	up	2.43286	1.28265	NA	unknown gene
contig5236	CUST_10158_PI425265390	0.00131577	up	2.43204	1.28217	XP_001995567	GH17689 [Drosophila grimshawi]
contig20615	CUST_5948_PI425265390	0.00719947	up	2.42983	1.28085	XP_002056970	GJ16601 [Drosophila virilis]
contig8624	CUST_48698_PI425265390	0.00552615	up	2.42726	1.27933	NA	unknown gene
contig10046	CUST_15053_PI425265390	0.00105551	up	2.42537	1.27821	NA	unknown gene
contig17285	CUST_18896_PI425265390	0.0034109	up	2.41971	1.27484	NA	unknown gene
contig33682	CUST_2118_PI425308678	0.00516719	up	2.41944	1.27467	XP_001599949	PREDICTED: similar to conserved hypothetical protein, partial [Nasonia vitripennis]
contig18777	CUST_19892_PI425265390	0.00948461	up	2.41923	1.27455	NA	unknown gene
contig43184	CUST_38918_PI425265390	0.00500934	up	2.4177	1.27363	NA	unknown gene
contig26924	CUST_50139_PI425265390	0.000971937	up	2.4165	1.27292	EFA13491	hypothetical protein TcasGA2_TC006914 [Tribolium castaneum]
contig13317	CUST_16596_PI425265390	0.00884229	up	2.41614	1.27271	NA	unknown gene
contig6919	CUST_9578_PI425265390	0.00112642	up	2.41447	1.2717	XP_001922281	PREDICTED: similar to glutamate receptor interacting protein 2 [Danio rerio]
contig22764	CUST_22655_PI425265390	0.00942921	up	2.41276	1.27068	NA	unknown gene
contig9713	CUST_49128_PI425265390	0.00311091	up	2.4086	1.26819	NA	unknown gene
contig6376	CUST_7869_PI425265390	0.00549416	up	2.40711	1.2673	XP_001605059	PREDICTED: similar to fatty acid synthase [Nasonia vitripennis]
contig4645	CUST_3475_PI425265390	0.00174789	up	2.40614	1.26672	XP_002427894	conserved hypothetical protein [Pediculus humanus corporis]
contig3692	CUST_2028_PI425308678	0.00674608	up	2.40432	1.26563	NP_001127801	DNA-directed DNA polymerase eta [Nasonia vitripennis]
contig21863	CUST_3874_PI425265390	0.00440481	up	2.40424	1.26558	XP_001607324	PREDICTED: similar to cathepsin F like protease [Nasonia vitripennis]
contig11271	CUST_15575_PI425265390	0.00453693	up	2.40204	1.26426	NA	unknown gene
contig33367	CUST_30703_PI425265390	0.000679765	up	2.40147	1.26392	NA	unknown gene
contig3775	CUST_4348_PI425308678	0.00397856	up	2.40147	1.26392	XP_001601707	PREDICTED: hypothetical protein [Nasonia vitripennis]
contig12686	CUST_5417_PI425308678	0.00221293	up	2.3995	1.26273	XP_002430783	conserved hypothetical protein [Pediculus humanus corporis]
contig4146	CUST_37428_PI425265390	0.00386875	up	2.39949	1.26273	NA	unknown gene
contig53556	CUST_3881_PI425265390	0.00104429	up	2.39669	1.26104	ACN56478	cathepsin F [Paralichthys olivaceus]
contig3775	CUST_8751_PI425265390	0.00787377	up	2.39614	1.26071	XP_001601707	PREDICTED: hypothetical protein [Nasonia vitripennis]
contig35776	CUST_32632_PI425265390	0.000848899	up	2.39562	1.2604	NA	unknown gene
contig50473	CUST_45026_PI425265390	0.0028412	up	2.39452	1.25973	NA	unknown gene
contig34097	CUST_31276_PI425265390	0.00794563	up	2.39426	1.25958	NA	unknown gene
contig14424	CUST_6139_PI425265390	0.00194038	up	2.39131	1.2578	EEZ99082	hypothetical protein TcasGA2_TC004962 [Tribolium castaneum]
contig15911	CUST_18051_PI425265390	0.00454233	up	2.3905	1.25731	NA	unknown gene
contig47568	CUST_42601_PI425265390	0.00647948	up	2.38932	1.2566	NA	unknown gene
contig7610	CUST_12936_PI425265390	0.000546929	up	2.38815	1.25589	EFA06984	hypothetical protein TcasGA2_TC009945 [Tribolium castaneum]
contig32402	CUST_29939_PI425265390	0.00329298	up	2.38671	1.25502	NA	unknown gene
contig1772	CUST_1749_PI425308678	0.00457413	up	2.3853	1.25417	BAH72914	ACYPI005885 [Acyrthosiphon pisum]
contig21581	CUST_13485_PI425265390	0.00563198	up	2.38466	1.25378	XP_002098295	GE10305 [Drosophila yakuba]
contig45239	CUST_40659_PI425265390	0.00986941	up	2.38364	1.25316	NA	unknown gene
contig46488	CUST_50789_PI425265390	0.00120327	up	2.38315	1.25287	XP_002430610	conserved hypothetical protein [Pediculus humanus corporis]
contig9862	CUST_49188_PI425265390	0.0088488	up	2.38251	1.25248	NA	unknown gene
contig349	CUST_46425_PI425265390	0.00290956	up	2.36888	1.2442	XP_001122165	PREDICTED: similar to CG11550-PA [Apis mellifera]
contig19410	CUST_8164_PI425265390	0.00882244	up	2.36436	1.24145	XP_001947488	PREDICTED: similar to homeodomain-containing protein [Acyrthosiphon pisum]
contig17898	CUST_19293_PI425265390	0.00152215	up	2.36418	1.24134	NA	unknown gene
contig11815	CUST_15846_PI425265390	0.000372284	up	2.36317	1.24072	NA	unknown gene
contig49107	CUST_43904_PI425265390	0.00339121	up	2.36114	1.23949	NA	unknown gene
contig9405	CUST_48998_PI425265390	0.00474261	up	2.35923	1.23831	NA	unknown gene
contig26655	CUST_25549_PI425265390	0.00147412	up	2.35888	1.23811	NA	unknown gene
contig25768	CUST_24862_PI425265390	0.00263018	up	2.35742	1.23721	NA	unknown gene
contig21535	CUST_21764_PI425265390	0.00212419	up	2.35715	1.23704	NA	unknown gene
contig20024	CUST_20709_PI425265390	0.00186326	up	2.35569	1.23615	NA	unknown gene
contig349	CUST_52003_PI425265390	0.00882365	up	2.3547	1.23554	XP_001122165	PREDICTED: similar to CG11550-PA [Apis mellifera]
contig31754	CUST_29432_PI425265390	0.00833915	up	2.35455	1.23545	NA	unknown gene
contig5634	CUST_6135_PI425265390	0.00556057	up	2.35318	1.23461	XP_001950990	PREDICTED: similar to gastric caeca sugar transporter [Acyrthosiphon pisum]
contig47814	CUST_42812_PI425265390	0.00255389	up	2.35299	1.2345	NA	unknown gene
contig49058	CUST_3355_PI425265390	0.00268515	up	2.34892	1.232	ZP_05361301	DNA-directed RNA polymerase, beta subunit [Acinetobacter radioresistens SK82]
contig2516	CUST_11629_PI425265390	0.00761698	up	2.34861	1.23181	ZP_05390506	protein of unknown function DUF1703 [Clostridium carboxidivorans P7]
contig15343	CUST_17722_PI425265390	0.00178826	up	2.34833	1.23164	NA	unknown gene
contig34070	CUST_52688_PI425265390	0.00119936	up	2.34723	1.23096	XP_001944033	PREDICTED: similar to ubiquitin specific proteinase [Acyrthosiphon pisum]
contig1160	CUST_52217_PI425265390	0.0041445	up	2.34447	1.22926	XP_001815509	PREDICTED: similar to AGAP005091-PB [Tribolium castaneum]
contig10556	CUST_430_PI425308678	0.00496743	up	2.344	1.22897	XP_002432267	Kinesin heavy chain, putative [Pediculus humanus corporis]
contig21640	CUST_7779_PI425265390	0.00494845	up	2.34013	1.22659	EEZ98574	hypothetical protein TcasGA2_TC001087 [Tribolium castaneum]
contig42778	CUST_38563_PI425265390	0.00198999	up	2.34001	1.22651	NA	unknown gene
contig46895	CUST_42037_PI425265390	0.00225746	up	2.33949	1.22619	NA	unknown gene
contig7137	CUST_50266_PI425265390	0.00951901	up	2.33949	1.22619	XP_001950009	PREDICTED: similar to broad [Acyrthosiphon pisum]
contig12370	CUST_16129_PI425265390	0.00676454	up	2.33905	1.22592	NA	unknown gene
contig42944	CUST_38708_PI425265390	0.00742858	up	2.33809	1.22533	NA	unknown gene
contig11043	CUST_5876_PI425308678	0.00339215	up	2.33749	1.22496	EDP49451	CCR4-NOT core complex subunit Not4, putative [Aspergillus fumigatus A1163]
contig1751	CUST_49980_PI425265390	0.00626855	up	2.33641	1.22429	XP_001654970	hypothetical protein AaeL_AAEL002186 [Aedes aegypti]
contig50673	CUST_45191_PI425265390	0.00211837	up	2.33544	1.22369	NA	unknown gene
contig49058	CUST_2897_PI425308678	0.00501383	up	2.33435	1.22302	ZP_05361301	DNA-directed RNA polymerase, beta subunit [Acinetobacter radioresistens SK82]
contig53599	CUST_5425_PI425308678	0.000472253	up	2.33278	1.22205	NP_001091813	myosin regulatory light chain 2 [Bombyx mori]
contig6515	CUST_5556_PI425265390	0.00377828	up	2.33137	1.22118	XP_002426522	Low-affinity cationic amino acid transporter, putative [Pediculus humanus corporis]
contig37643	CUST_34198_PI425265390	0.00354354	up	2.33043	1.2206	NA	unknown gene
contig20117	CUST_20776_PI425265390	0.00719947	up	2.32905	1.21974	NA	unknown gene
contig20250	CUST_20868_PI425265390	0.0052568	up	2.32889	1.21964	NA	unknown gene
contig6515	CUST_3983_PI425308678	0.00191821	up	2.32861	1.21947	XP_002426522	Low-affinity cationic amino acid transporter, putative [Pediculus humanus corporis]
contig32670	CUST_30148_PI425265390	0.00986157	up	2.32833	1.2193	NA	unknown gene
contig35760	CUST_52421_PI425265390	0.000836002	up	2.32811	1.21916	XP_001604241	PREDICTED: similar to phosphatidylinositol transfer protein [Nasonia vitripennis]
contig17648	CUST_19129_PI425265390	0.0032367	up	2.3276	1.21884	NA	unknown gene
contig44604	CUST_40118_PI425265390	0.00634136	up	2.32727	1.21864	NA	unknown gene
contig47940	CUST_42918_PI425265390	0.00579879	up	2.32678	1.21834	NA	unknown gene
contig35613	CUST_32502_PI425265390	0.00582998	up	2.32584	1.21775	NA	unknown gene
contig4498	CUST_14079_PI425265390	0.00766171	up	2.32377	1.21647	XP_001947666	PREDICTED: similar to AGAP007665-PA [Acyrthosiphon pisum]
contig6854	CUST_1333_PI425308678	0.00449307	up	2.32251	1.21568	XP_001600048	PREDICTED: similar to ENSANGP00000024436 [Nasonia vitripennis]
contig35700	CUST_6490_PI425265390	0.00360611	up	2.32227	1.21553	BAH72914	ACYPI005885 [Acyrthosiphon pisum]
contig18799	CUST_19905_PI425265390	0.00967546	up	2.32037	1.21436	NA	unknown gene
contig9169	CUST_48901_PI425265390	0.00328269	up	2.31999	1.21412	NA	unknown gene
contig12406	CUST_16147_PI425265390	0.00335272	up	2.31769	1.21269	NA	unknown gene
contig16677	CUST_18525_PI425265390	0.00340897	up	2.3176	1.21263	NA	unknown gene
contig12830	CUST_5122_PI425265390	0.00436361	up	2.31312	1.20984	ACF70480	serine proteinase [Rhodnius prolixus]
contig8777	CUST_48751_PI425265390	0.00106144	up	2.31174	1.20898	NA	unknown gene
contig27759	CUST_26389_PI425265390	0.00107603	up	2.31034	1.2081	NA	unknown gene
contig54124	CUST_47517_PI425265390	0.00989904	up	2.31004	1.20792	NA	unknown gene
contig7137	CUST_4486_PI425308678	0.00831263	up	2.31	1.20789	XP_001950009	PREDICTED: similar to broad [Acyrthosiphon pisum]
contig5151	CUST_3961_PI425265390	0.00260891	up	2.30959	1.20764	XP_973259	PREDICTED: similar to alpha-N-acetyl glucosaminidase [Tribolium castaneum]
contig129	CUST_8734_PI425265390	0.00505082	up	2.30849	1.20695	XP_001950078	PREDICTED: similar to adenylate kinase 3, putative [Acyrthosiphon pisum]
contig21140	CUST_21476_PI425265390	0.00304436	up	2.30799	1.20664	NA	unknown gene
contig52657	CUST_11716_PI425265390	0.00909602	up	2.30772	1.20647	XP_002624992	predicted protein [Ajellomyces dermatitidis SLH14081]
contig35009	CUST_52933_PI425265390	0.00221081	up	2.30633	1.2056	XP_002016659	GL10383 [Drosophila persimilis]
contig35700	CUST_3098_PI425308678	0.00348011	up	2.30423	1.20428	BAH72914	ACYPI005885 [Acyrthosiphon pisum]
contig5515	CUST_4700_PI425265390	0.00114336	up	2.30412	1.20421	XP_392381	PREDICTED: similar to CG12163-PA, isoform A [Apis mellifera]
contig53977	CUST_47446_PI425265390	0.00203467	up	2.30286	1.20343	NA	unknown gene
contig30858	CUST_28759_PI425265390	0.00231722	up	2.30126	1.20243	NA	unknown gene
contig11327	CUST_15597_PI425265390	0.00365533	up	2.30105	1.20229	NA	unknown gene
contig40316	CUST_36455_PI425265390	0.00613242	up	2.30063	1.20203	NA	unknown gene
contig49849	CUST_44524_PI425265390	0.00858654	up	2.29912	1.20108	NA	unknown gene
contig6576	CUST_1793_PI425265390	0.00371979	up	2.29737	1.19999	XP_392432	PREDICTED: similar to Sterol carrier protein X-related thiolase CG17320-PA isoform 1 [Apis mellifera]
contig53599	CUST_6041_PI425265390	0.000679487	up	2.2968	1.19962	NP_001091813	myosin regulatory light chain 2 [Bombyx mori]
contig24663	CUST_51833_PI425265390	0.000555232	up	2.29672	1.19957	XP_001864196	arginyl-tRNA-protein transferase 1 [Culex quinquefasciatus]
contig50090	CUST_44717_PI425265390	0.00762622	up	2.29597	1.19911	NA	unknown gene
contig13891	CUST_16910_PI425265390	0.0026457	up	2.29535	1.19871	NA	unknown gene
contig14424	CUST_5441_PI425308678	0.00372867	up	2.29121	1.19611	EEZ99082	hypothetical protein TcasGA2_TC004962 [Tribolium castaneum]
contig2429	CUST_47082_PI425265390	0.00979094	up	2.29037	1.19558	XP_624998	PREDICTED: similar to antimeros CG2503-PA isoform 1 [Apis mellifera]
contig4134	CUST_10119_PI425265390	0.00890166	up	2.29034	1.19556	XP_001950095	PREDICTED: similar to beta chain spectrin [Acyrthosiphon pisum]
contig1307	CUST_11848_PI425265390	0.00416663	up	2.2892	1.19484	XP_969591	PREDICTED: similar to AGAP008909-PA [Tribolium castaneum]
contig5198	CUST_52227_PI425265390	0.00332369	up	2.28869	1.19453	XP_001815509	PREDICTED: similar to AGAP005091-PB [Tribolium castaneum]
contig5764	CUST_1119_PI425308678	0.00890121	up	2.28811	1.19416	ACM78948	hexokinase [Locusta migratoria]
contig28113	CUST_26656_PI425265390	0.00346396	up	2.28808	1.19413	NA	unknown gene
contig1472	CUST_52799_PI425265390	0.0090331	up	2.28781	1.19397	XP_001122379	PREDICTED: similar to CG31248-PA [Apis mellifera]
contig37372	CUST_33977_PI425265390	0.007247	up	2.28736	1.19368	NA	unknown gene
contig2429	CUST_11450_PI425265390	0.0096841	up	2.2872	1.19358	XP_624998	PREDICTED: similar to antimeros CG2503-PA isoform 1 [Apis mellifera]
contig6745	CUST_48110_PI425265390	0.00302868	up	2.28711	1.19352	NA	unknown gene
contig27496	CUST_26177_PI425265390	0.00408397	up	2.28361	1.19132	NA	unknown gene
contig34876	CUST_31901_PI425265390	0.00254682	up	2.27928	1.18858	NA	unknown gene
contig20585	CUST_50343_PI425265390	0.00184485	up	2.27881	1.18828	XP_002430905	conserved hypothetical protein [Pediculus humanus corporis]
contig19654	CUST_2781_PI425265390	0.00423347	up	2.27558	1.18624	XP_002429528	Paxillin, putative [Pediculus humanus corporis]
contig20026	CUST_2470_PI425308678	0.00467483	up	2.27529	1.18605	XP_002403887	vitamin K epoxide reductase complex subunit 1 precursor [Ixodes scapularis]
contig19400	CUST_20288_PI425265390	0.00606202	up	2.27383	1.18512	NA	unknown gene
contig1751	CUST_3493_PI425308678	0.00312835	up	2.27176	1.18381	XP_001654970	hypothetical protein AaeL_AAEL002186 [Aedes aegypti]
contig13364	CUST_51241_PI425265390	0.00514114	up	2.26771	1.18124	XP_001946621	PREDICTED: similar to CG17322 CG17322-PD, partial [Acyrthosiphon pisum]
contig20814	CUST_11645_PI425265390	0.00411804	up	2.26746	1.18107	XP_002425587	protein FAM20B precursor, putative [Pediculus humanus corporis]
contig32396	CUST_29935_PI425265390	0.00213516	up	2.26644	1.18042	NA	unknown gene
contig53079	CUST_47003_PI425265390	0.00714627	up	2.26499	1.1795	NA	unknown gene
contig8720	CUST_51995_PI425265390	0.00597149	up	2.26348	1.17855	XP_001122165	PREDICTED: similar to CG11550-PA [Apis mellifera]
contig38242	CUST_34699_PI425265390	0.00828648	up	2.26165	1.17738	NA	unknown gene
contig26499	CUST_25431_PI425265390	0.00852457	up	2.26111	1.17703	NA	unknown gene
contig20585	CUST_4563_PI425308678	0.00265027	up	2.26034	1.17654	XP_002430905	conserved hypothetical protein [Pediculus humanus corporis]
contig396	CUST_35849_PI425265390	0.00794287	up	2.25999	1.17631	NA	unknown gene
contig39771	CUST_35997_PI425265390	0.00691127	up	2.25931	1.17588	NA	unknown gene
contig34915	CUST_31932_PI425265390	0.00484872	up	2.25919	1.1758	NA	unknown gene
contig37044	CUST_33695_PI425265390	0.00738886	up	2.2591	1.17575	NA	unknown gene
contig35836	CUST_32677_PI425265390	0.00455413	up	2.25819	1.17517	NA	unknown gene
contig16748	CUST_18567_PI425265390	0.00161974	up	2.25785	1.17495	NA	unknown gene
contig3779	CUST_358_PI425308678	0.00890121	up	2.25624	1.17392	XP_001122537	PREDICTED: similar to RuvB-like 2 (p47 protein) [Apis mellifera]
contig39513	CUST_35779_PI425265390	0.00127393	up	2.25471	1.17294	NA	unknown gene
contig15680	CUST_17911_PI425265390	0.00255389	up	2.25464	1.17289	NA	unknown gene
contig32746	CUST_30208_PI425265390	0.00360611	up	2.25398	1.17247	NA	unknown gene
contig33492	CUST_30801_PI425265390	0.00329298	up	2.25183	1.1711	NA	unknown gene
contig3377	CUST_12184_PI425265390	0.00533061	up	2.25118	1.17068	XP_001950723	PREDICTED: similar to Ofd1 protein, putative [Acyrthosiphon pisum]
contig40110	CUST_36281_PI425265390	0.00524954	up	2.24919	1.1694	NA	unknown gene
contig27464	CUST_5141_PI425265390	0.0073923	up	2.24788	1.16857	XP_001950585	PREDICTED: similar to ribosome production factor 1 [Acyrthosiphon pisum]
contig46140	CUST_12304_PI425265390	0.00991369	up	2.24762	1.1684	NP_001156708	myofilin isoform a [Acyrthosiphon pisum]
contig52013	CUST_46280_PI425265390	0.00890121	up	2.24745	1.16829	NA	unknown gene
contig40251	CUST_36394_PI425265390	0.00504275	up	2.24565	1.16714	NA	unknown gene
contig52055	CUST_46319_PI425265390	0.00790941	up	2.24392	1.16602	NA	unknown gene
contig50970	CUST_45439_PI425265390	0.00173262	up	2.24376	1.16592	NA	unknown gene
contig49348	CUST_44103_PI425265390	0.00329298	up	2.24294	1.16539	NA	unknown gene
contig3765	CUST_50795_PI425265390	0.00741531	up	2.24163	1.16455	EFB18374	hypothetical protein PANDA_006872 [Ailuropoda melanoleuca]
contig22064	CUST_22143_PI425265390	0.00120333	up	2.23996	1.16347	NA	unknown gene
contig10656	CUST_15302_PI425265390	0.00221383	up	2.2389	1.16279	NA	unknown gene
contig29349	CUST_27596_PI425265390	0.00790817	up	2.23824	1.16236	NA	unknown gene
contig23577	CUST_23232_PI425265390	0.00775318	up	2.23682	1.16145	NA	unknown gene
contig53101	CUST_47013_PI425265390	0.00505993	up	2.23553	1.16062	NA	unknown gene
contig12686	CUST_6016_PI425265390	0.00408649	up	2.23463	1.16004	XP_002430783	conserved hypothetical protein [Pediculus humanus corporis]
contig15558	CUST_17847_PI425265390	0.00260496	up	2.23432	1.15983	NA	unknown gene
contig21650	CUST_54314_PI425265390	0.00794563	up	2.2341	1.15969	EEZ99719	hypothetical protein TcasGA2_TC002482 [Tribolium castaneum]
contig51412	CUST_45795_PI425265390	0.00887852	up	2.23378	1.15948	NA	unknown gene
contig6854	CUST_2044_PI425265390	0.00741542	up	2.23247	1.15864	XP_001600048	PREDICTED: similar to ENSANGP00000024436 [Nasonia vitripennis]
contig46022	CUST_41322_PI425265390	0.00264192	up	2.23209	1.1584	NA	unknown gene
contig21903	CUST_22033_PI425265390	0.00341035	up	2.23148	1.158	NA	unknown gene
contig23942	CUST_23497_PI425265390	0.00385989	up	2.23129	1.15788	NA	unknown gene
contig8587	CUST_48680_PI425265390	0.00858654	up	2.22988	1.15697	NA	unknown gene
contig44920	CUST_40393_PI425265390	0.00913377	up	2.22894	1.15636	NA	unknown gene
contig31679	CUST_11780_PI425265390	0.00190044	up	2.22636	1.15468	XP_001993191	GH13213 [Drosophila grimshawi]
contig8484	CUST_1330_PI425265390	0.00951901	up	2.22444	1.15344	XP_001942911	PREDICTED: similar to Choline/ethanolamine kinase [Acyrthosiphon pisum]
contig18479	CUST_19688_PI425265390	0.00704134	up	2.22437	1.1534	NA	unknown gene
contig3341	CUST_5889_PI425265390	0.00621258	up	2.2234	1.15277	XP_001945821	PREDICTED: similar to AGAP006903-PA [Acyrthosiphon pisum]
contig20481	CUST_21023_PI425265390	0.00655142	up	2.22332	1.15271	NA	unknown gene
contig27426	CUST_12302_PI425265390	0.00655196	up	2.22272	1.15232	NP_001155485	myofilin isoform b [Acyrthosiphon pisum]
contig13845	CUST_16881_PI425265390	0.0054836	up	2.22185	1.15176	NA	unknown gene
contig41370	CUST_37353_PI425265390	0.00625394	up	2.22182	1.15174	NA	unknown gene
contig53083	CUST_10946_PI425265390	0.00174789	up	2.22052	1.1509	EZ399385	TSA: Artemisia annua strain Uganda Contig15880, mRNA sequence
contig30496	CUST_28482_PI425265390	0.00331858	up	2.2193	1.15011	NA	unknown gene
contig21357	CUST_21638_PI425265390	0.00850597	up	2.21829	1.14945	NA	unknown gene
contig18216	CUST_6594_PI425308678	0.000933992	up	2.21819	1.14938	ABW90403	putative ribosomal protein L30 [Barentsia elongata]
contig18480	CUST_19689_PI425265390	0.00818486	up	2.21813	1.14934	NA	unknown gene
contig5236	CUST_1063_PI425308678	0.00131577	up	2.21759	1.149	XP_001995567	GH17689 [Drosophila grimshawi]
contig8430	CUST_7730_PI425265390	0.00736187	up	2.2112	1.14483	CAQ57670	nuclear receptor [Blattella germanica]
contig38170	CUST_4294_PI425265390	0.00340378	up	2.20822	1.14288	XP_001604902	PREDICTED: similar to purine nucleoside phosphorylase [Nasonia vitripennis]
contig19217	CUST_20167_PI425265390	0.000308283	up	2.20751	1.14242	NA	unknown gene
contig9650	CUST_49100_PI425265390	0.00372867	up	2.20722	1.14223	NA	unknown gene
contig19054	CUST_13702_PI425265390	0.00652919	up	2.2033	1.13966	XP_001842342	conserved hypothetical protein [Culex quinquefasciatus]
contig3765	CUST_6012_PI425308678	0.00609766	up	2.20222	1.13896	EFB18374	hypothetical protein PANDA_006872 [Ailuropoda melanoleuca]
contig11346	CUST_15609_PI425265390	0.00428594	up	2.19979	1.13737	NA	unknown gene
contig50920	CUST_45397_PI425265390	0.00912865	up	2.19952	1.13719	NA	unknown gene
contig3448	CUST_2813_PI425308678	0.00411233	up	2.1993	1.13705	XP_001944504	PREDICTED: similar to AGAP007667-PA [Acyrthosiphon pisum]
contig35241	CUST_32187_PI425265390	0.00909348	up	2.19777	1.13604	NA	unknown gene
contig2435	CUST_51347_PI425265390	0.00146992	up	2.19706	1.13557	XP_975811	PREDICTED: similar to GA21085-PA isoform 2 [Tribolium castaneum]
contig733	CUST_5116_PI425308678	0.00134576	up	2.19651	1.13521	XP_001942745	PREDICTED: similar to ras gtpase activating protein [Acyrthosiphon pisum]
contig50627	CUST_14258_PI425265390	0.00343418	up	2.19508	1.13427	XP_002429381	Brix domain-containing protein, putative [Pediculus humanus corporis]
contig22986	CUST_22808_PI425265390	0.00454233	up	2.194	1.13356	NA	unknown gene
contig22874	CUST_22729_PI425265390	0.00316466	up	2.19343	1.13319	NA	unknown gene
contig7497	CUST_48322_PI425265390	0.003236	up	2.1925	1.13258	NA	unknown gene
contig49918	CUST_44587_PI425265390	0.00187347	up	2.19198	1.13224	NA	unknown gene
contig14204	CUST_2813_PI425265390	0.00255389	up	2.19139	1.13184	NP_001136442	innexin 3 [Bombyx mori]
contig21201	CUST_21521_PI425265390	0.00949888	up	2.18929	1.13047	NA	unknown gene
contig10408	CUST_15196_PI425265390	0.00345828	up	2.18807	1.12966	NA	unknown gene
contig26939	CUST_25751_PI425265390	0.00460212	up	2.18707	1.129	NA	unknown gene
contig3614	CUST_32927_PI425265390	0.00718172	up	2.18682	1.12884	NA	unknown gene
contig8712	CUST_48997_PI425265390	0.00172313	up	2.18536	1.12787	XP_001119858	PREDICTED: similar to CG13759-PA [Apis mellifera]
contig16397	CUST_10086_PI425265390	0.00733152	up	2.18476	1.12748	EFA11221	hypothetical protein TcasGA2_TC005186 [Tribolium castaneum]
contig7229	CUST_48246_PI425265390	0.00868731	up	2.18391	1.12691	NA	unknown gene
contig23551	CUST_23211_PI425265390	0.00681125	up	2.1831	1.12638	NA	unknown gene
contig24089	CUST_23598_PI425265390	0.00280319	up	2.1822	1.12578	NA	unknown gene
contig20142	CUST_20796_PI425265390	0.00767276	up	2.18208	1.1257	NA	unknown gene
contig24383	CUST_23824_PI425265390	0.0090201	up	2.18172	1.12547	NA	unknown gene
contig23525	CUST_1777_PI425308678	0.00600314	up	2.18088	1.12491	EFA11221	hypothetical protein TcasGA2_TC005186 [Tribolium castaneum]
contig1454	CUST_53709_PI425265390	0.00735866	up	2.18014	1.12442	XP_001605712	PREDICTED: similar to conserved hypothetical protein [Nasonia vitripennis]
contig47165	CUST_7377_PI425265390	0.00117929	up	2.17971	1.12414	XP_971668	PREDICTED: similar to eukaryotic release factor 1 CG5605-PA [Tribolium castaneum]
contig3018	CUST_11863_PI425265390	0.00979573	up	2.17705	1.12238	NP_001166821	phosphatidylethanolamine binding protein isoform 1 [Bombyx mori]
contig26907	CUST_25728_PI425265390	0.00179897	up	2.17597	1.12166	NA	unknown gene
contig43622	CUST_39288_PI425265390	0.00200923	up	2.17286	1.1196	NA	unknown gene
contig25165	CUST_24400_PI425265390	0.0056381	up	2.17213	1.11911	NA	unknown gene
contig49474	CUST_44218_PI425265390	0.0087477	up	2.16839	1.11662	NA	unknown gene
contig19410	CUST_1853_PI425308678	0.00068496	up	2.16788	1.11628	XP_001947488	PREDICTED: similar to homeodomain-containing protein [Acyrthosiphon pisum]
contig26541	CUST_25460_PI425265390	0.00705458	up	2.16777	1.11621	NA	unknown gene
contig33545	CUST_3548_PI425265390	0.00458779	up	2.165	1.11436	XP_001120819	PREDICTED: similar to MOCO sulphurase C-terminal domain containing 1 [Apis mellifera]
contig2900	CUST_52301_PI425265390	0.0020722	up	2.16204	1.11239	XP_001607507	PREDICTED: similar to conserved hypothetical protein [Nasonia vitripennis]
contig25803	CUST_24891_PI425265390	0.0064719	up	2.16023	1.11118	NA	unknown gene
contig2132	CUST_14616_PI425265390	0.00603033	up	2.15981	1.1109	XP_001947983	PREDICTED: similar to conserved hypothetical protein isoform 1 [Acyrthosiphon pisum]
contig53080	CUST_53151_PI425265390	0.00684679	up	2.15828	1.10988	XP_001607676	PREDICTED: similar to cytosolic juvenile hormone binding protein 36 kDa subunit [Nasonia vitripennis]
contig28168	CUST_26699_PI425265390	0.00295371	up	2.15724	1.10918	NA	unknown gene
contig19576	CUST_20407_PI425265390	0.000115425	up	2.15617	1.10847	NA	unknown gene
contig13022	CUST_16439_PI425265390	0.00448816	up	2.15421	1.10716	NA	unknown gene
contig43522	CUST_39212_PI425265390	0.00962659	up	2.15328	1.10654	NA	unknown gene
contig31361	CUST_29136_PI425265390	0.00898632	up	2.15003	1.10436	NA	unknown gene
contig391	CUST_705_PI425265390	0.00204246	up	2.14813	1.10308	XP_002429381	Brix domain-containing protein, putative [Pediculus humanus corporis]
contig18216	CUST_3121_PI425265390	0.000346766	up	2.14529	1.10117	ABW90403	putative ribosomal protein L30 [Barentsia elongata]
contig14338	CUST_17160_PI425265390	0.00489972	up	2.14518	1.1011	NA	unknown gene
contig33049	CUST_30459_PI425265390	0.00131577	up	2.14277	1.09948	NA	unknown gene
contig8163	CUST_48538_PI425265390	0.00810433	up	2.14236	1.0992	NA	unknown gene
contig25881	CUST_24951_PI425265390	0.00351934	up	2.14126	1.09846	NA	unknown gene
contig34203	CUST_31357_PI425265390	0.0094089	up	2.14125	1.09845	NA	unknown gene
contig8273	CUST_2982_PI425308678	0.00244939	up	2.14079	1.09815	NP_001166048	myosin 1A [Nasonia vitripennis]
contig51325	CUST_45724_PI425265390	0.00579765	up	2.1397	1.09741	NA	unknown gene
contig2899	CUST_50602_PI425265390	0.000547632	up	2.13872	1.09675	BAH72402	ACYPI53115 [Acyrthosiphon pisum]
contig1528	CUST_6384_PI425308678	0.00722798	up	2.13731	1.0958	XP_001120264	PREDICTED: similar to Single-strand recognition protein (SSRP) (Chorion-factor 5) [Apis mellifera]
contig50167	CUST_54250_PI425265390	0.0013206	up	2.13723	1.09574	BAH71144	ACYPI009245 [Acyrthosiphon pisum]
contig26920	CUST_25740_PI425265390	0.00685167	up	2.13603	1.09493	NA	unknown gene
contig5035	CUST_51182_PI425265390	0.00397434	up	2.13546	1.09455	XP_001951537	PREDICTED: similar to GA16297-PA [Acyrthosiphon pisum]
contig15426	CUST_17771_PI425265390	0.0061477	up	2.13052	1.09121	NA	unknown gene
contig8430	CUST_2373_PI425308678	0.0059696	up	2.12971	1.09065	CAQ57670	nuclear receptor [Blattella germanica]
contig8217	CUST_5006_PI425308678	0.00638305	up	2.12832	1.08972	XP_968392	PREDICTED: similar to nitric oxide synthase 1 (neuronal) adaptor protein [Tribolium castaneum]
contig53274	CUST_54233_PI425265390	0.000718952	up	2.12729	1.08902	XP_002432291	conserved hypothetical protein [Pediculus humanus corporis]
contig49373	CUST_44126_PI425265390	0.00364839	up	2.12641	1.08842	NA	unknown gene
contig9149	CUST_48889_PI425265390	0.00162288	up	2.12622	1.08829	NA	unknown gene
contig11074	CUST_1214_PI425308678	0.00554131	up	2.12463	1.08721	XP_001947747	PREDICTED: similar to Collagen alpha-2(IV) chain [Acyrthosiphon pisum]
contig14575	CUST_1101_PI425308678	0.000346766	up	2.12374	1.08661	YP_001323796	periplasmic copper-binding [Methanococcus vannielii SB]
contig10255	CUST_15134_PI425265390	0.00715295	up	2.12319	1.08624	NA	unknown gene
contig3004	CUST_3532_PI425265390	0.00688532	up	2.12157	1.08513	EFA10911	hypothetical protein TcasGA2_TC001737 [Tribolium castaneum]
contig53696	CUST_47292_PI425265390	0.00345344	up	2.12093	1.0847	NA	unknown gene
contig54026	CUST_51579_PI425265390	0.00169062	up	2.12084	1.08464	XP_971690	PREDICTED: similar to sodium/nucleoside cotransporter [Tribolium castaneum]
contig2865	CUST_606_PI425265390	0.00715658	up	2.11995	1.08403	XP_001815509	PREDICTED: similar to AGAP005091-PB [Tribolium castaneum]
contig18546	CUST_19730_PI425265390	0.00224684	up	2.11915	1.08348	NA	unknown gene
contig47789	CUST_42790_PI425265390	0.00400849	up	2.11872	1.08319	NA	unknown gene
contig53700	CUST_47296_PI425265390	0.0092389	up	2.11685	1.08192	NA	unknown gene
contig33241	CUST_30604_PI425265390	0.000811324	up	2.11653	1.0817	NA	unknown gene
contig3215	CUST_52505_PI425265390	0.00333601	up	2.1159	1.08127	XP_001119858	PREDICTED: similar to CG13759-PA [Apis mellifera]
contig46523	CUST_41731_PI425265390	0.00920387	up	2.11544	1.08096	NA	unknown gene
contig9885	CUST_49195_PI425265390	0.00269289	up	2.11493	1.08061	NA	unknown gene
contig50760	CUST_45265_PI425265390	0.00242883	up	2.11458	1.08037	NA	unknown gene
contig38768	CUST_35155_PI425265390	0.00843656	up	2.11366	1.07974	NA	unknown gene
contig20615	CUST_4027_PI425308678	0.00423032	up	2.11349	1.07963	XP_002056970	GJ16601 [Drosophila virilis]
contig5337	CUST_53612_PI425265390	0.000178025	up	2.11347	1.07961	XP_002428677	set and mynd domain-containing protein, putative [Pediculus humanus corporis]
contig23245	CUST_22984_PI425265390	0.00268611	up	2.11182	1.07849	NA	unknown gene
contig20522	CUST_21054_PI425265390	0.00234811	up	2.10969	1.07703	NA	unknown gene
contig45558	CUST_40923_PI425265390	0.00853791	up	2.1074	1.07546	NA	unknown gene
contig7148	CUST_1307_PI425308678	0.00749541	up	2.10642	1.07479	XP_002402124	nicotinamide riboside kinase, putative [Ixodes scapularis]
contig3629	CUST_47505_PI425265390	0.00329298	up	2.10579	1.07436	XP_001662795	phosphatidylethanolamine-binding protein [Aedes aegypti]
contig5833	CUST_6719_PI425265390	0.00704735	up	2.10548	1.07415	XP_001944025	PREDICTED: similar to Probable methylmalonate-semialdehyde dehydrogenase [Acyrthosiphon pisum]
contig35500	CUST_32408_PI425265390	0.00317216	up	2.10484	1.07371	NA	unknown gene
contig23219	CUST_22965_PI425265390	0.00814662	up	2.10471	1.07362	NA	unknown gene
contig25512	CUST_24661_PI425265390	0.00699859	up	2.10225	1.07193	NA	unknown gene
contig8253	CUST_14049_PI425265390	0.00109369	up	2.09916	1.06981	XP_002432618	conserved hypothetical protein [Pediculus humanus corporis]
contig3228	CUST_9466_PI425265390	0.00789044	up	2.09832	1.06924	XP_798116	PREDICTED: similar to galactokinase 1 [Strongylocentrotus purpuratus]
contig22967	CUST_3295_PI425265390	0.00655196	up	2.09711	1.0684	XP_002427233	mitochondrial carrier protein, putative [Pediculus humanus corporis]
contig33379	CUST_30712_PI425265390	0.00183506	up	2.09679	1.06818	NA	unknown gene
contig50192	CUST_44806_PI425265390	0.00363888	up	2.09419	1.06639	NA	unknown gene
contig2899	CUST_4822_PI425308678	0.000115425	up	2.09417	1.06638	BAH72402	ACYPI53115 [Acyrthosiphon pisum]
contig24026	CUST_23552_PI425265390	0.00882095	up	2.094	1.06626	NA	unknown gene
contig7316	CUST_48269_PI425265390	0.0003641	up	2.09303	1.06559	NA	unknown gene
contig19743	CUST_20514_PI425265390	0.00555852	up	2.0902	1.06364	NA	unknown gene
contig8849	CUST_4452_PI425265390	0.00109779	up	2.08954	1.06319	XP_001943317	PREDICTED: similar to GA13362-PA [Acyrthosiphon pisum]
contig19442	CUST_20315_PI425265390	0.00065972	up	2.08838	1.06239	NA	unknown gene
contig50958	CUST_45429_PI425265390	0.00173953	up	2.08835	1.06237	NA	unknown gene
contig25394	CUST_24574_PI425265390	0.00016454	up	2.08804	1.06215	NA	unknown gene
contig14701	CUST_17373_PI425265390	0.00200923	up	2.08756	1.06182	NA	unknown gene
contig5290	CUST_6683_PI425308678	0.000534323	up	2.08655	1.06112	CAL47126	lipophorin receptor [Blattella germanica]
contig904	CUST_658_PI425308678	0.00575422	up	2.08414	1.05945	NP_001157405	cystathionase-like [Acyrthosiphon pisum]
contig27839	CUST_26446_PI425265390	0.00405795	up	2.08208	1.05803	NA	unknown gene
contig27574	CUST_26247_PI425265390	0.00457578	up	2.08206	1.05801	NA	unknown gene
contig1227	CUST_13924_PI425265390	0.000330501	up	2.0813	1.05749	XP_001945764	PREDICTED: similar to CG4553 CG4553-PA [Acyrthosiphon pisum]
contig23860	CUST_23436_PI425265390	0.00285768	up	2.08129	1.05748	NA	unknown gene
contig8712	CUST_52506_PI425265390	0.00402117	up	2.08126	1.05746	XP_001119858	PREDICTED: similar to CG13759-PA [Apis mellifera]
contig46488	CUST_6006_PI425308678	0.0090331	up	2.08018	1.05671	XP_002430610	conserved hypothetical protein [Pediculus humanus corporis]
contig29409	CUST_27637_PI425265390	0.00274984	up	2.0801	1.05665	NA	unknown gene
contig3228	CUST_1548_PI425308678	0.00723534	up	2.07902	1.0559	XP_798116	PREDICTED: similar to galactokinase 1 [Strongylocentrotus purpuratus]
contig54280	CUST_47596_PI425265390	0.00433883	up	2.0768	1.05436	NA	unknown gene
contig30873	CUST_28771_PI425265390	0.00146456	up	2.0764	1.05409	NA	unknown gene
contig39222	CUST_35532_PI425265390	0.00456575	up	2.07567	1.05358	NA	unknown gene
contig53964	CUST_12772_PI425265390	0.00766171	up	2.07509	1.05318	XP_001604545	PREDICTED: similar to conserved hypothetical protein [Nasonia vitripennis]
contig24587	CUST_23983_PI425265390	0.00652552	up	2.07362	1.05215	NA	unknown gene
contig21781	CUST_21938_PI425265390	0.00749454	up	2.07351	1.05207	NA	unknown gene
contig3272	CUST_2137_PI425265390	0.00467353	up	2.07322	1.05187	ACZ96371	ion transport protein isoform B [Rhodnius prolixus]
contig1991	CUST_3662_PI425265390	0.00952834	up	2.07234	1.05126	XP_001655021	isocitrate dehydrogenase [Aedes aegypti]
contig4614	CUST_4684_PI425308678	0.00414068	up	2.07131	1.05054	AAS13459	putative reverse transcriptase [Drosophila simulans]
contig20642	CUST_21137_PI425265390	0.00352944	up	2.07058	1.05003	NA	unknown gene
contig2635	CUST_9105_PI425265390	0.000908272	up	2.06968	1.04941	ACX53904	F1F0-type ATP synthase subunit G [Rhipicephalus sanguineus]
contig14148	CUST_17057_PI425265390	0.00556057	up	2.06965	1.04939	NA	unknown gene
contig12234	CUST_16052_PI425265390	0.00321876	up	2.06741	1.04782	NA	unknown gene
contig48131	CUST_43082_PI425265390	0.0089938	up	2.06571	1.04664	NA	unknown gene
contig4038	CUST_36516_PI425265390	0.00423089	up	2.06401	1.04545	NA	unknown gene
contig48033	CUST_43003_PI425265390	0.00458504	up	2.06389	1.04537	NA	unknown gene
contig26577	CUST_25488_PI425265390	0.00575779	up	2.0624	1.04433	NA	unknown gene
contig17387	CUST_18957_PI425265390	0.00435588	up	2.06191	1.04398	NA	unknown gene
contig4131	CUST_9537_PI425265390	0.000639347	up	2.06031	1.04286	XP_001120829	PREDICTED: similar to tricornered CG8637-PA [Apis mellifera]
contig7104	CUST_13647_PI425265390	0.00231722	up	2.05964	1.04239	XP_002425958	conserved hypothetical protein [Pediculus humanus corporis]
contig3194	CUST_4989_PI425308678	0.00702445	up	2.05909	1.04201	XP_001951302	PREDICTED: similar to replication factor C subunit 3 [Acyrthosiphon pisum]
contig46039	CUST_41335_PI425265390	0.00887699	up	2.05879	1.0418	NA	unknown gene
contig18357	CUST_19604_PI425265390	0.00132655	up	2.05872	1.04175	NA	unknown gene
contig13592	CUST_16739_PI425265390	0.00795482	up	2.05781	1.04111	NA	unknown gene
contig40823	CUST_36892_PI425265390	0.00209081	up	2.05672	1.04035	NA	unknown gene
contig24736	CUST_24095_PI425265390	0.00371051	up	2.05471	1.03893	NA	unknown gene
contig38849	CUST_35221_PI425265390	0.00278209	up	2.05415	1.03854	NA	unknown gene
contig13112	CUST_1490_PI425265390	0.00769283	up	2.05395	1.0384	BAH71804	ACYPI003577 [Acyrthosiphon pisum]
contig2635	CUST_5762_PI425308678	0.00131217	up	2.0528	1.03759	ACX53904	F1F0-type ATP synthase subunit G [Rhipicephalus sanguineus]
contig9077	CUST_33888_PI425265390	0.00237686	up	2.05049	1.03597	XP_001944091	PREDICTED: similar to phosphatidylinositol transfer protein [Acyrthosiphon pisum]
contig22809	CUST_22687_PI425265390	0.00964145	up	2.04922	1.03508	NA	unknown gene
contig904	CUST_9491_PI425265390	0.00609766	up	2.0485	1.03456	NP_001157405	cystathionase-like [Acyrthosiphon pisum]
contig10915	CUST_2464_PI425308678	0.00763138	up	2.04816	1.03433	XP_001376719	PREDICTED: similar to activating transcription factor 2 [Monodelphis domestica]
contig8292	CUST_48580_PI425265390	0.00946939	up	2.04772	1.03402	NA	unknown gene
contig19705	CUST_11923_PI425265390	0.00304657	up	2.0473	1.03372	XP_001607963	PREDICTED: similar to phosphatidylethanolamine-binding protein [Nasonia vitripennis]
contig48205	CUST_43148_PI425265390	0.00935375	up	2.04671	1.0333	NA	unknown gene
contig21834	CUST_21979_PI425265390	0.00881476	up	2.04627	1.033	NA	unknown gene
contig35979	CUST_32794_PI425265390	0.00540589	up	2.04577	1.03265	NA	unknown gene
contig2604	CUST_12582_PI425265390	0.00558408	up	2.04488	1.03201	XP_001945473	PREDICTED: similar to juvenile hormone-inducible protein 26 [Acyrthosiphon pisum]
contig12068	CUST_53608_PI425265390	0.00111543	up	2.04432	1.03162	XP_002428677	set and mynd domain-containing protein, putative [Pediculus humanus corporis]
contig9206	CUST_48915_PI425265390	0.00511924	up	2.04231	1.0302	NA	unknown gene
contig15873	CUST_18026_PI425265390	0.00980281	up	2.04207	1.03003	NA	unknown gene
contig15420	CUST_17767_PI425265390	0.00259394	up	2.03998	1.02856	NA	unknown gene
contig8086	CUST_12303_PI425265390	0.00872709	up	2.03956	1.02826	NP_001155485	myofilin isoform b [Acyrthosiphon pisum]
contig4877	CUST_5659_PI425265390	0.00476046	up	2.03854	1.02754	XP_001633045	predicted protein [Nematostella vectensis]
contig50161	CUST_44780_PI425265390	0.00602354	up	2.03842	1.02745	NA	unknown gene
contig3294	CUST_52433_PI425265390	0.00227513	up	2.03808	1.02721	XP_001949903	PREDICTED: similar to AGAP006396-PA [Acyrthosiphon pisum]
contig47690	CUST_42703_PI425265390	0.00614951	up	2.03612	1.02582	NA	unknown gene
contig51332	CUST_45728_PI425265390	0.0099427	up	2.03242	1.0232	NA	unknown gene
contig38739	CUST_35129_PI425265390	0.00516817	up	2.03233	1.02314	NA	unknown gene
contig50638	CUST_45162_PI425265390	0.00390055	up	2.03185	1.0228	NA	unknown gene
contig11507	CUST_15689_PI425265390	0.00531953	up	2.03184	1.02279	NA	unknown gene
contig14625	CUST_17327_PI425265390	0.00983323	up	2.03154	1.02258	NA	unknown gene
contig5478	CUST_47784_PI425265390	0.0025613	up	2.0315	1.02255	NA	unknown gene
contig25006	CUST_24292_PI425265390	0.00408596	up	2.02883	1.02065	NA	unknown gene
contig5402	CUST_54375_PI425265390	0.00752991	up	2.02833	1.02029	XP_001952250	PREDICTED: similar to internalin A, putative [Acyrthosiphon pisum]
contig17079	CUST_1227_PI425265390	0.00564124	up	2.02607	1.01868	XP_972168	PREDICTED: similar to formyl-coenzyme A transferase [Tribolium castaneum]
contig40242	CUST_36387_PI425265390	0.00677979	up	2.02543	1.01823	NA	unknown gene
contig23323	CUST_12449_PI425265390	0.00796677	up	2.0218	1.01564	XP_002429922	maintenance of killer 16 mak16, protein, putative [Pediculus humanus corporis]
contig18615	CUST_19777_PI425265390	0.00151948	up	2.02004	1.01438	NA	unknown gene
contig10285	CUST_15146_PI425265390	0.000811543	up	2.01992	1.0143	NA	unknown gene
contig11664	CUST_15769_PI425265390	0.00557352	up	2.01864	1.01338	NA	unknown gene
contig45851	CUST_41169_PI425265390	0.00387685	up	2.01724	1.01238	NA	unknown gene
contig30690	CUST_5458_PI425308678	0.00655142	up	2.01691	1.01214	XP_002066487	GK18309 [Drosophila willistoni]
contig4653	CUST_11039_PI425265390	0.00587099	up	2.01374	1.00988	XM_970800	PREDICTED: Tribolium castaneum similar to putative GTP-binding nuclear protein Ran
contig51630	CUST_45970_PI425265390	0.00360611	up	2.01301	1.00936	NA	unknown gene
contig8955	CUST_14010_PI425265390	0.00887852	up	2.01236	1.00889	XP_001361318	GA15662 [Drosophila pseudoobscura pseudoobscura]
contig47928	CUST_42909_PI425265390	0.000818045	up	2.01051	1.00756	NA	unknown gene
contig9454	CUST_49016_PI425265390	0.00357825	up	2.00819	1.00589	NA	unknown gene
contig27190	CUST_25944_PI425265390	0.00231722	up	2.00726	1.00523	NA	unknown gene
contig14881	CUST_17468_PI425265390	0.00198781	up	2.00395	1.00285	NA	unknown gene
contig27266	CUST_26010_PI425265390	0.00503857	up	2.00357	1.00257	NA	unknown gene
contig27694	CUST_26337_PI425265390	0.00181425	up	2.00296	1.00213	NA	unknown gene
contig48192	CUST_43137_PI425265390	0.00168507	up	2.00273	1.00197	NA	unknown gene
contig29880	CUST_14538_PI425265390	0.00324369	up	2.00259	1.00187	XM_001944882	PREDICTED: Acyrthosiphon pisum similar to CG30084 CG30084-PE (LOC100162539), mRNA

## Sheet: down-regulated
Contig number	ProbeName	p-value	regulation	Fold change	Log2	Hit accession	Hit description
contig17998	CUST_52068_PI425265390	0.00656278	down	-2.78802	-1.47924	EFA06762	carboxylcholinesterase [Tribolium castaneum]
contig42539	CUST_7409_PI425265390	0.0069375	down	-2.74235	-1.45541	XP_001600763	cytochrome P450 CYP306A1 [Nasonia vitripennis]
contig25173	CUST_52016_PI425265390	0.00558408	down	-4.25262	-2.08835	NP_001161908	cuticular protein analogous to peritrophins 3-D1 [Tribolium castaneum]
contig12296	CUST_16085_PI425265390	1.39071e-05	down	-205.681	-7.68427	NA	unknown gene
contig6507	CUST_54158_PI425265390	0.00016454	down	-141.193	-7.14152	EEZ98475	hypothetical protein TcasGA2_TC000967 [Tribolium castaneum]
contig34574	CUST_31651_PI425265390	0.000346737	down	-40.0929	-5.32528	NA	unknown gene
contig20444	CUST_20996_PI425265390	0.000754511	down	-34.0473	-5.08947	NA	unknown gene
contig30516	CUST_28496_PI425265390	0.00365711	down	-30.6223	-4.93651	NA	unknown gene
contig25110	CUST_24362_PI425265390	0.000113659	down	-25.84	-4.69153	NA	unknown gene
contig13629	CUST_16760_PI425265390	0.0015128	down	-21.5539	-4.42987	NA	unknown gene
contig10560	CUST_15259_PI425265390	0.00132847	down	-20.1154	-4.33023	NA	unknown gene
contig23910	CUST_23473_PI425265390	0.000481302	down	-18.6463	-4.22081	NA	unknown gene
contig23420	CUST_23109_PI425265390	0.00202011	down	-17.3306	-4.11525	NA	unknown gene
contig19565	CUST_20396_PI425265390	0.000937872	down	-16.6893	-4.06085	NA	unknown gene
contig22117	CUST_22183_PI425265390	0.000469312	down	-16.5597	-4.0496	NA	unknown gene
contig25444	CUST_24608_PI425265390	0.00302594	down	-14.6047	-3.86836	NA	unknown gene
contig43845	CUST_39476_PI425265390	0.000134255	down	-13.891	-3.79607	NA	unknown gene
contig48575	CUST_43452_PI425265390	0.00311091	down	-13.494	-3.75425	NA	unknown gene
contig39697	CUST_35930_PI425265390	0.00120333	down	-13.313	-3.73476	NA	unknown gene
contig43667	CUST_39323_PI425265390	0.00230179	down	-12.9109	-3.69051	NA	unknown gene
contig1957	CUST_2473_PI425308678	0.00206587	down	-12.6103	-3.65653	XP_967156	PREDICTED: similar to ubiquitin carboxyl-terminal hydrolase 5 [Tribolium castaneum]
contig14516	CUST_17264_PI425265390	0.00099165	down	-12.0361	-3.5893	NA	unknown gene
contig40029	CUST_36210_PI425265390	0.000299057	down	-11.9558	-3.57964	NA	unknown gene
contig42732	CUST_38522_PI425265390	0.00404819	down	-11.9515	-3.57912	NA	unknown gene
contig51572	CUST_45923_PI425265390	0.00177827	down	-11.8029	-3.56107	NA	unknown gene
contig35660	CUST_32541_PI425265390	0.00129467	down	-11.4366	-3.51559	NA	unknown gene
contig47843	CUST_42835_PI425265390	0.00120559	down	-10.7643	-3.42818	NA	unknown gene
contig35368	CUST_32296_PI425265390	0.00288116	down	-10.4403	-3.3841	NA	unknown gene
contig32400	CUST_29937_PI425265390	0.00406965	down	-9.96779	-3.31727	NA	unknown gene
contig24302	CUST_23768_PI425265390	0.000747405	down	-9.83467	-3.29788	NA	unknown gene
contig32984	CUST_730_PI425265390	0.00542865	down	-9.46654	-3.24284	XP_001355351	GA18143 [Drosophila pseudoobscura pseudoobscura]
contig25427	CUST_24596_PI425265390	0.00315669	down	-9.46146	-3.24206	NA	unknown gene
contig41847	CUST_37751_PI425265390	0.000338808	down	-9.30479	-3.21797	NA	unknown gene
contig1957	CUST_8445_PI425265390	0.00192454	down	-9.28967	-3.21563	XP_967156	PREDICTED: similar to ubiquitin carboxyl-terminal hydrolase 5 [Tribolium castaneum]
contig9079	CUST_1271_PI425308678	0.00930898	down	-9.03343	-3.17527	XP_001943283	PREDICTED: similar to xbmi-1 [Acyrthosiphon pisum]
contig39339	CUST_35636_PI425265390	0.0016751	down	-8.97926	-3.1666	NA	unknown gene
contig3299	CUST_53779_PI425265390	0.00198781	down	-8.96201	-3.16382	XP_002736095	PREDICTED: hypothetical protein [Saccoglossus kowalevskii]
contig39957	CUST_36152_PI425265390	0.00142518	down	-8.53025	-3.09259	NA	unknown gene
contig49135	CUST_43931_PI425265390	0.00131577	down	-8.30638	-3.05422	NA	unknown gene
contig39616	CUST_14737_PI425265390	0.00588653	down	-8.04802	-3.00863	XP_001950695	PREDICTED: similar to AGAP009769-PA [Acyrthosiphon pisum]
contig25648	CUST_24765_PI425265390	0.00128129	down	-7.97189	-2.99492	NA	unknown gene
contig22659	CUST_22583_PI425265390	0.00016454	down	-7.86736	-2.97588	NA	unknown gene
contig27944	CUST_26532_PI425265390	0.00307402	down	-7.85824	-2.97421	NA	unknown gene
contig35197	CUST_32149_PI425265390	0.00112481	down	-7.85494	-2.9736	NA	unknown gene
contig25920	CUST_49939_PI425265390	0.00504158	down	-7.8547	-2.97356	XP_318112	AGAP004718-PA [Anopheles gambiae str. PEST]
contig10610	CUST_15280_PI425265390	0.00137082	down	-7.84894	-2.9725	NA	unknown gene
contig18451	CUST_19669_PI425265390	0.00500449	down	-7.81572	-2.96638	NA	unknown gene
contig19229	CUST_20174_PI425265390	0.000337365	down	-7.61949	-2.9297	NA	unknown gene
contig9252	CUST_9099_PI425265390	0.00104417	down	-7.60505	-2.92696	XP_001603513	PREDICTED: similar to IQ motif containing GTPase activating protein 2 [Nasonia vitripennis]
contig17058	CUST_11476_PI425265390	0.000409952	down	-7.49391	-2.90572	XP_001951334	PREDICTED: similar to protease, reverse transcriptase and RNase H [Acyrthosiphon pisum]
contig31386	CUST_14465_PI425265390	0.00236271	down	-7.47948	-2.90294	ZP_00373678	ankyrin 3 [Wolbachia endosymbiont of Drosophila ananassae]
contig3562	CUST_7714_PI425265390	0.00140078	down	-7.46512	-2.90017	XP_001121916	PREDICTED: similar to fumble CG5725-PE, isoform E [Apis mellifera]
contig12893	CUST_16377_PI425265390	0.00180083	down	-7.4538	-2.89798	NA	unknown gene
contig36521	CUST_33261_PI425265390	0.000375527	down	-7.36672	-2.88102	NA	unknown gene
contig29924	CUST_28032_PI425265390	0.00443304	down	-7.3117	-2.87021	NA	unknown gene
contig26616	CUST_25522_PI425265390	0.00144223	down	-7.19534	-2.84706	NA	unknown gene
contig25920	CUST_3452_PI425308678	0.00233827	down	-7.15374	-2.8387	XP_318112	AGAP004718-PA [Anopheles gambiae str. PEST]
contig24264	CUST_5252_PI425265390	0.0075018	down	-7.1306	-2.83402	XP_001602836	PREDICTED: hypothetical protein [Nasonia vitripennis]
contig24576	CUST_23973_PI425265390	0.00178507	down	-7.08244	-2.82425	NA	unknown gene
contig49677	CUST_44383_PI425265390	0.00448651	down	-7.0374	-2.81504	NA	unknown gene
contig52874	CUST_46920_PI425265390	0.00411804	down	-6.87404	-2.78116	NA	unknown gene
contig45692	CUST_41030_PI425265390	0.00178826	down	-6.76614	-2.75833	NA	unknown gene
contig52965	CUST_46956_PI425265390	0.000555232	down	-6.71412	-2.7472	NA	unknown gene
contig41631	CUST_37565_PI425265390	0.00210166	down	-6.62328	-2.72755	NA	unknown gene
contig13119	CUST_13578_PI425265390	0.00587474	down	-6.61151	-2.72498	EFA12332	hypothetical protein TcasGA2_TC005160 [Tribolium castaneum]
contig6808	CUST_12345_PI425265390	0.000236809	down	-6.58153	-2.71842	XP_971342	PREDICTED: similar to AGAP008858-PA [Tribolium castaneum]
contig16113	CUST_12168_PI425265390	0.00411822	down	-6.50756	-2.70212	EFA13135	hypothetical protein TcasGA2_TC002007 [Tribolium castaneum]
contig24264	CUST_2978_PI425308678	0.00769206	down	-6.50201	-2.70089	XP_001602836	PREDICTED: hypothetical protein [Nasonia vitripennis]
contig26039	CUST_25069_PI425265390	0.00272228	down	-6.43553	-2.68606	NA	unknown gene
contig39713	CUST_35944_PI425265390	0.000115425	down	-6.42148	-2.68291	NA	unknown gene
contig51968	CUST_46247_PI425265390	0.00910678	down	-6.40209	-2.67854	NA	unknown gene
contig19087	CUST_51682_PI425265390	0.00146992	down	-6.34982	-2.66672	XP_002736095	PREDICTED: hypothetical protein [Saccoglossus kowalevskii]
contig54174	CUST_47543_PI425265390	0.00833803	down	-6.33762	-2.66394	NA	unknown gene
contig22213	CUST_22251_PI425265390	0.000690293	down	-6.25285	-2.64451	NA	unknown gene
contig21457	CUST_21713_PI425265390	0.00106845	down	-6.24286	-2.64221	NA	unknown gene
contig53393	CUST_47160_PI425265390	0.00146992	down	-6.23343	-2.64003	NA	unknown gene
contig53067	CUST_51849_PI425265390	0.00282343	down	-6.12936	-2.61574	XP_001605845	PREDICTED: similar to conserved hypothetical protein [Nasonia vitripennis]
contig46311	CUST_41561_PI425265390	0.00274455	down	-6.10324	-2.60958	NA	unknown gene
contig39514	CUST_35780_PI425265390	0.00827014	down	-6.02428	-2.59079	NA	unknown gene
contig34124	CUST_31297_PI425265390	0.000764563	down	-6.02312	-2.59051	NA	unknown gene
contig26388	CUST_25340_PI425265390	0.00332123	down	-6.01397	-2.58832	NA	unknown gene
contig38779	CUST_35163_PI425265390	0.00282624	down	-5.97303	-2.57846	NA	unknown gene
contig22555	CUST_2321_PI425265390	0.00324369	down	-5.94692	-2.57214	XP_394704	PREDICTED: similar to Zpr1 CG9060-PA [Apis mellifera]
contig49252	CUST_44027_PI425265390	0.000894385	down	-5.93289	-2.56874	NA	unknown gene
contig34222	CUST_31374_PI425265390	0.00703626	down	-5.92337	-2.56642	NA	unknown gene
contig26325	CUST_25291_PI425265390	0.00318964	down	-5.91423	-2.56419	NA	unknown gene
contig37537	CUST_34112_PI425265390	0.00467854	down	-5.86746	-2.55274	NA	unknown gene
contig5036	CUST_51417_PI425265390	0.00468757	down	-5.84227	-2.54653	XP_001627768	predicted protein [Nematostella vectensis]
contig42674	CUST_38477_PI425265390	0.0026731	down	-5.82613	-2.54254	NA	unknown gene
contig41244	CUST_37244_PI425265390	0.00674431	down	-5.81371	-2.53946	NA	unknown gene
contig24287	CUST_23756_PI425265390	0.00902604	down	-5.80057	-2.53619	NA	unknown gene
contig11565	CUST_15717_PI425265390	0.00430372	down	-5.77974	-2.531	NA	unknown gene
contig44543	CUST_40067_PI425265390	0.00174789	down	-5.75554	-2.52495	NA	unknown gene
contig36732	CUST_33442_PI425265390	0.0017723	down	-5.69161	-2.50884	NA	unknown gene
contig8657	CUST_13493_PI425265390	0.000711503	down	-5.66909	-2.50312	XP_002423309	conserved hypothetical protein [Pediculus humanus corporis]
contig13539	CUST_466_PI425265390	0.00109369	down	-5.66663	-2.50249	XP_318951	AGAP009838-PA [Anopheles gambiae str. PEST]
contig4602	CUST_1705_PI425308678	0.00775126	down	-5.63277	-2.49384	XP_002425513	DNA-directed RNA polymerase II 135 kDa polypeptide, putative [Pediculus humanus corporis]
contig41454	CUST_37422_PI425265390	0.0086845	down	-5.57949	-2.48013	NA	unknown gene
contig36131	CUST_32920_PI425265390	0.00333601	down	-5.57929	-2.48008	NA	unknown gene
contig15100	CUST_3451_PI425308678	0.00107492	down	-5.54529	-2.47126	XP_002430102	transcription factor Sox-2, putative [Pediculus humanus corporis]
contig30870	CUST_28768_PI425265390	0.00316046	down	-5.54092	-2.47012	NA	unknown gene
contig10927	CUST_15422_PI425265390	0.000547632	down	-5.5309	-2.46751	NA	unknown gene
contig817	CUST_3834_PI425265390	0.00341784	down	-5.52262	-2.46535	XP_001602978	PREDICTED: similar to Protein phosphatase 2, regulatory subunit B, gamma [Nasonia vitripennis]
contig14682	CUST_17358_PI425265390	0.000894318	down	-5.49663	-2.45855	NA	unknown gene
contig32452	CUST_29976_PI425265390	0.00257656	down	-5.45191	-2.44676	NA	unknown gene
contig51405	CUST_45790_PI425265390	0.00224569	down	-5.43	-2.44095	NA	unknown gene
contig51373	CUST_45763_PI425265390	0.0039226	down	-5.40428	-2.4341	NA	unknown gene
contig27314	CUST_13284_PI425265390	0.00387685	down	-5.39831	-2.43251	XP_002433162	gamma-interferon-inducible lysosomal thiol reductase precursor, putative [Pediculus humanus corporis]
contig19608	CUST_20428_PI425265390	0.00598083	down	-5.39777	-2.43236	NA	unknown gene
contig15100	CUST_10364_PI425265390	0.00174142	down	-5.3794	-2.42745	XP_002430102	transcription factor Sox-2, putative [Pediculus humanus corporis]
contig51923	CUST_46212_PI425265390	0.00677979	down	-5.33208	-2.4147	NA	unknown gene
contig7545	CUST_7047_PI425265390	0.00519565	down	-5.29328	-2.40416	XP_001602750	PREDICTED: hypothetical protein [Nasonia vitripennis]
contig36177	CUST_32960_PI425265390	0.00618822	down	-5.29302	-2.40409	NA	unknown gene
contig20641	CUST_21136_PI425265390	0.00193048	down	-5.27704	-2.39973	NA	unknown gene
contig22083	CUST_14656_PI425265390	0.00313058	down	-5.2252	-2.38549	XP_001944332	PREDICTED: similar to conserved hypothetical protein [Acyrthosiphon pisum]
contig16975	CUST_53378_PI425265390	0.00776288	down	-5.21797	-2.38349	XP_001952284	PREDICTED: similar to AGAP003555-PA [Acyrthosiphon pisum]
contig49267	CUST_44041_PI425265390	0.00611724	down	-5.20376	-2.37956	NA	unknown gene
contig25347	CUST_24540_PI425265390	0.00307504	down	-5.19166	-2.3762	NA	unknown gene
contig17014	CUST_18730_PI425265390	0.00189083	down	-5.12444	-2.3574	NA	unknown gene
contig14540	CUST_17281_PI425265390	0.00129467	down	-5.10326	-2.35142	NA	unknown gene
contig35213	CUST_32164_PI425265390	0.00983238	down	-5.07624	-2.34376	NA	unknown gene
contig18250	CUST_19532_PI425265390	0.00203467	down	-5.07572	-2.34361	NA	unknown gene
contig13161	CUST_14848_PI425265390	0.0053113	down	-5.07522	-2.34347	XP_001121555	PREDICTED: hypothetical protein [Apis mellifera]
contig37892	CUST_34407_PI425265390	0.00798109	down	-5.07247	-2.34269	NA	unknown gene
contig50615	CUST_45143_PI425265390	0.00118579	down	-5.05845	-2.3387	NA	unknown gene
contig26691	CUST_25576_PI425265390	0.00555178	down	-5.05798	-2.33856	NA	unknown gene
contig16545	CUST_18438_PI425265390	0.00901739	down	-5.05663	-2.33818	NA	unknown gene
contig6537	CUST_4955_PI425265390	0.00874952	down	-5.03475	-2.33192	XP_624453	PREDICTED: similar to Csl4 CG6249-PA [Apis mellifera]
contig38224	CUST_34686_PI425265390	0.00892195	down	-5.02928	-2.33035	NA	unknown gene
contig12407	CUST_16148_PI425265390	0.00313058	down	-5.02715	-2.32974	NA	unknown gene
contig22331	CUST_22343_PI425265390	0.0042543	down	-5.02026	-2.32776	NA	unknown gene
contig5559	CUST_47803_PI425265390	0.00483898	down	-5.01603	-2.32655	NA	unknown gene
contig49330	CUST_52762_PI425265390	0.00483898	down	-5.00612	-2.32369	XP_002600244	hypothetical protein BRAFLDRAFT_66750 [Branchiostoma floridae]
contig12580	CUST_16221_PI425265390	0.00576575	down	-5.00157	-2.32238	NA	unknown gene
contig18075	CUST_19411_PI425265390	0.00570505	down	-4.99134	-2.31943	NA	unknown gene
contig9018	CUST_5381_PI425308678	0.00508108	down	-4.98262	-2.3169	XP_395521	PREDICTED: similar to tripeptidyl peptidase II [Apis mellifera]
contig46536	CUST_41743_PI425265390	0.000679765	down	-4.98223	-2.31679	NA	unknown gene
contig40068	CUST_36247_PI425265390	0.00409808	down	-4.9801	-2.31617	NA	unknown gene
contig45542	CUST_40911_PI425265390	0.00111046	down	-4.97701	-2.31528	NA	unknown gene
contig20412	CUST_20976_PI425265390	0.00718169	down	-4.97693	-2.31526	NA	unknown gene
contig6627	CUST_48070_PI425265390	0.00555719	down	-4.97454	-2.31456	NA	unknown gene
contig20211	CUST_20841_PI425265390	0.0081898	down	-4.96198	-2.31092	NA	unknown gene
contig13296	CUST_16585_PI425265390	0.00264192	down	-4.96103	-2.31064	NA	unknown gene
contig53492	CUST_47199_PI425265390	0.00232945	down	-4.94369	-2.30559	NA	unknown gene
contig48587	CUST_43461_PI425265390	0.00841684	down	-4.93492	-2.30303	NA	unknown gene
contig27443	CUST_26138_PI425265390	0.00476293	down	-4.92125	-2.29902	NA	unknown gene
contig8257	CUST_48571_PI425265390	0.00324369	down	-4.91726	-2.29785	NA	unknown gene
contig17482	CUST_19021_PI425265390	0.00140992	down	-4.88451	-2.28821	NA	unknown gene
contig41225	CUST_37231_PI425265390	0.00898632	down	-4.8697	-2.28383	NA	unknown gene
contig15676	CUST_50356_PI425265390	0.00724441	down	-4.86021	-2.28102	AAM29462	RE36839p [Drosophila melanogaster]
contig40892	CUST_218_PI425265390	0.00834594	down	-4.83665	-2.27401	XP_001846204	conserved hypothetical protein [Culex quinquefasciatus]
contig4171	CUST_845_PI425265390	0.00420851	down	-4.82303	-2.26994	XP_001604294	PREDICTED: similar to macoilin-2 [Nasonia vitripennis]
contig51882	CUST_46180_PI425265390	0.0048823	down	-4.80281	-2.26388	NA	unknown gene
contig7179	CUST_51583_PI425265390	0.00962073	down	-4.79331	-2.26102	XP_001649552	sodium/nucleoside cotransporter [Aedes aegypti]
contig43388	CUST_10518_PI425265390	0.00480764	down	-4.78074	-2.25723	XP_001949613	PREDICTED: similar to ORF 2; 5 end undetermined; putative [Acyrthosiphon pisum]
contig3668	CUST_4294_PI425308678	0.0066857	down	-4.76712	-2.25312	XP_394448	PREDICTED: similar to CG8831-PA [Apis mellifera]
contig7904	CUST_5043_PI425308678	0.00304436	down	-4.73915	-2.24463	XP_002432900	eukaryotic translation initiation factor 3 subunit, putative [Pediculus humanus corporis]
contig43101	CUST_12928_PI425265390	0.0058068	down	-4.73536	-2.24348	EFA12789	hypothetical protein TcasGA2_TC010625 [Tribolium castaneum]
contig34337	CUST_31466_PI425265390	0.00311114	down	-4.70934	-2.23552	NA	unknown gene
contig34186	CUST_31346_PI425265390	0.00392868	down	-4.6999	-2.23263	NA	unknown gene
contig22101	CUST_22171_PI425265390	0.00653107	down	-4.68849	-2.22912	NA	unknown gene
contig2260	CUST_22537_PI425265390	0.00853436	down	-4.67375	-2.22458	NA	unknown gene
contig28838	CUST_27210_PI425265390	0.00402484	down	-4.62378	-2.20907	NA	unknown gene
contig16722	CUST_18553_PI425265390	0.0017723	down	-4.58634	-2.19734	NA	unknown gene
contig25317	CUST_24521_PI425265390	0.00383987	down	-4.55981	-2.18897	NA	unknown gene
contig43569	CUST_14301_PI425265390	0.00531953	down	-4.55643	-2.1879	XP_001948225	PREDICTED: similar to BEL12_AG transposon polyprotein, partial [Acyrthosiphon pisum]
contig23704	CUST_23328_PI425265390	0.00332123	down	-4.54455	-2.18414	NA	unknown gene
contig53896	CUST_52070_PI425265390	0.00710452	down	-4.51391	-2.17438	NP_001156064	hypothetical protein LOC100159425 [Acyrthosiphon pisum]
contig16789	CUST_18593_PI425265390	0.00187238	down	-4.50507	-2.17155	NA	unknown gene
contig52066	CUST_46327_PI425265390	0.00380486	down	-4.50505	-2.17154	NA	unknown gene
contig50705	CUST_45217_PI425265390	0.0048015	down	-4.48177	-2.16407	NA	unknown gene
contig25899	CUST_24966_PI425265390	0.00168217	down	-4.47324	-2.16132	NA	unknown gene
contig2029	CUST_7299_PI425265390	0.00900394	down	-4.46981	-2.16021	XP_975030	PREDICTED: similar to importin alpha [Tribolium castaneum]
contig51018	CUST_45477_PI425265390	0.00683388	down	-4.4679	-2.1596	NA	unknown gene
contig46423	CUST_41657_PI425265390	0.00947352	down	-4.46719	-2.15937	NA	unknown gene
contig12499	CUST_51221_PI425265390	0.00543055	down	-4.46534	-2.15877	XP_316292	AGAP006222-PA [Anopheles gambiae str. PEST]
contig52170	CUST_46414_PI425265390	0.0067314	down	-4.45411	-2.15514	NA	unknown gene
contig15233	CUST_17662_PI425265390	0.00519461	down	-4.44948	-2.15364	NA	unknown gene
contig11881	CUST_10205_PI425265390	0.00617436	down	-4.4324	-2.14809	ACO12418	Noggin precursor [Lepeophtheirus salmonis]
contig16438	CUST_50748_PI425265390	0.00723196	down	-4.43059	-2.1475	EFA09128	hypothetical protein TcasGA2_TC015989 [Tribolium castaneum]
contig49432	CUST_1008_PI425265390	0.00729229	down	-4.41942	-2.14386	XP_001919840	PREDICTED: similar to Zinc finger protein 91 (Zinc finger protein HTF10) (HPF7) [Danio rerio]
contig45819	CUST_41143_PI425265390	0.00639166	down	-4.40205	-2.13818	NA	unknown gene
contig18932	CUST_19991_PI425265390	0.000900543	down	-4.40079	-2.13776	NA	unknown gene
contig24648	CUST_24030_PI425265390	0.00756486	down	-4.40011	-2.13754	NA	unknown gene
contig12013	CUST_15933_PI425265390	0.000894385	down	-4.38612	-2.13294	NA	unknown gene
contig10476	CUST_5127_PI425308678	0.00753296	down	-4.38067	-2.13115	XP_001600580	polyhomeotic-like protein 2-like protein [Nasonia vitripennis]
contig3407	CUST_4071_PI425265390	0.00417522	down	-4.3463	-2.11979	XP_002430906	ubiquitin carboxyl-terminal hydrolase, putative [Pediculus humanus corporis]
contig21442	CUST_21703_PI425265390	0.00494845	down	-4.34485	-2.11931	NA	unknown gene
contig28386	CUST_26870_PI425265390	0.0040399	down	-4.34383	-2.11897	NA	unknown gene
contig42062	CUST_37942_PI425265390	0.00674062	down	-4.31418	-2.10909	NA	unknown gene
contig41359	CUST_37342_PI425265390	0.000426005	down	-4.29391	-2.10229	NA	unknown gene
contig40463	CUST_36584_PI425265390	0.00871294	down	-4.28597	-2.09962	NA	unknown gene
contig12040	CUST_15947_PI425265390	0.00141033	down	-4.28137	-2.09807	NA	unknown gene
contig8524	CUST_1663_PI425308678	0.00482174	down	-4.27844	-2.09709	AAN87268	ORF3 [Drosophila melanogaster]
contig27212	CUST_25963_PI425265390	0.00111913	down	-4.26659	-2.09308	NA	unknown gene
contig35376	CUST_32303_PI425265390	0.00316381	down	-4.26609	-2.09292	NA	unknown gene
contig26022	CUST_25057_PI425265390	0.00443304	down	-4.26399	-2.09221	NA	unknown gene
contig48905	CUST_43729_PI425265390	0.00295371	down	-4.24388	-2.08539	NA	unknown gene
contig29273	CUST_3792_PI425265390	0.00376898	down	-4.23704	-2.08306	XP_001119927	PREDICTED: similar to Discoidin domain receptor CG33531-PA [Apis mellifera]
contig43068	CUST_38819_PI425265390	0.00304957	down	-4.22726	-2.07972	NA	unknown gene
contig48489	CUST_43378_PI425265390	0.0055387	down	-4.20713	-2.07284	NA	unknown gene
contig45960	CUST_41270_PI425265390	0.00213387	down	-4.18431	-2.06499	NA	unknown gene
contig41424	CUST_37400_PI425265390	0.00843656	down	-4.1795	-2.06333	NA	unknown gene
contig53241	CUST_1615_PI425265390	0.00779147	down	-4.17576	-2.06204	XP_002426426	Splicing factor 3B subunit, putative [Pediculus humanus corporis]
contig29273	CUST_6722_PI425308678	0.00379313	down	-4.1753	-2.06188	XP_001119927	PREDICTED: similar to Discoidin domain receptor CG33531-PA [Apis mellifera]
contig21646	CUST_3384_PI425265390	0.00752719	down	-4.16977	-2.05997	XP_001603304	PREDICTED: similar to retrotransposon protein, putative, unclassified [Nasonia vitripennis]
contig50959	CUST_11051_PI425265390	0.003569	down	-4.16817	-2.05941	XM_967361	PREDICTED: Tribolium castaneum similar to AGAP001879-PA (LOC661183), mRNA
contig38044	CUST_34531_PI425265390	0.00511948	down	-4.16531	-2.05842	NA	unknown gene
contig5723	CUST_47839_PI425265390	0.00930229	down	-4.16278	-2.05755	NA	unknown gene
contig28947	CUST_27298_PI425265390	0.00297823	down	-4.16168	-2.05717	NA	unknown gene
contig21400	CUST_21671_PI425265390	0.00457413	down	-4.1588	-2.05617	NA	unknown gene
contig31993	CUST_4700_PI425308678	0.00330899	down	-4.15587	-2.05515	XP_001537962	predicted protein [Ajellomyces capsulatus NAm1]
contig34685	CUST_31740_PI425265390	0.00405804	down	-4.1535	-2.05433	NA	unknown gene
contig17472	CUST_19014_PI425265390	0.00733152	down	-4.15064	-2.05334	NA	unknown gene
contig27973	CUST_26553_PI425265390	0.00563198	down	-4.14419	-2.05109	NA	unknown gene
contig17122	CUST_18795_PI425265390	0.00200923	down	-4.1409	-2.04994	NA	unknown gene
contig52926	CUST_2825_PI425265390	0.00162288	down	-4.12734	-2.04521	ACY66386	histone H2AV [Scylla paramamosain]
contig26095	CUST_25111_PI425265390	0.00268515	down	-4.11027	-2.03923	NA	unknown gene
contig52708	CUST_51047_PI425265390	0.00483898	down	-4.10856	-2.03863	XP_002429480	Aquaporin AQPcic, putative [Pediculus humanus corporis]
contig53726	CUST_47308_PI425265390	0.00415505	down	-4.10819	-2.0385	NA	unknown gene
contig26846	CUST_25686_PI425265390	0.00391464	down	-4.08829	-2.0315	NA	unknown gene
contig21343	CUST_21631_PI425265390	0.00244939	down	-4.08304	-2.02964	NA	unknown gene
contig20994	CUST_49808_PI425265390	0.00132655	down	-4.0797	-2.02846	XP_001951334	PREDICTED: similar to protease, reverse transcriptase and RNase H [Acyrthosiphon pisum]
contig18430	CUST_19656_PI425265390	0.00439668	down	-4.07865	-2.02809	NA	unknown gene
contig50908	CUST_45387_PI425265390	0.00331091	down	-4.06904	-2.02469	NA	unknown gene
contig39674	CUST_14836_PI425265390	0.000833475	down	-4.06744	-2.02412	XP_001368632	PREDICTED: hypothetical protein [Monodelphis domestica]
contig39642	CUST_35883_PI425265390	0.00277125	down	-4.06203	-2.0222	NA	unknown gene
contig24441	CUST_23870_PI425265390	0.00886794	down	-4.05573	-2.01996	NA	unknown gene
contig35899	CUST_32732_PI425265390	0.000308283	down	-4.05181	-2.01857	NA	unknown gene
contig15825	CUST_17996_PI425265390	0.00326636	down	-4.03651	-2.01311	NA	unknown gene
contig9065	CUST_13051_PI425265390	0.000173621	down	-4.02935	-2.01055	XP_002427519	hypothetical protein Phum_PHUM325990 [Pediculus humanus corporis]
contig34895	CUST_31917_PI425265390	0.00726521	down	-4.02776	-2.00998	NA	unknown gene
contig12402	CUST_241_PI425265390	0.00443102	down	-4.02752	-2.00989	XP_001652637	hypothetical protein AaeL_AAEL007302 [Aedes aegypti]
contig52371	CUST_46591_PI425265390	0.00727457	down	-4.02685	-2.00965	NA	unknown gene
contig26480	CUST_25414_PI425265390	0.00836037	down	-4.02683	-2.00964	NA	unknown gene
contig40308	CUST_36447_PI425265390	0.00146456	down	-4.02045	-2.00736	NA	unknown gene
contig7904	CUST_3756_PI425265390	0.00223209	down	-4.01295	-2.00466	XP_002432900	eukaryotic translation initiation factor 3 subunit, putative [Pediculus humanus corporis]
contig36443	CUST_33192_PI425265390	0.00461119	down	-4.01289	-2.00464	NA	unknown gene
contig47803	CUST_42803_PI425265390	0.00739364	down	-4.00943	-2.0034	NA	unknown gene
contig23457	CUST_23135_PI425265390	0.00499857	down	-4.00872	-2.00314	NA	unknown gene
contig605	CUST_14915_PI425265390	0.00177781	down	-3.99554	-1.99839	YP_003455114	Hypothetical protein, weakly similar to eukaryotic proteins [Legionella longbeachae NSW150]
contig14809	CUST_2782_PI425265390	0.000559151	down	-3.99095	-1.99673	XP_623550	PREDICTED: similar to CG32626-PA, isoform A isoform 2 [Apis mellifera]
contig2724	CUST_13282_PI425265390	0.00629234	down	-3.99047	-1.99656	XP_002433162	gamma-interferon-inducible lysosomal thiol reductase precursor, putative [Pediculus humanus corporis]
contig20994	CUST_2744_PI425308678	0.0016224	down	-3.98717	-1.99537	XP_001951334	PREDICTED: similar to protease, reverse transcriptase and RNase H [Acyrthosiphon pisum]
contig49190	CUST_43974_PI425265390	0.00402585	down	-3.98253	-1.99369	NA	unknown gene
contig42813	CUST_38594_PI425265390	0.00423353	down	-3.97951	-1.99259	NA	unknown gene
contig52926	CUST_6538_PI425308678	0.000894318	down	-3.9748	-1.99088	ACY66386	histone H2AV [Scylla paramamosain]
contig45337	CUST_51035_PI425265390	0.00564085	down	-3.96463	-1.98719	XP_002429084	anaphase-promoting complex subunit, putative [Pediculus humanus corporis]
contig52739	CUST_46871_PI425265390	0.00111046	down	-3.96169	-1.98611	NA	unknown gene
contig41397	CUST_37377_PI425265390	0.000836002	down	-3.95928	-1.98524	NA	unknown gene
contig8122	CUST_52643_PI425265390	0.000376051	down	-3.95352	-1.98314	XP_624615	PREDICTED: similar to Threonine aspartase 1 (Taspase-1) [Apis mellifera]
contig4294	CUST_12532_PI425265390	0.00405995	down	-3.94528	-1.98013	XP_002074614	GK23072 [Drosophila willistoni]
contig11222	CUST_15547_PI425265390	0.00182457	down	-3.93048	-1.97471	NA	unknown gene
contig21428	CUST_21693_PI425265390	0.00595322	down	-3.92897	-1.97415	NA	unknown gene
contig40761	CUST_53141_PI425265390	0.00621258	down	-3.92294	-1.97193	XP_001951511	PREDICTED: similar to BEL12_AG transposon polyprotein, partial [Acyrthosiphon pisum]
contig36489	CUST_33233_PI425265390	0.00253151	down	-3.91942	-1.97064	NA	unknown gene
contig46584	CUST_41783_PI425265390	0.00951901	down	-3.91349	-1.96845	NA	unknown gene
contig17275	CUST_12436_PI425265390	0.00978582	down	-3.91319	-1.96835	XP_002164952	PREDICTED: similar to MAPKK kinase Kpp4 [Hydra magnipapillata]
contig22885	CUST_22737_PI425265390	0.00447407	down	-3.91313	-1.96832	NA	unknown gene
contig6726	CUST_9070_PI425265390	0.00431903	down	-3.91312	-1.96832	XP_001943333	PREDICTED: similar to budding uninhibited by benzimidazoles 1 homolog [Acyrthosiphon pisum]
contig27565	CUST_26242_PI425265390	0.000215004	down	-3.90722	-1.96614	NA	unknown gene
contig7441	CUST_48307_PI425265390	0.00244081	down	-3.90674	-1.96596	NA	unknown gene
contig43616	CUST_12893_PI425265390	0.00944104	down	-3.90047	-1.96365	EFA05312	hypothetical protein TcasGA2_TC015470 [Tribolium castaneum]
contig43219	CUST_38949_PI425265390	0.00323734	down	-3.89996	-1.96346	NA	unknown gene
contig18724	CUST_19847_PI425265390	0.00722098	down	-3.89565	-1.96186	NA	unknown gene
contig32991	CUST_30412_PI425265390	0.004871	down	-3.88884	-1.95934	NA	unknown gene
contig33406	CUST_30736_PI425265390	0.00456771	down	-3.87508	-1.95422	NA	unknown gene
contig41569	CUST_37518_PI425265390	0.00604978	down	-3.86987	-1.95229	NA	unknown gene
contig23772	CUST_383_PI425265390	0.00209407	down	-3.86663	-1.95108	XP_002430827	Ficolin-2 precursor, putative [Pediculus humanus corporis]
contig51514	CUST_45878_PI425265390	0.00318964	down	-3.86503	-1.95048	NA	unknown gene
contig45630	CUST_40985_PI425265390	0.00499857	down	-3.85346	-1.94615	NA	unknown gene
contig9243	CUST_53137_PI425265390	0.00380821	down	-3.85266	-1.94586	AAQ75091	gag protein [Drosophila virilis]
contig12868	CUST_16364_PI425265390	0.00112642	down	-3.85075	-1.94514	NA	unknown gene
contig10127	CUST_15083_PI425265390	0.000547632	down	-3.85062	-1.94509	NA	unknown gene
contig42968	CUST_38730_PI425265390	0.00508418	down	-3.83551	-1.93942	NA	unknown gene
contig7786	CUST_7093_PI425265390	0.00639633	down	-3.83408	-1.93888	XP_002165610	PREDICTED: similar to LOC553339 protein, partial [Hydra magnipapillata]
contig26229	CUST_25219_PI425265390	0.00381	down	-3.83265	-1.93834	NA	unknown gene
contig35177	CUST_32134_PI425265390	0.00233789	down	-3.83248	-1.93828	NA	unknown gene
contig31145	CUST_28972_PI425265390	0.00910056	down	-3.82639	-1.93598	NA	unknown gene
contig16438	CUST_5965_PI425308678	0.00349245	down	-3.82597	-1.93583	EFA09128	hypothetical protein TcasGA2_TC015989 [Tribolium castaneum]
contig34296	CUST_31433_PI425265390	0.00771321	down	-3.80426	-1.92762	NA	unknown gene
contig1912	CUST_3026_PI425308678	0.00990809	down	-3.79663	-1.92472	XP_967851	PREDICTED: similar to THO complex subunit 3 [Tribolium castaneum]
contig33951	CUST_31163_PI425265390	0.00411543	down	-3.79373	-1.92362	NA	unknown gene
contig50311	CUST_44897_PI425265390	0.000547632	down	-3.79255	-1.92317	NA	unknown gene
contig17223	CUST_18854_PI425265390	0.00655329	down	-3.79195	-1.92294	NA	unknown gene
contig9686	CUST_6023_PI425265390	0.00385989	down	-3.79168	-1.92284	XP_320327	AGAP012204-PA [Anopheles gambiae str. PEST]
contig17027	CUST_52441_PI425265390	0.00380722	down	-3.78869	-1.9217	AAS13459	putative reverse transcriptase [Drosophila simulans]
contig36996	CUST_33658_PI425265390	0.00104429	down	-3.78733	-1.92118	NA	unknown gene
contig11007	CUST_15455_PI425265390	0.00227888	down	-3.78317	-1.91959	NA	unknown gene
contig41176	CUST_37185_PI425265390	0.00905345	down	-3.7826	-1.91938	NA	unknown gene
contig7387	CUST_860_PI425308678	0.00471342	down	-3.76782	-1.91373	XP_970422	PREDICTED: similar to arylhydrocarbon receptor nuclear translocator homolog b [Tribolium castaneum]
contig52505	CUST_46712_PI425265390	0.00886024	down	-3.76577	-1.91294	NA	unknown gene
contig23864	CUST_23438_PI425265390	0.0067117	down	-3.76568	-1.91291	NA	unknown gene
contig25275	CUST_24487_PI425265390	0.000277655	down	-3.76415	-1.91232	NA	unknown gene
contig7734	CUST_8862_PI425265390	0.00423089	down	-3.76311	-1.91193	NP_001011004	MUS81 endonuclease homolog [Xenopus (Silurana) tropicalis]
contig32331	CUST_29890_PI425265390	0.00931587	down	-3.75795	-1.90995	NA	unknown gene
contig39046	CUST_35385_PI425265390	0.00889079	down	-3.74107	-1.90345	NA	unknown gene
contig4797	CUST_3470_PI425265390	0.00307402	down	-3.74057	-1.90326	XP_002423251	peptidyl-prolyl cis-trans isomerase H, putative [Pediculus humanus corporis]
contig45961	CUST_41271_PI425265390	0.00499712	down	-3.73532	-1.90123	NA	unknown gene
contig3345	CUST_51876_PI425265390	0.00584883	down	-3.73225	-1.90005	XP_625142	PREDICTED: similar to CG5971-PA [Apis mellifera]
contig17701	CUST_19163_PI425265390	0.00388519	down	-3.73131	-1.89968	NA	unknown gene
contig39098	CUST_35428_PI425265390	0.00109369	down	-3.73024	-1.89927	NA	unknown gene
contig3916	CUST_8257_PI425265390	0.00794693	down	-3.72122	-1.89578	XP_001947489	PREDICTED: similar to CG7470 CG7470-PA [Acyrthosiphon pisum]
contig7516	CUST_9724_PI425265390	0.00369288	down	-3.71998	-1.89529	XP_002431494	anaphase-promoting complex subunit, putative [Pediculus humanus corporis]
contig26314	CUST_25282_PI425265390	0.00721386	down	-3.71376	-1.89288	NA	unknown gene
contig36689	CUST_33405_PI425265390	0.00457413	down	-3.70624	-1.88996	NA	unknown gene
contig3371	CUST_100_PI425265390	0.000573114	down	-3.69762	-1.8866	XP_395869	PREDICTED: similar to CG1017-PA [Apis mellifera]
contig42653	CUST_38461_PI425265390	0.00171856	down	-3.69102	-1.88402	NA	unknown gene
contig43884	CUST_6539_PI425308678	0.00200895	down	-3.68564	-1.88192	ACF35543	histone H2 [Dermacentor variabilis]
contig43884	CUST_2826_PI425265390	0.00210276	down	-3.68127	-1.8802	ACF35543	histone H2 [Dermacentor variabilis]
contig6289	CUST_1253_PI425308678	0.00462753	down	-3.68094	-1.88008	XP_001601945	PREDICTED: similar to kinesin-like protein KIF23 [Nasonia vitripennis]
contig1442	CUST_3795_PI425308678	0.00961431	down	-3.66871	-1.87527	XP_974351	PREDICTED: similar to dynactin 4 protein [Tribolium castaneum]
contig49990	CUST_44640_PI425265390	0.00262469	down	-3.66681	-1.87453	NA	unknown gene
contig43612	CUST_39280_PI425265390	0.00270717	down	-3.6657	-1.87409	NA	unknown gene
contig37524	CUST_34100_PI425265390	0.00728018	down	-3.66506	-1.87384	NA	unknown gene
contig15676	CUST_4576_PI425308678	0.00461119	down	-3.66276	-1.87293	AAM29462	RE36839p [Drosophila melanogaster]
contig3244	CUST_51885_PI425265390	0.00620113	down	-3.6613	-1.87236	XP_001605964	PREDICTED: similar to Cenpl protein [Nasonia vitripennis]
contig14337	CUST_1094_PI425265390	0.00870597	down	-3.65302	-1.86909	EEZ98534	hypothetical protein TcasGA2_TC001038 [Tribolium castaneum]
contig36249	CUST_33023_PI425265390	0.00736816	down	-3.65272	-1.86897	NA	unknown gene
contig33365	CUST_30701_PI425265390	0.00179958	down	-3.65062	-1.86814	NA	unknown gene
contig13577	CUST_16731_PI425265390	0.00421577	down	-3.64908	-1.86753	NA	unknown gene
contig45245	CUST_3890_PI425308678	0.00393063	down	-3.64889	-1.86746	EAW30976	ATP-binding subunit [marine gamma proteobacterium HTCC2143]
contig36622	CUST_33349_PI425265390	0.0052093	down	-3.64786	-1.86705	NA	unknown gene
contig14345	CUST_52498_PI425265390	0.00296968	down	-3.64187	-1.86468	XP_002098247	GE10273 [Drosophila yakuba]
contig49574	CUST_44298_PI425265390	0.00274419	down	-3.63987	-1.86389	NA	unknown gene
contig493	CUST_6700_PI425308678	0.00270717	down	-3.6389	-1.8635	ACY66386	histone H2AV [Scylla paramamosain]
contig23459	CUST_50862_PI425265390	0.00893973	down	-3.6283	-1.85929	ABN58714	pol-like protein [Biomphalaria glabrata]
contig15662	CUST_17900_PI425265390	0.00339222	down	-3.62775	-1.85908	NA	unknown gene
contig36645	CUST_33370_PI425265390	0.00839564	down	-3.62556	-1.8582	NA	unknown gene
contig546	CUST_750_PI425265390	0.00112642	down	-3.6215	-1.85659	XP_001947263	PREDICTED: similar to conserved hypothetical protein, partial [Acyrthosiphon pisum]
contig53814	CUST_47356_PI425265390	0.00686234	down	-3.61918	-1.85566	NA	unknown gene
contig53518	CUST_10544_PI425265390	0.00327458	down	-3.61607	-1.85442	XP_311398	AGAP010682-PA [Anopheles gambiae str. PEST]
contig46858	CUST_42005_PI425265390	0.00225746	down	-3.60818	-1.85127	NA	unknown gene
contig50691	CUST_45206_PI425265390	0.0061151	down	-3.60181	-1.84872	NA	unknown gene
contig40570	CUST_36677_PI425265390	0.0040399	down	-3.59863	-1.84745	NA	unknown gene
contig28789	CUST_14843_PI425265390	0.00605204	down	-3.58628	-1.84249	XP_002168927	PREDICTED: hypothetical protein [Hydra magnipapillata]
contig52624	CUST_12897_PI425265390	0.00925195	down	-3.58318	-1.84124	EFA04803	hypothetical protein TcasGA2_TC014852 [Tribolium castaneum]
contig50553	CUST_52549_PI425265390	0.00318919	down	-3.57	-1.83593	AAN15747	reverse transcriptase-like protein [Paralichthys olivaceus]
contig46352	CUST_41596_PI425265390	0.00578313	down	-3.56445	-1.83368	NA	unknown gene
contig10928	CUST_15423_PI425265390	0.00341035	down	-3.5519	-1.82859	NA	unknown gene
contig41132	CUST_37149_PI425265390	0.0068449	down	-3.55039	-1.82798	NA	unknown gene
contig34214	CUST_31365_PI425265390	0.00462397	down	-3.54946	-1.8276	NA	unknown gene
contig4674	CUST_6719_PI425308678	0.00199662	down	-3.54624	-1.82629	XP_002428313	Enhancer of split mgamma protein, putative [Pediculus humanus corporis]
contig42161	CUST_38022_PI425265390	0.00181061	down	-3.54616	-1.82626	NA	unknown gene
contig924	CUST_50713_PI425265390	0.000903054	down	-3.54515	-1.82585	XP_001660631	DNA polymerase epsilon subunit, putative [Aedes aegypti]
contig24379	CUST_23821_PI425265390	0.00339993	down	-3.53947	-1.82353	NA	unknown gene
contig6916	CUST_3250_PI425308678	0.00616294	down	-3.53634	-1.82225	XP_002428268	cAMP-dependent protein kinase catalytic subunit, putative [Pediculus humanus corporis]
contig2531	CUST_4050_PI425265390	0.0041076	down	-3.53615	-1.82218	XP_001603808	PREDICTED: similar to conserved hypothetical protein [Nasonia vitripennis]
contig4816	CUST_616_PI425265390	0.00558299	down	-3.53518	-1.82178	XP_002425601	Bromodomain-containing protein, putative [Pediculus humanus corporis]
contig18827	CUST_19923_PI425265390	0.0099103	down	-3.53515	-1.82177	NA	unknown gene
contig4674	CUST_3763_PI425265390	0.00882095	down	-3.51192	-1.81226	XP_002428313	Enhancer of split mgamma protein, putative [Pediculus humanus corporis]
contig21353	CUST_21636_PI425265390	0.00637966	down	-3.50823	-1.81074	NA	unknown gene
contig7180	CUST_51486_PI425265390	0.0056381	down	-3.50756	-1.81047	XP_001652327	hypothetical protein AaeL_AAEL006915 [Aedes aegypti]
contig36953	CUST_33622_PI425265390	0.00753296	down	-3.5048	-1.80933	NA	unknown gene
contig493	CUST_3688_PI425265390	0.00311091	down	-3.49785	-1.80647	ACY66386	histone H2AV [Scylla paramamosain]
contig21883	CUST_22016_PI425265390	0.00727079	down	-3.49645	-1.80589	NA	unknown gene
contig32558	CUST_30057_PI425265390	0.000476926	down	-3.49609	-1.80574	NA	unknown gene
contig10489	CUST_15228_PI425265390	0.00345409	down	-3.49336	-1.80462	NA	unknown gene
contig53160	CUST_11560_PI425265390	0.00675356	down	-3.49089	-1.8036	XP_001602946	PREDICTED: similar to CG9135-PA [Nasonia vitripennis]
contig38682	CUST_35078_PI425265390	0.00504573	down	-3.49009	-1.80327	NA	unknown gene
contig54066	CUST_47490_PI425265390	0.00533155	down	-3.48928	-1.80293	NA	unknown gene
contig33489	CUST_30797_PI425265390	0.00476004	down	-3.48681	-1.80191	NA	unknown gene
contig2335	CUST_10307_PI425265390	0.00449892	down	-3.48338	-1.80049	XP_001949406	PREDICTED: similar to AGAP004239-PA [Acyrthosiphon pisum]
contig4797	CUST_5001_PI425308678	0.00333321	down	-3.48197	-1.7999	XP_002423251	peptidyl-prolyl cis-trans isomerase H, putative [Pediculus humanus corporis]
contig19212	CUST_49492_PI425265390	0.00490521	down	-3.48181	-1.79984	XP_001948781	PREDICTED: similar to AGAP001236-PA [Acyrthosiphon pisum]
contig990	CUST_50745_PI425265390	0.00783825	down	-3.48095	-1.79948	XP_001845741	growth and transformation-dependent protein [Culex quinquefasciatus]
contig39134	CUST_52527_PI425265390	0.00823015	down	-3.47872	-1.79856	AAR86938	reverse transcriptase [Drosophila melanogaster]
contig37027	CUST_33683_PI425265390	0.00708049	down	-3.47803	-1.79827	NA	unknown gene
contig29766	CUST_27907_PI425265390	0.00137908	down	-3.47255	-1.79599	NA	unknown gene
contig22349	CUST_22357_PI425265390	0.00886794	down	-3.47033	-1.79507	NA	unknown gene
contig27996	CUST_26571_PI425265390	0.00335272	down	-3.46602	-1.79328	NA	unknown gene
contig19561	CUST_20393_PI425265390	0.0028412	down	-3.46562	-1.79311	NA	unknown gene
contig47887	CUST_52588_PI425265390	0.00916865	down	-3.46493	-1.79283	XP_002432096	scavenger receptor class B member, putative [Pediculus humanus corporis]
contig19813	CUST_20564_PI425265390	0.00738115	down	-3.4632	-1.79211	NA	unknown gene
contig35297	CUST_5121_PI425265390	0.00695906	down	-3.46013	-1.79083	XP_001950941	PREDICTED: similar to serine/threonine protein kinase [Acyrthosiphon pisum]
contig13391	CUST_14328_PI425265390	0.00366969	down	-3.45606	-1.78913	XP_001122229	PREDICTED: similar to Autophagy-specific gene 2 CG1241-PA [Apis mellifera]
contig50721	CUST_45230_PI425265390	0.00435	down	-3.45337	-1.78801	NA	unknown gene
contig2335	CUST_240_PI425308678	0.00614231	down	-3.45303	-1.78786	XP_001949406	PREDICTED: similar to AGAP004239-PA [Acyrthosiphon pisum]
contig42389	CUST_38224_PI425265390	0.0086334	down	-3.453	-1.78785	NA	unknown gene
contig45270	CUST_40683_PI425265390	0.00332123	down	-3.44818	-1.78584	NA	unknown gene
contig12878	CUST_16369_PI425265390	0.00904632	down	-3.44636	-1.78507	NA	unknown gene
contig36295	CUST_33060_PI425265390	0.00177269	down	-3.43342	-1.77965	NA	unknown gene
contig4416	CUST_6447_PI425265390	0.00200024	down	-3.43191	-1.77901	XP_395542	PREDICTED: similar to CG10711-PA [Apis mellifera]
contig28481	CUST_26944_PI425265390	0.00658589	down	-3.41595	-1.77229	NA	unknown gene
contig21987	CUST_22092_PI425265390	0.0011424	down	-3.41578	-1.77222	NA	unknown gene
contig49764	CUST_44451_PI425265390	0.00669498	down	-3.41175	-1.77051	NA	unknown gene
contig21418	CUST_21685_PI425265390	0.00436492	down	-3.41137	-1.77035	NA	unknown gene
contig16550	CUST_18441_PI425265390	0.00234084	down	-3.40486	-1.7676	NA	unknown gene
contig19212	CUST_1323_PI425308678	0.00453223	down	-3.40062	-1.7658	XP_001948781	PREDICTED: similar to AGAP001236-PA [Acyrthosiphon pisum]
contig30571	CUST_28538_PI425265390	0.000547632	down	-3.39989	-1.76549	NA	unknown gene
contig8051	CUST_48495_PI425265390	0.00366984	down	-3.39217	-1.76221	NA	unknown gene
contig11806	CUST_4681_PI425308678	0.00313058	down	-3.3899	-1.76124	AAQ75088	pol protein [Drosophila virilis]
contig16792	CUST_13830_PI425265390	0.00928729	down	-3.38952	-1.76108	XP_968186	PREDICTED: similar to CG9723 CG9723-PA [Tribolium castaneum]
contig38756	CUST_35144_PI425265390	0.0030458	down	-3.38766	-1.76029	NA	unknown gene
contig225	CUST_11897_PI425265390	0.00342291	down	-3.3872	-1.76009	NP_001161422	hypothetical protein LOC100159619 [Acyrthosiphon pisum]
contig40317	CUST_13418_PI425265390	0.00588672	down	-3.37954	-1.75683	CAB99192	endonuclease/reverse transcriptase [Drosophila melanogaster]
contig14590	CUST_12251_PI425265390	0.00242883	down	-3.37849	-1.75638	XP_001606503	PREDICTED: similar to neuroblastoma-amplified protein [Nasonia vitripennis]
contig35936	CUST_32758_PI425265390	0.00155074	down	-3.37689	-1.7557	NA	unknown gene
contig50569	CUST_45104_PI425265390	0.00249418	down	-3.36745	-1.75166	NA	unknown gene
contig31248	CUST_29053_PI425265390	0.00427989	down	-3.3642	-1.75026	NA	unknown gene
contig44358	CUST_39907_PI425265390	0.00985282	down	-3.36312	-1.7498	NA	unknown gene
contig44982	CUST_174_PI425265390	0.00257656	down	-3.36304	-1.74976	EFA07132	hypothetical protein TcasGA2_TC010123 [Tribolium castaneum]
contig13336	CUST_16610_PI425265390	0.00686472	down	-3.36113	-1.74894	NA	unknown gene
contig51359	CUST_45751_PI425265390	0.00243417	down	-3.35923	-1.74813	NA	unknown gene
contig17991	CUST_19353_PI425265390	0.000593545	down	-3.3549	-1.74627	NA	unknown gene
contig48639	CUST_43506_PI425265390	0.00909995	down	-3.35326	-1.74556	NA	unknown gene
contig10047	CUST_15054_PI425265390	0.00496281	down	-3.35141	-1.74477	NA	unknown gene
contig1603	CUST_3203_PI425308678	0.00838192	down	-3.34803	-1.74331	NP_001040108	chaperonin subunit 6a zeta [Bombyx mori]
contig1225	CUST_2124_PI425308678	0.00744312	down	-3.34786	-1.74324	EFA10420	hypothetical protein TcasGA2_TC012660 [Tribolium castaneum]
contig43410	CUST_39114_PI425265390	0.00521454	down	-3.34614	-1.7425	NA	unknown gene
contig53586	CUST_6324_PI425265390	0.00933267	down	-3.3459	-1.74239	XP_002182954	catalase [Phaeodactylum tricornutum CCAP 1055/1]
contig33688	CUST_30951_PI425265390	0.00951901	down	-3.34284	-1.74107	NA	unknown gene
contig1225	CUST_49658_PI425265390	0.0054095	down	-3.34162	-1.74055	EFA10420	hypothetical protein TcasGA2_TC012660 [Tribolium castaneum]
contig22473	CUST_22449_PI425265390	0.00591226	down	-3.3413	-1.74041	NA	unknown gene
contig3145	CUST_13540_PI425265390	0.00264192	down	-3.34116	-1.74035	XP_001068310	PREDICTED: hypothetical protein [Rattus norvegicus]
contig40776	CUST_36851_PI425265390	0.00834133	down	-3.34007	-1.73988	NA	unknown gene
contig52705	CUST_2830_PI425265390	0.00242883	down	-3.33712	-1.7386	XP_001944346	PREDICTED: similar to histone H1 [Acyrthosiphon pisum]
contig2355	CUST_3758_PI425265390	0.00443102	down	-3.33655	-1.73836	XP_967415	PREDICTED: similar to eukaryotic translation initiation factor 3 subunit 2 beta [Tribolium castaneum]
contig10336	CUST_15163_PI425265390	0.00686813	down	-3.33065	-1.73581	NA	unknown gene
contig29697	CUST_27853_PI425265390	0.00483898	down	-3.32903	-1.7351	NA	unknown gene
contig21666	CUST_21858_PI425265390	0.00665637	down	-3.32623	-1.73389	NA	unknown gene
contig35484	CUST_32395_PI425265390	0.00710414	down	-3.32578	-1.73369	NA	unknown gene
contig30377	CUST_28389_PI425265390	0.00702833	down	-3.3227	-1.73235	NA	unknown gene
contig37571	CUST_34141_PI425265390	0.00574334	down	-3.32236	-1.73221	NA	unknown gene
contig39698	CUST_35931_PI425265390	0.00750186	down	-3.31798	-1.73031	NA	unknown gene
contig9560	CUST_49650_PI425265390	0.00209407	down	-3.31402	-1.72858	XP_692532	PREDICTED: similar to Dynein heavy chain 5, axonemal [Danio rerio]
contig39333	CUST_35630_PI425265390	0.00534326	down	-3.31238	-1.72787	NA	unknown gene
contig42649	CUST_38457_PI425265390	0.00426145	down	-3.30984	-1.72676	NA	unknown gene
contig28993	CUST_49799_PI425265390	0.00793116	down	-3.3072	-1.72561	XP_001861974	pickpocket 16 [Culex quinquefasciatus]
contig13454	CUST_4010_PI425265390	0.000989811	down	-3.30562	-1.72492	XP_322023	AGAP001139-PA [Anopheles gambiae str. PEST]
contig44413	CUST_39961_PI425265390	0.0071823	down	-3.30309	-1.72382	NA	unknown gene
contig2323	CUST_2928_PI425265390	0.00299496	down	-3.30192	-1.7233	XP_971282	PREDICTED: similar to double-stranded binding protein, putative [Tribolium castaneum]
contig41150	CUST_37164_PI425265390	0.00345185	down	-3.29441	-1.72002	NA	unknown gene
contig26259	CUST_49422_PI425265390	0.0050918	down	-3.28585	-1.71626	XP_315013	AGAP004923-PA [Anopheles gambiae str. PEST]
contig37968	CUST_34471_PI425265390	0.00290055	down	-3.28482	-1.71582	NA	unknown gene
contig24262	CUST_23738_PI425265390	0.00307457	down	-3.28316	-1.71509	NA	unknown gene
contig40586	CUST_36691_PI425265390	0.00257656	down	-3.27587	-1.71188	NA	unknown gene
contig40832	CUST_36898_PI425265390	0.00340694	down	-3.27422	-1.71115	NA	unknown gene
contig13205	CUST_16535_PI425265390	0.007247	down	-3.26957	-1.7091	NA	unknown gene
contig40860	CUST_36918_PI425265390	0.00520897	down	-3.26856	-1.70866	NA	unknown gene
contig33172	CUST_30551_PI425265390	0.00125469	down	-3.26786	-1.70835	NA	unknown gene
contig1285	CUST_3315_PI425265390	0.00053876	down	-3.2611	-1.70536	XP_001607849	PREDICTED: similar to GA11659-PA [Nasonia vitripennis]
contig51024	CUST_45482_PI425265390	0.00111162	down	-3.26088	-1.70526	NA	unknown gene
contig2937	CUST_3104_PI425308678	0.00316046	down	-3.25558	-1.70292	XP_002429717	Splicing factor 3B subunit, putative [Pediculus humanus corporis]
contig44062	CUST_39659_PI425265390	0.00758153	down	-3.255	-1.70266	NA	unknown gene
contig39768	CUST_35994_PI425265390	0.00324369	down	-3.25258	-1.70158	NA	unknown gene
contig33515	CUST_5941_PI425308678	0.00146992	down	-3.24679	-1.69901	NP_001036848	eukaryotic translation initiation factor 3 subunit H [Bombyx mori]
contig52387	CUST_46606_PI425265390	0.00489388	down	-3.24437	-1.69794	NA	unknown gene
contig20476	CUST_21019_PI425265390	0.00411233	down	-3.2432	-1.69742	NA	unknown gene
contig50668	CUST_45187_PI425265390	0.00914526	down	-3.24195	-1.69686	NA	unknown gene
contig3276	CUST_52613_PI425265390	0.00410825	down	-3.23357	-1.69313	XP_001951143	PREDICTED: similar to CG15094 CG15094-PA [Acyrthosiphon pisum]
contig42552	CUST_38368_PI425265390	0.00904738	down	-3.23226	-1.69254	NA	unknown gene
contig49796	CUST_44479_PI425265390	0.00800411	down	-3.23015	-1.6916	NA	unknown gene
contig22155	CUST_22210_PI425265390	0.00613517	down	-3.22776	-1.69053	NA	unknown gene
contig52317	CUST_46539_PI425265390	0.00628076	down	-3.22758	-1.69045	NA	unknown gene
contig49836	CUST_44513_PI425265390	0.00411822	down	-3.22379	-1.68876	NA	unknown gene
contig42093	CUST_37969_PI425265390	0.00457578	down	-3.22309	-1.68844	NA	unknown gene
contig34440	CUST_31547_PI425265390	0.0020684	down	-3.21489	-1.68477	NA	unknown gene
contig16686	CUST_6535_PI425308678	0.00155681	down	-3.21245	-1.68367	XP_001892001	histone H3 [Brugia malayi]
contig36346	CUST_33102_PI425265390	0.00146992	down	-3.20925	-1.68224	NA	unknown gene
contig21475	CUST_21728_PI425265390	0.0040418	down	-3.20831	-1.68181	NA	unknown gene
contig3382	CUST_6217_PI425308678	0.00655111	down	-3.20554	-1.68057	XP_001600320	PREDICTED: similar to serine-threonine kinase receptor-associated protein [Nasonia vitripennis]
contig1285	CUST_4976_PI425308678	0.00123706	down	-3.20045	-1.67828	XP_001607849	PREDICTED: similar to GA11659-PA [Nasonia vitripennis]
contig13907	CUST_16920_PI425265390	0.0050918	down	-3.19768	-1.67703	NA	unknown gene
contig24709	CUST_24071_PI425265390	0.00636645	down	-3.19363	-1.6752	NA	unknown gene
contig42915	CUST_38680_PI425265390	0.00232323	down	-3.19156	-1.67426	NA	unknown gene
contig40145	CUST_53131_PI425265390	0.00367826	down	-3.19039	-1.67373	XP_001688310	AGAP000383-PA [Anopheles gambiae str. PEST]
contig48231	CUST_43166_PI425265390	0.00150978	down	-3.18751	-1.67243	NA	unknown gene
contig49448	CUST_44194_PI425265390	0.0023224	down	-3.18727	-1.67232	NA	unknown gene
contig38878	CUST_35247_PI425265390	0.00553811	down	-3.18491	-1.67125	NA	unknown gene
contig44849	CUST_40333_PI425265390	0.00603253	down	-3.18444	-1.67104	NA	unknown gene
contig37333	CUST_14297_PI425265390	0.00389389	down	-3.18265	-1.67023	XP_001942996	PREDICTED: similar to BEL12_AG transposon polyprotein [Acyrthosiphon pisum]
contig990	CUST_5962_PI425308678	0.00569454	down	-3.18118	-1.66956	XP_001845741	growth and transformation-dependent protein [Culex quinquefasciatus]
contig2966	CUST_5364_PI425265390	0.00683976	down	-3.17983	-1.66895	XP_001870805	conserved hypothetical protein [Culex quinquefasciatus]
contig49227	CUST_44007_PI425265390	0.0061933	down	-3.17884	-1.6685	NA	unknown gene
contig5529	CUST_10006_PI425265390	0.00120568	down	-3.17648	-1.66743	XP_001627768	predicted protein [Nematostella vectensis]
contig35924	CUST_32749_PI425265390	0.00442608	down	-3.17165	-1.66523	NA	unknown gene
contig10175	CUST_4454_PI425308678	0.00450291	down	-3.17103	-1.66495	XP_002168148	PREDICTED: hypothetical protein [Hydra magnipapillata]
contig51663	CUST_45999_PI425265390	0.00308802	down	-3.1684	-1.66376	NA	unknown gene
contig43909	CUST_39532_PI425265390	0.00411233	down	-3.16451	-1.66198	NA	unknown gene
contig2351	CUST_50840_PI425265390	0.00850405	down	-3.15789	-1.65896	BAH72596	ACYPI004614 [Acyrthosiphon pisum]
contig28476	CUST_26939_PI425265390	0.00325291	down	-3.15025	-1.65547	NA	unknown gene
contig15073	CUST_17575_PI425265390	0.00392503	down	-3.14793	-1.6544	NA	unknown gene
contig23540	CUST_23203_PI425265390	0.00314358	down	-3.14793	-1.6544	NA	unknown gene
contig23185	CUST_8792_PI425265390	0.00290869	down	-3.1473	-1.65411	XP_002603456	hypothetical protein BRAFLDRAFT_80430 [Branchiostoma floridae]
contig16144	CUST_18189_PI425265390	0.00166886	down	-3.14545	-1.65327	NA	unknown gene
contig23185	CUST_5749_PI425308678	0.00345185	down	-3.14293	-1.65211	XP_002603456	hypothetical protein BRAFLDRAFT_80430 [Branchiostoma floridae]
contig31682	CUST_29376_PI425265390	0.00503342	down	-3.14033	-1.65092	NA	unknown gene
contig40896	CUST_36949_PI425265390	0.00676452	down	-3.14026	-1.65088	NA	unknown gene
contig17500	CUST_19031_PI425265390	0.00332032	down	-3.13795	-1.64982	NA	unknown gene
contig18512	CUST_3282_PI425265390	0.00406518	down	-3.13752	-1.64963	XP_314676	AGAP008570-PA [Anopheles gambiae str. PEST]
contig32875	CUST_30316_PI425265390	0.00454233	down	-3.12549	-1.64408	NA	unknown gene
contig26550	CUST_25467_PI425265390	0.00430372	down	-3.12271	-1.6428	NA	unknown gene
contig54141	CUST_47525_PI425265390	0.00936226	down	-3.12096	-1.64199	NA	unknown gene
contig21937	CUST_22057_PI425265390	0.00345381	down	-3.11859	-1.64089	NA	unknown gene
contig34726	CUST_31775_PI425265390	0.00349245	down	-3.11683	-1.64008	NA	unknown gene
contig5899	CUST_758_PI425308678	0.00614425	down	-3.11618	-1.63978	EDL41103	mCG1274, isoform CRA_b [Mus musculus]
contig937	CUST_6558_PI425265390	0.00454233	down	-3.11559	-1.63951	XP_001119876	PREDICTED: similar to CG18591-PA [Apis mellifera]
contig42820	CUST_38600_PI425265390	0.00146456	down	-3.11451	-1.639	NA	unknown gene
contig17331	CUST_18919_PI425265390	0.00572159	down	-3.11278	-1.63821	NA	unknown gene
contig13419	CUST_51893_PI425265390	0.000547632	down	-3.11154	-1.63763	XP_001946997	PREDICTED: similar to CG14168 CG14168-PA [Acyrthosiphon pisum]
contig52129	CUST_51428_PI425265390	0.00257074	down	-3.10991	-1.63687	XP_001368911	PREDICTED: similar to N-acetyltransferase 11 [Monodelphis domestica]
contig37413	CUST_34008_PI425265390	0.00732702	down	-3.10886	-1.63639	NA	unknown gene
contig49522	CUST_44255_PI425265390	0.00652933	down	-3.10772	-1.63586	NA	unknown gene
contig50764	CUST_45268_PI425265390	0.00436186	down	-3.10448	-1.63435	NA	unknown gene
contig36942	CUST_33611_PI425265390	0.00313841	down	-3.10417	-1.63421	NA	unknown gene
contig54059	CUST_51427_PI425265390	0.00886911	down	-3.10207	-1.63323	XP_002721078	PREDICTED: N-acetyltransferase 11 [Oryctolagus cuniculus]
contig51021	CUST_45479_PI425265390	0.00442608	down	-3.09566	-1.63025	NA	unknown gene
contig28128	CUST_6210_PI425265390	0.00674679	down	-3.09427	-1.6296	EFA11721	hypothetical protein TcasGA2_TC001808 [Tribolium castaneum]
contig49631	CUST_44346_PI425265390	0.00979523	down	-3.09187	-1.62848	NA	unknown gene
contig46167	CUST_5190_PI425265390	0.0037319	down	-3.09081	-1.62799	XP_002422679	proteasome subunit alpha type, putative [Pediculus humanus corporis]
contig22607	CUST_22544_PI425265390	0.00687178	down	-3.08683	-1.62613	NA	unknown gene
contig52071	CUST_46332_PI425265390	0.00652475	down	-3.08338	-1.62451	NA	unknown gene
contig19674	CUST_20469_PI425265390	0.00139024	down	-3.08329	-1.62447	NA	unknown gene
contig51551	CUST_7526_PI425265390	0.00449783	down	-3.08267	-1.62418	XP_001520209	PREDICTED: hypothetical protein [Ornithorhynchus anatinus]
contig43631	CUST_6419_PI425265390	0.00279608	down	-3.08222	-1.62397	XP_001945919	PREDICTED: similar to Putative 115 kDa protein in type-1 retrotransposable element R1DM [Acyrthosiphon pisum]
contig7482	CUST_1350_PI425265390	0.00348825	down	-3.07945	-1.62267	XP_001607295	PREDICTED: similar to conserved hypothetical protein [Nasonia vitripennis]
contig33757	CUST_31010_PI425265390	0.00307504	down	-3.07942	-1.62266	NA	unknown gene
contig38246	CUST_34703_PI425265390	0.00987991	down	-3.07667	-1.62137	NA	unknown gene
contig25373	CUST_24560_PI425265390	0.00981307	down	-3.07453	-1.62037	NA	unknown gene
contig34792	CUST_31826_PI425265390	0.00304036	down	-3.06823	-1.61741	NA	unknown gene
contig38282	CUST_34738_PI425265390	0.00756486	down	-3.0677	-1.61716	NA	unknown gene
contig44926	CUST_40397_PI425265390	0.00346696	down	-3.06633	-1.61651	NA	unknown gene
contig22780	CUST_22668_PI425265390	0.00257086	down	-3.0652	-1.61598	NA	unknown gene
contig4618	CUST_51614_PI425265390	0.0053618	down	-3.0644	-1.6156	XP_002121939	PREDICTED: similar to 52 kDa repressor of the inhibitor of the protein kinase [Ciona intestinalis]
contig9925	CUST_49212_PI425265390	0.00335408	down	-3.06331	-1.61509	NA	unknown gene
contig33333	CUST_30675_PI425265390	0.00597602	down	-3.06078	-1.6139	NA	unknown gene
contig28221	CUST_26743_PI425265390	0.00752719	down	-3.0597	-1.61339	NA	unknown gene
contig36495	CUST_33239_PI425265390	0.00830014	down	-3.05915	-1.61313	NA	unknown gene
contig16193	CUST_18221_PI425265390	0.00253845	down	-3.05491	-1.61113	NA	unknown gene
contig26154	CUST_25157_PI425265390	0.00284662	down	-3.05178	-1.60965	NA	unknown gene
contig46494	CUST_53788_PI425265390	0.00971153	down	-3.05174	-1.60963	XP_001662456	zinc finger protein [Aedes aegypti]
contig10175	CUST_50234_PI425265390	0.00178664	down	-3.04733	-1.60755	XP_002168148	PREDICTED: hypothetical protein [Hydra magnipapillata]
contig51132	CUST_45567_PI425265390	0.00908132	down	-3.04671	-1.60725	NA	unknown gene
contig25567	CUST_24701_PI425265390	0.00487424	down	-3.04497	-1.60643	NA	unknown gene
contig42765	CUST_38550_PI425265390	0.00674145	down	-3.04103	-1.60456	NA	unknown gene
contig5225	CUST_53585_PI425265390	0.00862623	down	-3.03682	-1.60256	XP_001122036	PREDICTED: similar to CG30197-PA [Apis mellifera]
contig9928	CUST_3257_PI425265390	0.00433774	down	-3.03544	-1.6019	ABR27867	thymosin beta [Triatoma infestans]
contig33515	CUST_50724_PI425265390	0.00726111	down	-3.0339	-1.60117	NP_001036848	eukaryotic translation initiation factor 3 subunit H [Bombyx mori]
contig48353	CUST_43267_PI425265390	0.00191331	down	-3.03353	-1.601	NA	unknown gene
contig6610	CUST_4355_PI425308678	0.00289563	down	-3.03332	-1.6009	XP_002430621	syntaxin-16, putative [Pediculus humanus corporis]
contig6705	CUST_48099_PI425265390	0.00154836	down	-3.03303	-1.60076	NA	unknown gene
contig19885	CUST_20614_PI425265390	0.00639497	down	-3.03215	-1.60034	NA	unknown gene
contig1855	CUST_11819_PI425265390	0.00198462	down	-3.03205	-1.60029	XP_001603288	PREDICTED: similar to phosphatidylethanolamine-binding protein isoform 3 [Nasonia vitripennis]
contig27675	CUST_26323_PI425265390	0.00612029	down	-3.03173	-1.60014	NA	unknown gene
contig47087	CUST_42194_PI425265390	0.00545644	down	-3.03058	-1.5996	NA	unknown gene
contig52300	CUST_46524_PI425265390	0.00713851	down	-3.02922	-1.59895	NA	unknown gene
contig20552	CUST_11947_PI425265390	0.00578775	down	-3.02874	-1.59872	XP_969591	PREDICTED: similar to AGAP008909-PA [Tribolium castaneum]
contig13883	CUST_16903_PI425265390	0.00744312	down	-3.02633	-1.59757	NA	unknown gene
contig9042	CUST_8520_PI425265390	0.00128212	down	-3.02373	-1.59633	XP_624125	PREDICTED: similar to haywire CG8019-PA [Apis mellifera]
contig23851	CUST_12978_PI425265390	0.00692955	down	-3.0234	-1.59617	EFA11966	hypothetical protein TcasGA2_TC004047 [Tribolium castaneum]
contig37662	CUST_34214_PI425265390	0.00632496	down	-3.02115	-1.5951	NA	unknown gene
contig2967	CUST_27832_PI425265390	0.00562602	down	-3.01865	-1.59391	NA	unknown gene
contig46389	CUST_41628_PI425265390	0.00552366	down	-3.01306	-1.59123	NA	unknown gene
contig43415	CUST_39117_PI425265390	0.00636645	down	-3.00975	-1.58965	NA	unknown gene
contig49098	CUST_43897_PI425265390	0.00895316	down	-3.00865	-1.58912	NA	unknown gene
contig46808	CUST_41967_PI425265390	0.0026457	down	-3.00509	-1.58741	NA	unknown gene
contig11880	CUST_15883_PI425265390	0.00360611	down	-3.00486	-1.5873	NA	unknown gene
contig17446	CUST_18997_PI425265390	0.0067907	down	-3.00308	-1.58644	NA	unknown gene
contig39383	CUST_11577_PI425265390	0.00339215	down	-3.00013	-1.58502	XP_002155154	PREDICTED: similar to radial spoke head 10 homolog B2 [Hydra magnipapillata]
contig27345	CUST_26065_PI425265390	0.00423089	down	-2.99946	-1.5847	NA	unknown gene
contig4876	CUST_43606_PI425265390	0.00658589	down	-2.99803	-1.58401	NA	unknown gene
contig1375	CUST_6038_PI425265390	0.00125982	down	-2.99659	-1.58332	ABK57056	N-myristoyltransferase, putative [Glyptapanteles indiensis]
contig39501	CUST_35770_PI425265390	0.00307788	down	-2.99658	-1.58332	NA	unknown gene
contig16914	CUST_18677_PI425265390	0.00784216	down	-2.99587	-1.58298	NA	unknown gene
contig27041	CUST_25829_PI425265390	0.00270717	down	-2.98977	-1.58003	NA	unknown gene
contig21892	CUST_52061_PI425265390	0.00590247	down	-2.98607	-1.57825	XP_001847898	equilibrative nucleoside transporter [Culex quinquefasciatus]
contig42132	CUST_38000_PI425265390	0.00980809	down	-2.98522	-1.57784	NA	unknown gene
contig42010	CUST_37895_PI425265390	0.0067907	down	-2.98396	-1.57723	NA	unknown gene
contig47793	CUST_42794_PI425265390	0.00738115	down	-2.98276	-1.57665	NA	unknown gene
contig42835	CUST_38612_PI425265390	0.00656278	down	-2.97863	-1.57465	NA	unknown gene
contig37385	CUST_33986_PI425265390	0.00904632	down	-2.9763	-1.57352	NA	unknown gene
contig45585	CUST_40946_PI425265390	0.00268515	down	-2.97511	-1.57294	NA	unknown gene
contig37276	CUST_33897_PI425265390	0.00237811	down	-2.97458	-1.57269	NA	unknown gene
contig28403	CUST_26882_PI425265390	0.00701481	down	-2.97363	-1.57223	NA	unknown gene
contig30070	CUST_28151_PI425265390	0.00420244	down	-2.96981	-1.57037	NA	unknown gene
contig49868	CUST_44542_PI425265390	0.00560581	down	-2.96856	-1.56976	NA	unknown gene
contig29220	CUST_27505_PI425265390	0.00201769	down	-2.96468	-1.56788	NA	unknown gene
contig37300	CUST_33917_PI425265390	0.00621258	down	-2.96132	-1.56624	NA	unknown gene
contig5597	CUST_47813_PI425265390	0.00369058	down	-2.95572	-1.56351	NA	unknown gene
contig39635	CUST_51845_PI425265390	0.0091217	down	-2.95522	-1.56327	XP_001952410	PREDICTED: similar to SD27140p [Acyrthosiphon pisum]
contig50887	CUST_45369_PI425265390	0.00443102	down	-2.95263	-1.562	NA	unknown gene
contig29453	CUST_3719_PI425308678	0.00531749	down	-2.95258	-1.56198	CAA47610	H(+)-transporting ATPase [Manduca sexta]
contig32564	CUST_30063_PI425265390	0.00705749	down	-2.95237	-1.56188	NA	unknown gene
contig30702	CUST_28638_PI425265390	0.00423089	down	-2.95132	-1.56136	NA	unknown gene
contig54488	CUST_47697_PI425265390	0.00740509	down	-2.95104	-1.56122	NA	unknown gene
contig48471	CUST_43363_PI425265390	0.00809702	down	-2.9504	-1.56091	NA	unknown gene
contig18129	CUST_19450_PI425265390	0.00566948	down	-2.94999	-1.56071	NA	unknown gene
contig51422	CUST_45803_PI425265390	0.00601704	down	-2.94762	-1.55955	NA	unknown gene
contig2351	CUST_6057_PI425308678	0.00563151	down	-2.94419	-1.55787	BAH72596	ACYPI004614 [Acyrthosiphon pisum]
contig47558	CUST_52606_PI425265390	0.00113218	down	-2.94371	-1.55764	XP_712087	hypothetical protein CaO19.1074 [Candida albicans SC5314]
contig48287	CUST_43209_PI425265390	0.00503342	down	-2.94318	-1.55737	NA	unknown gene
contig9724	CUST_927_PI425308678	0.00514114	down	-2.94204	-1.55682	XP_315566	AGAP005562-PA [Anopheles gambiae str. PEST]
contig3928	CUST_53057_PI425265390	0.00733152	down	-2.94128	-1.55644	XP_001027947	hypothetical protein TTHERM_00497590 [Tetrahymena thermophila]
contig12867	CUST_16363_PI425265390	0.000971937	down	-2.93994	-1.55579	NA	unknown gene
contig13010	CUST_16435_PI425265390	0.00410225	down	-2.93974	-1.55569	NA	unknown gene
contig1431	CUST_8657_PI425265390	0.00796729	down	-2.93764	-1.55466	XP_001945228	PREDICTED: similar to E2F transcription factor 2 [Acyrthosiphon pisum]
contig40774	CUST_36849_PI425265390	0.00400244	down	-2.93365	-1.5527	NA	unknown gene
contig34393	CUST_31510_PI425265390	0.00310411	down	-2.93364	-1.55269	NA	unknown gene
contig33463	CUST_30779_PI425265390	0.00609006	down	-2.93338	-1.55256	NA	unknown gene
contig8820	CUST_48773_PI425265390	0.00182457	down	-2.93253	-1.55214	NA	unknown gene
contig44474	CUST_40010_PI425265390	0.00380821	down	-2.93058	-1.55119	NA	unknown gene
contig34204	CUST_31358_PI425265390	0.00274419	down	-2.92832	-1.55007	NA	unknown gene
contig31903	CUST_29552_PI425265390	0.00299496	down	-2.92506	-1.54847	NA	unknown gene
contig10694	CUST_52077_PI425265390	0.00496366	down	-2.9208	-1.54637	XP_002427896	4.1 G protein, putative [Pediculus humanus corporis]
contig54638	CUST_47761_PI425265390	0.00866378	down	-2.92022	-1.54608	NA	unknown gene
contig32362	CUST_29912_PI425265390	0.00743616	down	-2.91846	-1.54521	NA	unknown gene
contig35101	CUST_32075_PI425265390	0.00341035	down	-2.91403	-1.54302	NA	unknown gene
contig10749	CUST_15342_PI425265390	0.00616294	down	-2.91347	-1.54274	NA	unknown gene
contig51719	CUST_46044_PI425265390	0.00666626	down	-2.91283	-1.54242	NA	unknown gene
contig23941	CUST_23496_PI425265390	0.0068449	down	-2.91233	-1.54217	NA	unknown gene
contig1774	CUST_52814_PI425265390	0.00637966	down	-2.91046	-1.54125	EFA03397	hypothetical protein TcasGA2_TC013383 [Tribolium castaneum]
contig16358	CUST_51545_PI425265390	0.00371981	down	-2.90996	-1.541	AAA28508	reverse transcriptase (put.); putative [Drosophila melanogaster]
contig16783	CUST_18589_PI425265390	0.00634575	down	-2.90745	-1.53976	NA	unknown gene
contig38872	CUST_35242_PI425265390	0.00596562	down	-2.90742	-1.53974	NA	unknown gene
contig51098	CUST_45536_PI425265390	0.00134402	down	-2.90706	-1.53956	NA	unknown gene
contig6638	CUST_4353_PI425308678	0.00209818	down	-2.90573	-1.5389	XP_001600496	PREDICTED: similar to ENSANGP00000010598 [Nasonia vitripennis]
contig50156	CUST_44774_PI425265390	0.00654112	down	-2.90183	-1.53696	NA	unknown gene
contig16979	CUST_18708_PI425265390	0.0020722	down	-2.89509	-1.53361	NA	unknown gene
contig39980	CUST_36173_PI425265390	0.00115772	down	-2.89183	-1.53198	NA	unknown gene
contig39945	CUST_36142_PI425265390	0.00390571	down	-2.89159	-1.53186	NA	unknown gene
contig27734	CUST_26370_PI425265390	0.00142765	down	-2.88717	-1.52966	NA	unknown gene
contig41561	CUST_37510_PI425265390	0.00658589	down	-2.88557	-1.52886	NA	unknown gene
contig1350	CUST_1302_PI425265390	0.0023224	down	-2.88133	-1.52673	XP_392800	PREDICTED: similar to cullin 4B [Apis mellifera]
contig48895	CUST_43719_PI425265390	0.00548218	down	-2.88104	-1.52659	NA	unknown gene
contig14710	CUST_17379_PI425265390	0.00641079	down	-2.88059	-1.52637	NA	unknown gene
contig9086	CUST_48863_PI425265390	0.00188856	down	-2.87552	-1.52382	NA	unknown gene
contig25319	CUST_53092_PI425265390	0.00653057	down	-2.87525	-1.52369	XP_312628	AGAP002340-PA [Anopheles gambiae str. PEST]
contig6302	CUST_53085_PI425265390	0.0088287	down	-2.87449	-1.52331	EEZ97441	hypothetical protein TcasGA2_TC011272 [Tribolium castaneum]
contig16162	CUST_18201_PI425265390	0.00789975	down	-2.87437	-1.52324	NA	unknown gene
contig2309	CUST_11827_PI425265390	0.00199668	down	-2.87354	-1.52283	XP_623194	PREDICTED: similar to CG6180-PA isoform 2 [Apis mellifera]
contig22592	CUST_3017_PI425265390	0.00616647	down	-2.87331	-1.52271	XP_969464	PREDICTED: similar to CG11534 CG11534-PA [Tribolium castaneum]
contig29509	CUST_27713_PI425265390	0.00272418	down	-2.87109	-1.5216	NA	unknown gene
contig11076	CUST_2378_PI425308678	0.000547632	down	-2.86888	-1.52049	XP_972781	PREDICTED: similar to AGAP004063-PA [Tribolium castaneum]
contig43330	CUST_39050_PI425265390	0.00692352	down	-2.86855	-1.52032	NA	unknown gene
contig27786	CUST_26409_PI425265390	0.00488203	down	-2.86762	-1.51985	NA	unknown gene
contig23537	CUST_23200_PI425265390	0.00636247	down	-2.8662	-1.51914	NA	unknown gene
contig26602	CUST_25509_PI425265390	0.000960008	down	-2.8639	-1.51798	NA	unknown gene
contig22	CUST_9378_PI425265390	0.00146732	down	-2.86177	-1.51691	XP_001600604	PREDICTED: similar to ENSANGP00000012072 [Nasonia vitripennis]
contig47126	CUST_42229_PI425265390	0.00660081	down	-2.86116	-1.5166	NA	unknown gene
contig38595	CUST_52536_PI425265390	0.00629507	down	-2.86017	-1.5161	CAF94542	unnamed protein product [Tetraodon nigroviridis]
contig47001	CUST_42124_PI425265390	0.00483898	down	-2.86016	-1.5161	NA	unknown gene
contig4655	CUST_9652_PI425265390	0.00107603	down	-2.86011	-1.51607	XP_002074722	GK23009 [Drosophila willistoni]
contig32757	CUST_30220_PI425265390	0.00740517	down	-2.85718	-1.51459	NA	unknown gene
contig16192	CUST_18220_PI425265390	0.00631714	down	-2.8553	-1.51364	NA	unknown gene
contig38737	CUST_13364_PI425265390	0.000346766	down	-2.85424	-1.51311	XP_001952458	uncharacterized protein C6orf168-like [Acyrthosiphon pisum]
contig22892	CUST_22742_PI425265390	0.00225057	down	-2.85343	-1.5127	NA	unknown gene
contig36761	CUST_33467_PI425265390	0.0095815	down	-2.85286	-1.51241	NA	unknown gene
contig18672	CUST_19814_PI425265390	0.00433774	down	-2.85249	-1.51222	NA	unknown gene
contig23459	CUST_6079_PI425308678	0.00326935	down	-2.85015	-1.51104	ABN58714	pol-like protein [Biomphalaria glabrata]
contig26008	CUST_25046_PI425265390	0.00217071	down	-2.84962	-1.51077	NA	unknown gene
contig29592	CUST_27768_PI425265390	0.00260891	down	-2.84635	-1.50911	NA	unknown gene
contig13124	CUST_1758_PI425265390	0.00307457	down	-2.84494	-1.5084	XP_001661733	phosphoglucomutase [Aedes aegypti]
contig29499	CUST_27704_PI425265390	0.00480861	down	-2.84317	-1.5075	NA	unknown gene
contig43262	CUST_38989_PI425265390	0.00723476	down	-2.84259	-1.5072	NA	unknown gene
contig19463	CUST_20329_PI425265390	0.00677855	down	-2.84174	-1.50677	NA	unknown gene
contig26718	CUST_12170_PI425265390	0.00641079	down	-2.83853	-1.50514	AAA92248	ORF A span 522-1895; first start codon at 663 [Autographa californica nucleopolyhedrovirus]
contig20846	CUST_14801_PI425265390	0.000831601	down	-2.83594	-1.50383	XP_792559	PREDICTED: hypothetical protein [Strongylocentrotus purpuratus]
contig33042	CUST_30453_PI425265390	0.00886911	down	-2.8342	-1.50294	NA	unknown gene
contig31512	CUST_29241_PI425265390	0.00407277	down	-2.83412	-1.5029	NA	unknown gene
contig30861	CUST_28762_PI425265390	0.00400244	down	-2.83101	-1.50132	NA	unknown gene
contig3061	CUST_50967_PI425265390	0.00365167	down	-2.82868	-1.50013	XP_001582797	viral A-type inclusion protein [Trichomonas vaginalis G3]
contig31467	CUST_29213_PI425265390	0.00262235	down	-2.82741	-1.49948	NA	unknown gene
contig30090	CUST_28168_PI425265390	0.00792649	down	-2.82463	-1.49806	NA	unknown gene
contig1178	CUST_5562_PI425265390	0.00488203	down	-2.82069	-1.49605	XP_002000409	GI10216 [Drosophila mojavensis]
contig29907	CUST_28019_PI425265390	0.00578775	down	-2.81991	-1.49565	NA	unknown gene
contig20492	CUST_21030_PI425265390	0.00225746	down	-2.81421	-1.49273	NA	unknown gene
contig39028	CUST_35372_PI425265390	0.00945354	down	-2.81227	-1.49174	NA	unknown gene
contig21309	CUST_21604_PI425265390	0.00411804	down	-2.81219	-1.49169	NA	unknown gene
contig24717	CUST_24078_PI425265390	0.00370976	down	-2.81186	-1.49153	NA	unknown gene
contig3795	CUST_7342_PI425265390	0.00346696	down	-2.81089	-1.49103	XP_001944230	PREDICTED: similar to gonadotropin inducible transcription factor [Acyrthosiphon pisum]
contig40058	CUST_36238_PI425265390	0.00325291	down	-2.81037	-1.49076	NA	unknown gene
contig48069	CUST_43029_PI425265390	0.00397821	down	-2.80804	-1.48957	NA	unknown gene
contig37077	CUST_33722_PI425265390	0.00234749	down	-2.80588	-1.48845	NA	unknown gene
contig43773	CUST_39410_PI425265390	0.00270717	down	-2.80405	-1.48751	NA	unknown gene
contig48454	CUST_43347_PI425265390	0.0051009	down	-2.80077	-1.48582	NA	unknown gene
contig42923	CUST_51964_PI425265390	0.00213516	down	-2.79905	-1.48494	XP_002404368	hypothetical protein IscW_ISCW001700 [Ixodes scapularis]
contig43775	CUST_39412_PI425265390	0.00259195	down	-2.79835	-1.48457	NA	unknown gene
contig45442	CUST_40833_PI425265390	0.00887171	down	-2.7963	-1.48352	NA	unknown gene
contig12157	CUST_16008_PI425265390	0.00124186	down	-2.7958	-1.48326	NA	unknown gene
contig4579	CUST_13343_PI425265390	0.00983323	down	-2.78986	-1.48019	XP_001948198	PREDICTED: similar to CG2124 [Acyrthosiphon pisum]
contig13315	CUST_16594_PI425265390	0.00496507	down	-2.78816	-1.47931	NA	unknown gene
contig26322	CUST_25289_PI425265390	0.00351515	down	-2.78811	-1.47929	NA	unknown gene
contig45182	CUST_40608_PI425265390	0.00180234	down	-2.7872	-1.47882	NA	unknown gene
contig12907	CUST_16386_PI425265390	0.000894385	down	-2.786	-1.47819	NA	unknown gene
contig21057	CUST_21428_PI425265390	0.00983323	down	-2.78378	-1.47704	NA	unknown gene
contig35432	CUST_32350_PI425265390	0.00230221	down	-2.78365	-1.47698	NA	unknown gene
contig23062	CUST_22858_PI425265390	0.00825734	down	-2.78266	-1.47646	NA	unknown gene
contig52782	CUST_5312_PI425308678	0.00483898	down	-2.7826	-1.47643	XP_001603401	PREDICTED: similar to flap endonuclease-1 [Nasonia vitripennis]
contig28069	CUST_26622_PI425265390	0.00324738	down	-2.78193	-1.47609	NA	unknown gene
contig49465	CUST_44210_PI425265390	0.00101349	down	-2.78154	-1.47588	NA	unknown gene
contig48652	CUST_43516_PI425265390	0.00567	down	-2.78102	-1.47562	NA	unknown gene
contig26703	CUST_25583_PI425265390	0.00514486	down	-2.78064	-1.47542	NA	unknown gene
contig29346	CUST_27593_PI425265390	0.00247268	down	-2.78039	-1.47529	NA	unknown gene
contig46732	CUST_41905_PI425265390	0.00396578	down	-2.77897	-1.47455	NA	unknown gene
contig32983	CUST_30406_PI425265390	0.00299496	down	-2.77776	-1.47392	NA	unknown gene
contig25082	CUST_24341_PI425265390	0.000582547	down	-2.77397	-1.47195	NA	unknown gene
contig28208	CUST_26734_PI425265390	0.00209818	down	-2.77333	-1.47162	NA	unknown gene
contig50279	CUST_6125_PI425308678	0.00432807	down	-2.77307	-1.47148	XP_002432424	sodium/potassium-transporting ATPase subunit beta-2, putative [Pediculus humanus corporis]
contig17601	CUST_19102_PI425265390	0.00695237	down	-2.7682	-1.46895	NA	unknown gene
contig15836	CUST_6050_PI425265390	0.00834723	down	-2.76502	-1.46729	XP_001599193	PREDICTED: similar to LD21194p [Nasonia vitripennis]
contig43392	CUST_39098_PI425265390	0.00764767	down	-2.76472	-1.46714	NA	unknown gene
contig34223	CUST_31375_PI425265390	0.00316421	down	-2.76437	-1.46695	NA	unknown gene
contig22602	CUST_22540_PI425265390	0.00494845	down	-2.76423	-1.46688	NA	unknown gene
contig272	CUST_5095_PI425308678	0.00717039	down	-2.76342	-1.46645	XP_002064860	GK15158 [Drosophila willistoni]
contig29426	CUST_27648_PI425265390	0.00397036	down	-2.76316	-1.46632	NA	unknown gene
contig44545	CUST_40069_PI425265390	0.0073923	down	-2.76226	-1.46585	NA	unknown gene
contig16935	CUST_18691_PI425265390	0.00462753	down	-2.76135	-1.46537	NA	unknown gene
contig2164	CUST_52081_PI425265390	0.0072659	down	-2.76075	-1.46506	XP_001604128	PREDICTED: similar to F-box protein 28 (predicted) [Nasonia vitripennis]
contig26665	CUST_25557_PI425265390	0.00778547	down	-2.75809	-1.46367	NA	unknown gene
contig28597	CUST_27029_PI425265390	0.00777498	down	-2.75778	-1.46351	NA	unknown gene
contig27943	CUST_26531_PI425265390	0.00493584	down	-2.75643	-1.4628	NA	unknown gene
contig26849	CUST_25689_PI425265390	0.00444957	down	-2.75415	-1.46161	NA	unknown gene
contig23261	CUST_22996_PI425265390	0.00565826	down	-2.753	-1.46101	NA	unknown gene
contig36371	CUST_33127_PI425265390	0.00993307	down	-2.75178	-1.46037	NA	unknown gene
contig51970	CUST_391_PI425265390	0.00123706	down	-2.7503	-1.45959	ADD18914	RNA polymerase I transcription factor subunit Spp27 [Glossina morsitans morsitans]
contig34433	CUST_31542_PI425265390	0.0026457	down	-2.74898	-1.45889	NA	unknown gene
contig19634	CUST_20443_PI425265390	0.00325572	down	-2.7481	-1.45843	NA	unknown gene
contig40047	CUST_36227_PI425265390	0.00314358	down	-2.73963	-1.45398	NA	unknown gene
contig22	CUST_354_PI425308678	0.00221383	down	-2.73828	-1.45327	XP_001600604	PREDICTED: similar to ENSANGP00000012072 [Nasonia vitripennis]
contig6235	CUST_49621_PI425265390	0.00709045	down	-2.73735	-1.45278	EFA07661	hypothetical protein TcasGA2_TC030637 [Tribolium castaneum]
contig11076	CUST_7767_PI425265390	0.00107492	down	-2.73719	-1.45269	XP_972781	PREDICTED: similar to AGAP004063-PA [Tribolium castaneum]
contig49586	CUST_44310_PI425265390	0.00482611	down	-2.7366	-1.45239	NA	unknown gene
contig44547	CUST_40071_PI425265390	0.00715295	down	-2.73594	-1.45203	NA	unknown gene
contig21043	CUST_21416_PI425265390	0.00393261	down	-2.73497	-1.45153	NA	unknown gene
contig33100	CUST_30500_PI425265390	0.00884761	down	-2.73384	-1.45093	NA	unknown gene
contig25789	CUST_24879_PI425265390	0.00350641	down	-2.73122	-1.44955	NA	unknown gene
contig49675	CUST_44381_PI425265390	0.00818839	down	-2.73003	-1.44892	NA	unknown gene
contig18278	CUST_19550_PI425265390	0.00279608	down	-2.72703	-1.44733	NA	unknown gene
contig44890	CUST_40369_PI425265390	0.00436085	down	-2.72444	-1.44596	NA	unknown gene
contig28899	CUST_27257_PI425265390	0.00449307	down	-2.72374	-1.44559	NA	unknown gene
contig48005	CUST_42976_PI425265390	0.00930869	down	-2.71954	-1.44336	NA	unknown gene
contig6235	CUST_2087_PI425308678	0.00456575	down	-2.7192	-1.44318	EFA07661	hypothetical protein TcasGA2_TC030637 [Tribolium castaneum]
contig3495	CUST_14241_PI425265390	0.00841224	down	-2.71829	-1.4427	EFA02169	hypothetical protein TcasGA2_TC007825 [Tribolium castaneum]
contig42857	CUST_38631_PI425265390	0.00406965	down	-2.71803	-1.44256	NA	unknown gene
contig49555	CUST_44282_PI425265390	0.00442371	down	-2.71784	-1.44246	NA	unknown gene
contig41659	CUST_37586_PI425265390	0.00126361	down	-2.71663	-1.44182	NA	unknown gene
contig20215	CUST_2613_PI425265390	0.00652475	down	-2.71361	-1.44021	XP_397085	PREDICTED: similar to phosphatidylinositol glycan, class A [Apis mellifera]
contig2919	CUST_4716_PI425308678	0.00224684	down	-2.71112	-1.43889	XP_002432551	conserved hypothetical protein [Pediculus humanus corporis]
contig22932	CUST_22770_PI425265390	0.00302868	down	-2.70953	-1.43804	NA	unknown gene
contig13758	CUST_14853_PI425265390	0.000811543	down	-2.70843	-1.43746	XP_001120073	PREDICTED: hypothetical protein [Apis mellifera]
contig14672	CUST_17353_PI425265390	0.00859749	down	-2.70495	-1.4356	NA	unknown gene
contig8974	CUST_48830_PI425265390	0.0046677	down	-2.70405	-1.43512	NA	unknown gene
contig51710	CUST_4103_PI425308678	0.00368167	down	-2.70298	-1.43455	XP_001949988	PREDICTED: similar to Sec61p gamma subunit [Acyrthosiphon pisum]
contig41734	CUST_37654_PI425265390	0.00180029	down	-2.70225	-1.43416	NA	unknown gene
contig38005	CUST_3440_PI425308678	0.00500886	down	-2.70078	-1.43338	XP_001948277	PREDICTED: similar to putative COIL-COILED (MYOSIN-LIKE) PROTEIN [Acyrthosiphon pisum]
contig41191	CUST_37200_PI425265390	0.00648779	down	-2.69969	-1.43279	NA	unknown gene
contig34683	CUST_31739_PI425265390	0.00221383	down	-2.69928	-1.43257	NA	unknown gene
contig8648	CUST_3177_PI425308678	0.00314358	down	-2.69652	-1.4311	EFA01263	ftz transcription factor 1 [Tribolium castaneum]
contig942	CUST_512_PI425308678	0.00733671	down	-2.69641	-1.43104	XP_975021	PREDICTED: similar to stathmin [Tribolium castaneum]
contig16100	CUST_2102_PI425308678	0.00302868	down	-2.69389	-1.42969	EFA11721	hypothetical protein TcasGA2_TC001808 [Tribolium castaneum]
contig10925	CUST_15421_PI425265390	0.00366969	down	-2.69253	-1.42896	NA	unknown gene
contig24364	CUST_11195_PI425265390	0.00502695	down	-2.69223	-1.4288	CAP20051	transposase [Portunus pelagicus]
contig51303	CUST_45705_PI425265390	0.00394872	down	-2.68985	-1.42753	NA	unknown gene
contig6610	CUST_8788_PI425265390	0.0068449	down	-2.68913	-1.42714	XP_002430621	syntaxin-16, putative [Pediculus humanus corporis]
contig10909	CUST_52363_PI425265390	0.00692978	down	-2.68898	-1.42706	XP_002424649	conserved hypothetical protein [Pediculus humanus corporis]
contig50706	CUST_45218_PI425265390	0.00909664	down	-2.68757	-1.4263	NA	unknown gene
contig2846	CUST_4376_PI425308678	0.00124046	down	-2.6872	-1.4261	XP_001952116	PREDICTED: similar to Survival of motor neuron-related-splicing factor 30 [Acyrthosiphon pisum]
contig48937	CUST_43755_PI425265390	0.00741853	down	-2.68671	-1.42584	NA	unknown gene
contig2557	CUST_50060_PI425265390	0.00510066	down	-2.68551	-1.42519	XP_001948157	PREDICTED: similar to fatty acid hydroxylase [Acyrthosiphon pisum]
contig25983	CUST_25028_PI425265390	0.00925195	down	-2.68536	-1.42512	NA	unknown gene
contig7561	CUST_48344_PI425265390	0.00428461	down	-2.68473	-1.42477	NA	unknown gene
contig4078	CUST_51733_PI425265390	0.00884785	down	-2.68413	-1.42446	XP_002094477	GE20182 [Drosophila yakuba]
contig52993	CUST_46969_PI425265390	0.00621928	down	-2.68399	-1.42438	NA	unknown gene
contig45261	CUST_40677_PI425265390	0.00121833	down	-2.68365	-1.4242	NA	unknown gene
contig33806	CUST_31048_PI425265390	0.00847789	down	-2.68309	-1.4239	NA	unknown gene
contig9840	CUST_1745_PI425308678	0.00832818	down	-2.68208	-1.42335	XP_001944154	PREDICTED: similar to GA11488-PA [Acyrthosiphon pisum]
contig31931	CUST_29573_PI425265390	0.00652461	down	-2.68207	-1.42334	NA	unknown gene
contig26543	CUST_25462_PI425265390	0.00519898	down	-2.6795	-1.42196	NA	unknown gene
contig41475	CUST_37441_PI425265390	0.00789945	down	-2.67721	-1.42073	NA	unknown gene
contig46991	CUST_42117_PI425265390	0.00633607	down	-2.67598	-1.42007	NA	unknown gene
contig7634	CUST_1325_PI425265390	0.00200923	down	-2.67454	-1.41929	XP_395515	PREDICTED: similar to CG7698-PA [Apis mellifera]
contig38386	CUST_34824_PI425265390	0.0057821	down	-2.67416	-1.41909	NA	unknown gene
contig15583	CUST_53942_PI425265390	0.00544247	down	-2.6737	-1.41884	NP_001156315	hypothetical protein LOC100169413 [Acyrthosiphon pisum]
contig37040	CUST_33692_PI425265390	0.00119936	down	-2.67311	-1.41852	NA	unknown gene
contig42448	CUST_38278_PI425265390	0.00104147	down	-2.67306	-1.41849	NA	unknown gene
contig22644	CUST_2115_PI425308678	0.00625394	down	-2.67194	-1.41789	XP_001952479	PREDICTED: similar to protease, reverse transcriptase and RNase H, partial [Acyrthosiphon pisum]
contig44278	CUST_39840_PI425265390	0.00455739	down	-2.66879	-1.41619	NA	unknown gene
contig42247	CUST_10970_PI425265390	0.00542146	down	-2.66784	-1.41567	EZ315519	TSA: Artemisia annua strain Madagascar Contig2065, mRNA sequence
contig44340	CUST_39892_PI425265390	0.00799355	down	-2.66707	-1.41525	NA	unknown gene
contig36109	CUST_32900_PI425265390	0.00397245	down	-2.66661	-1.41501	NA	unknown gene
contig39961	CUST_36157_PI425265390	0.0070167	down	-2.66612	-1.41474	NA	unknown gene
contig27529	CUST_26209_PI425265390	0.0044133	down	-2.6659	-1.41462	NA	unknown gene
contig26242	CUST_52542_PI425265390	0.00467286	down	-2.66062	-1.41176	EFA13094	hypothetical protein TcasGA2_TC012963 [Tribolium castaneum]
contig28910	CUST_27268_PI425265390	0.00200923	down	-2.66046	-1.41168	NA	unknown gene
contig19773	CUST_20536_PI425265390	0.00584931	down	-2.66001	-1.41143	NA	unknown gene
contig43208	CUST_38940_PI425265390	0.000481302	down	-2.65716	-1.40989	NA	unknown gene
contig22644	CUST_49649_PI425265390	0.00158224	down	-2.65543	-1.40895	XP_001952479	PREDICTED: similar to protease, reverse transcriptase and RNase H, partial [Acyrthosiphon pisum]
contig6443	CUST_3414_PI425308678	0.00544252	down	-2.65496	-1.40869	XP_393377	PREDICTED: similar to transcription factor Dp-2 (E2F dimerization partner 2) [Apis mellifera]
contig4717	CUST_42268_PI425265390	0.00349012	down	-2.6541	-1.40823	NA	unknown gene
contig30623	CUST_28579_PI425265390	0.00298201	down	-2.65306	-1.40766	NA	unknown gene
contig34068	CUST_31251_PI425265390	0.00311114	down	-2.65256	-1.40738	NA	unknown gene
contig38955	CUST_35310_PI425265390	0.0058074	down	-2.65232	-1.40726	NA	unknown gene
contig25778	CUST_24870_PI425265390	0.00460999	down	-2.64932	-1.40562	NA	unknown gene
contig22463	CUST_22438_PI425265390	0.00215113	down	-2.6492	-1.40556	NA	unknown gene
contig32647	CUST_30127_PI425265390	0.00611471	down	-2.64842	-1.40513	NA	unknown gene
contig53348	CUST_47142_PI425265390	0.00664653	down	-2.64769	-1.40473	NA	unknown gene
contig38005	CUST_9859_PI425265390	0.00352658	down	-2.64764	-1.4047	XP_001948277	PREDICTED: similar to putative COIL-COILED (MYOSIN-LIKE) PROTEIN [Acyrthosiphon pisum]
contig21506	CUST_10183_PI425265390	0.00113748	down	-2.64369	-1.40255	ADD20040	glutamate dehydrogenase [Glossina morsitans morsitans]
contig20101	CUST_20765_PI425265390	0.00340544	down	-2.64243	-1.40186	NA	unknown gene
contig46459	CUST_11507_PI425265390	0.00766051	down	-2.64233	-1.40181	XP_002431995	reverse transcriptase, putative [Pediculus humanus corporis]
contig5283	CUST_6730_PI425308678	0.0037125	down	-2.642	-1.40163	XP_001602978	PREDICTED: similar to Protein phosphatase 2, regulatory subunit B, gamma [Nasonia vitripennis]
contig30740	CUST_28670_PI425265390	0.00258555	down	-2.64154	-1.40138	NA	unknown gene
contig12245	CUST_5512_PI425308678	0.00203094	down	-2.63309	-1.39676	XP_001119876	PREDICTED: similar to CG18591-PA [Apis mellifera]
contig45308	CUST_40716_PI425265390	0.00703626	down	-2.63181	-1.39606	NA	unknown gene
contig51426	CUST_45807_PI425265390	0.00723104	down	-2.63132	-1.39579	NA	unknown gene
contig45983	CUST_41288_PI425265390	0.00408397	down	-2.63132	-1.39579	NA	unknown gene
contig42082	CUST_37959_PI425265390	0.00106429	down	-2.62659	-1.39319	NA	unknown gene
contig1384	CUST_2465_PI425308678	0.00340378	down	-2.62489	-1.39226	XP_001950534	PREDICTED: similar to actin [Acyrthosiphon pisum]
contig36231	CUST_33006_PI425265390	0.00943288	down	-2.62268	-1.39104	NA	unknown gene
contig19549	CUST_5919_PI425308678	0.00127914	down	-2.62183	-1.39057	XP_001948648	PREDICTED: similar to d-amino acid oxidase [Acyrthosiphon pisum]
contig942	CUST_10099_PI425265390	0.00629234	down	-2.62107	-1.39016	XP_975021	PREDICTED: similar to stathmin [Tribolium castaneum]
contig24071	CUST_23584_PI425265390	0.00302868	down	-2.62104	-1.39014	NA	unknown gene
contig28831	CUST_27203_PI425265390	0.000547632	down	-2.62017	-1.38966	NA	unknown gene
contig51438	CUST_45817_PI425265390	0.00564124	down	-2.61852	-1.38875	NA	unknown gene
contig14419	CUST_6269_PI425265390	0.00928729	down	-2.61837	-1.38867	XP_001120258	PREDICTED: similar to postsynaptic protein CRIPT [Apis mellifera]
contig36997	CUST_33659_PI425265390	0.00402484	down	-2.61532	-1.38699	NA	unknown gene
contig46922	CUST_42061_PI425265390	0.00636705	down	-2.61344	-1.38595	NA	unknown gene
contig23542	CUST_54394_PI425265390	0.00795077	down	-2.61276	-1.38558	XP_001639850	predicted protein [Nematostella vectensis]
contig34716	CUST_31766_PI425265390	0.0036098	down	-2.61097	-1.38459	NA	unknown gene
contig35967	CUST_32785_PI425265390	0.00411804	down	-2.60852	-1.38323	NA	unknown gene
contig5196	CUST_8642_PI425265390	0.00898632	down	-2.6074	-1.38261	XP_001599745	PREDICTED: similar to Peptidase, cysteine peptidase active site [Nasonia vitripennis]
contig2610	CUST_25115_PI425265390	0.00727648	down	-2.6062	-1.38195	NA	unknown gene
contig15285	CUST_14403_PI425265390	0.0026731	down	-2.60598	-1.38183	XP_001599934	PREDICTED: similar to anterior fat body protein [Nasonia vitripennis]
contig22413	CUST_5237_PI425265390	0.00291305	down	-2.60156	-1.37938	XP_001842338	oryzain gamma chain [Culex quinquefasciatus]
contig29616	CUST_27789_PI425265390	0.00663985	down	-2.59849	-1.37767	NA	unknown gene
contig48009	CUST_1377_PI425265390	0.0067117	down	-2.59478	-1.37561	EFA10366	hypothetical protein TcasGA2_TC012592 [Tribolium castaneum]
contig45488	CUST_40874_PI425265390	0.00705658	down	-2.59352	-1.37491	NA	unknown gene
contig8585	CUST_48679_PI425265390	0.00669498	down	-2.59153	-1.37381	NA	unknown gene
contig7566	CUST_51434_PI425265390	0.00174789	down	-2.58945	-1.37264	XP_974348	PREDICTED: similar to GA13736-PA [Tribolium castaneum]
contig15422	CUST_17768_PI425265390	0.00170155	down	-2.58895	-1.37237	NA	unknown gene
contig2918	CUST_14147_PI425265390	0.000894385	down	-2.58752	-1.37157	XP_970913	PREDICTED: similar to CG10933 CG10933-PA [Tribolium castaneum]
contig26843	CUST_25684_PI425265390	0.00387448	down	-2.5823	-1.36866	NA	unknown gene
contig20416	CUST_20979_PI425265390	0.000791702	down	-2.58176	-1.36835	NA	unknown gene
contig21506	CUST_233_PI425308678	0.00200923	down	-2.58126	-1.36808	ADD20040	glutamate dehydrogenase [Glossina morsitans morsitans]
contig49543	CUST_44272_PI425265390	0.003236	down	-2.58041	-1.3676	NA	unknown gene
contig41511	CUST_37468_PI425265390	0.00231722	down	-2.57901	-1.36682	NA	unknown gene
contig46334	CUST_41583_PI425265390	0.000770251	down	-2.57846	-1.36651	NA	unknown gene
contig40466	CUST_36587_PI425265390	0.00137225	down	-2.57704	-1.36572	NA	unknown gene
contig39717	CUST_35948_PI425265390	0.00798402	down	-2.57614	-1.36521	NA	unknown gene
contig30071	CUST_28152_PI425265390	0.00715658	down	-2.57306	-1.36349	NA	unknown gene
contig32058	CUST_29675_PI425265390	0.00555178	down	-2.56951	-1.36149	NA	unknown gene
contig1375	CUST_4035_PI425308678	0.00301899	down	-2.56834	-1.36083	ABK57056	N-myristoyltransferase, putative [Glyptapanteles indiensis]
contig51488	CUST_45857_PI425265390	0.000711381	down	-2.5681	-1.3607	NA	unknown gene
contig37706	CUST_34251_PI425265390	0.00248778	down	-2.56655	-1.35983	NA	unknown gene
contig38276	CUST_34731_PI425265390	0.0053113	down	-2.56576	-1.35938	NA	unknown gene
contig12720	CUST_1748_PI425265390	0.00865515	down	-2.56449	-1.35867	XP_002433097	conserved hypothetical protein [Pediculus humanus corporis]
contig21508	CUST_21745_PI425265390	0.00346846	down	-2.56387	-1.35832	NA	unknown gene
contig49211	CUST_43994_PI425265390	0.00146456	down	-2.56223	-1.3574	NA	unknown gene
contig50973	CUST_45441_PI425265390	0.00178826	down	-2.56134	-1.3569	NA	unknown gene
contig22504	CUST_22472_PI425265390	0.00689007	down	-2.55906	-1.35561	NA	unknown gene
contig43512	CUST_39204_PI425265390	0.00885898	down	-2.55668	-1.35427	NA	unknown gene
contig16880	CUST_18651_PI425265390	0.00512204	down	-2.55634	-1.35408	NA	unknown gene
contig47932	CUST_42912_PI425265390	0.00044814	down	-2.55633	-1.35408	NA	unknown gene
contig47249	CUST_42340_PI425265390	0.00381881	down	-2.55609	-1.35394	NA	unknown gene
contig16686	CUST_2821_PI425265390	0.0041445	down	-2.55488	-1.35325	XP_001892001	histone H3 [Brugia malayi]
contig21615	CUST_21822_PI425265390	0.00558299	down	-2.55454	-1.35306	NA	unknown gene
contig27874	CUST_26476_PI425265390	0.00120327	down	-2.55369	-1.35258	NA	unknown gene
contig17831	CUST_19243_PI425265390	0.0099707	down	-2.5515	-1.35134	NA	unknown gene
contig22707	CUST_3806_PI425265390	0.00547194	down	-2.54958	-1.35026	XP_975350	PREDICTED: similar to pre-mRNA-splicing ATP-dependent RNA helicase PRP28 [Tribolium castaneum]
contig31141	CUST_28970_PI425265390	0.00579434	down	-2.54883	-1.34984	NA	unknown gene
contig36685	CUST_4281_PI425265390	0.00124186	down	-2.54873	-1.34978	XP_001375651	PREDICTED: similar to rGAP-iso [Monodelphis domestica]
contig29194	CUST_27486_PI425265390	0.00172266	down	-2.54846	-1.34963	NA	unknown gene
contig21950	CUST_22066_PI425265390	0.00279608	down	-2.54608	-1.34828	NA	unknown gene
contig36035	CUST_32843_PI425265390	0.0050918	down	-2.54582	-1.34813	NA	unknown gene
contig34382	CUST_5984_PI425308678	0.00311114	down	-2.54452	-1.34739	EEZ98642	hypothetical protein TcasGA2_TC001170 [Tribolium castaneum]
contig14318	CUST_17150_PI425265390	0.00366969	down	-2.5427	-1.34636	NA	unknown gene
contig29671	CUST_27834_PI425265390	0.00278381	down	-2.54164	-1.34576	NA	unknown gene
contig5943	CUST_14790_PI425265390	0.000292725	down	-2.54034	-1.34502	XP_001814386	PREDICTED: hypothetical protein [Tribolium castaneum]
contig33374	CUST_30709_PI425265390	0.000760286	down	-2.54022	-1.34496	NA	unknown gene
contig45593	CUST_40954_PI425265390	0.00919833	down	-2.53965	-1.34463	NA	unknown gene
contig23120	CUST_22895_PI425265390	0.00147757	down	-2.53964	-1.34462	NA	unknown gene
contig14923	CUST_5387_PI425265390	0.00531749	down	-2.53886	-1.34418	XP_001606774	PREDICTED: similar to MBD2-interacting zinc finger [Nasonia vitripennis]
contig46548	CUST_41753_PI425265390	0.00310027	down	-2.53606	-1.34259	NA	unknown gene
contig28647	CUST_27065_PI425265390	0.00612255	down	-2.53572	-1.34239	NA	unknown gene
contig7662	CUST_663_PI425308678	0.00491015	down	-2.53513	-1.34206	XP_001602580	PREDICTED: similar to conserved hypothetical protein [Nasonia vitripennis]
contig44121	CUST_39707_PI425265390	0.00465508	down	-2.53466	-1.34179	NA	unknown gene
contig36973	CUST_33638_PI425265390	0.00657022	down	-2.53435	-1.34161	NA	unknown gene
contig8648	CUST_7209_PI425265390	0.00400849	down	-2.53351	-1.34114	EFA01263	ftz transcription factor 1 [Tribolium castaneum]
contig204	CUST_6630_PI425308678	0.00415505	down	-2.53245	-1.34053	EFA03750	hypothetical protein TcasGA2_TC013859 [Tribolium castaneum]
contig33088	CUST_30492_PI425265390	0.000811543	down	-2.53012	-1.3392	NA	unknown gene
contig4089	CUST_9755_PI425265390	0.000894385	down	-2.52826	-1.33815	XP_623841	PREDICTED: similar to lark CG8597-PA, isoform A isoform 1 [Apis mellifera]
contig47635	CUST_42656_PI425265390	0.00428594	down	-2.52666	-1.33723	NA	unknown gene
contig38851	CUST_35223_PI425265390	0.00364951	down	-2.52528	-1.33644	NA	unknown gene
contig51031	CUST_45489_PI425265390	0.00419891	down	-2.52416	-1.3358	NA	unknown gene
contig29982	CUST_28078_PI425265390	0.00266703	down	-2.52167	-1.33438	NA	unknown gene
contig46534	CUST_41741_PI425265390	0.00644256	down	-2.51999	-1.33342	NA	unknown gene
contig32185	CUST_29775_PI425265390	0.00296968	down	-2.5197	-1.33325	NA	unknown gene
contig47599	CUST_42627_PI425265390	0.0041548	down	-2.51924	-1.33299	NA	unknown gene
contig1608	CUST_4245_PI425265390	0.00061775	down	-2.51809	-1.33233	XP_001946925	PREDICTED: similar to Ribonuclease H2 subunit A [Acyrthosiphon pisum]
contig9465	CUST_53846_PI425265390	0.0034109	down	-2.51473	-1.3304	NP_001098067	argonaute 3 [Bombyx mori]
contig1575	CUST_7931_PI425265390	0.00101736	down	-2.51234	-1.32903	XP_002425905	protein arginine N-methyltransferase, putative [Pediculus humanus corporis]
contig48473	CUST_43365_PI425265390	0.00356489	down	-2.5122	-1.32895	NA	unknown gene
contig5119	CUST_51018_PI425265390	0.00347076	down	-2.51194	-1.3288	XP_001605620	PREDICTED: similar to abhydrolase domain containing 11 [Nasonia vitripennis]
contig23135	CUST_14926_PI425265390	0.00839736	down	-2.51081	-1.32815	XP_002065449	GK14662 [Drosophila willistoni]
contig4089	CUST_832_PI425308678	0.000908272	down	-2.51001	-1.3277	XP_623841	PREDICTED: similar to lark CG8597-PA, isoform A isoform 1 [Apis mellifera]
contig757	CUST_53128_PI425265390	0.00296256	down	-2.50929	-1.32728	XP_002136877	GA26901 [Drosophila pseudoobscura pseudoobscura]
contig28052	CUST_26610_PI425265390	0.00930071	down	-2.50921	-1.32723	NA	unknown gene
contig16757	CUST_18576_PI425265390	0.00415746	down	-2.50792	-1.32649	NA	unknown gene
contig48537	CUST_6121_PI425308678	0.00756486	down	-2.50746	-1.32623	XP_310422	AGAP003863-PA [Anopheles gambiae str. PEST]
contig14969	CUST_17523_PI425265390	0.00723196	down	-2.5066	-1.32573	NA	unknown gene
contig16178	CUST_18210_PI425265390	0.00372399	down	-2.50639	-1.32561	NA	unknown gene
contig1598	CUST_7173_PI425265390	0.000546395	down	-2.50633	-1.32558	XP_002108819	hypothetical protein TRIADDRAFT_52194 [Trichoplax adhaerens]
contig18655	CUST_1971_PI425308678	0.00753523	down	-2.50509	-1.32486	XP_001362036	GA21168 [Drosophila pseudoobscura pseudoobscura]
contig8941	CUST_6445_PI425265390	0.00406788	down	-2.50397	-1.32422	XP_001975805	GG20362 [Drosophila erecta]
contig15181	CUST_17636_PI425265390	0.00588431	down	-2.50364	-1.32403	NA	unknown gene
contig2846	CUST_9016_PI425265390	0.00157892	down	-2.50269	-1.32348	XP_001952116	PREDICTED: similar to Survival of motor neuron-related-splicing factor 30 [Acyrthosiphon pisum]
contig15531	CUST_2310_PI425265390	0.00935933	down	-2.50251	-1.32338	XP_394600	PREDICTED: similar to CG12236-PA, isoform A [Apis mellifera]
contig12866	CUST_16362_PI425265390	0.00764265	down	-2.50142	-1.32275	NA	unknown gene
contig21191	CUST_13586_PI425265390	0.00677979	down	-2.50133	-1.32269	XP_001952597	PREDICTED: hypothetical protein, partial [Acyrthosiphon pisum]
contig22715	CUST_22622_PI425265390	0.00173262	down	-2.50123	-1.32264	NA	unknown gene
contig40008	CUST_39_PI425308678	0.00379313	down	-2.49982	-1.32182	XP_002733488	PREDICTED: zinc finger protein 300-like [Saccoglossus kowalevskii]
contig6593	CUST_4789_PI425265390	0.0003641	down	-2.49965	-1.32173	XP_002159408	PREDICTED: similar to THAP domain-containing protein 9, partial [Hydra magnipapillata]
contig37741	CUST_34280_PI425265390	0.00456514	down	-2.49855	-1.32109	NA	unknown gene
contig13782	CUST_16849_PI425265390	0.00302868	down	-2.49793	-1.32073	NA	unknown gene
contig42183	CUST_38040_PI425265390	0.00765388	down	-2.49724	-1.32033	NA	unknown gene
contig26693	CUST_25577_PI425265390	0.0026731	down	-2.49655	-1.31993	NA	unknown gene
contig27350	CUST_26069_PI425265390	0.00408596	down	-2.4963	-1.31979	NA	unknown gene
contig9004	CUST_48840_PI425265390	0.00293781	down	-2.494	-1.31846	NA	unknown gene
contig41410	CUST_37389_PI425265390	0.00827718	down	-2.49345	-1.31814	NA	unknown gene
contig22575	CUST_22526_PI425265390	0.00297901	down	-2.49309	-1.31793	NA	unknown gene
contig20681	CUST_21164_PI425265390	0.00484286	down	-2.49221	-1.31742	NA	unknown gene
contig6016	CUST_6215_PI425265390	0.0028412	down	-2.49212	-1.31737	NP_001079493	FK506 binding protein 2, 13kDa [Xenopus laevis]
contig24369	CUST_23813_PI425265390	0.00864364	down	-2.48873	-1.31541	NA	unknown gene
contig11858	CUST_15870_PI425265390	0.0070167	down	-2.48815	-1.31507	NA	unknown gene
contig38368	CUST_34809_PI425265390	0.00693331	down	-2.48686	-1.31432	NA	unknown gene
contig43249	CUST_38979_PI425265390	0.00693788	down	-2.48568	-1.31364	NA	unknown gene
contig5603	CUST_1601_PI425308678	0.00396212	down	-2.48498	-1.31323	XP_001364540	PREDICTED: similar to hepatocellular carcinoma antigen 519 [Monodelphis domestica]
contig6539	CUST_48047_PI425265390	0.00514114	down	-2.4847	-1.31307	NA	unknown gene
contig41152	CUST_37166_PI425265390	0.00407284	down	-2.48304	-1.31211	NA	unknown gene
contig41738	CUST_37657_PI425265390	0.0014515	down	-2.4823	-1.31168	NA	unknown gene
contig1129	CUST_15581_PI425265390	0.00962073	down	-2.48109	-1.31098	NA	unknown gene
contig37578	CUST_34148_PI425265390	0.00430372	down	-2.47997	-1.31032	NA	unknown gene
contig301	CUST_52290_PI425265390	0.00465366	down	-2.47904	-1.30978	XP_001599934	PREDICTED: similar to anterior fat body protein [Nasonia vitripennis]
contig45908	CUST_41221_PI425265390	0.00910128	down	-2.47879	-1.30963	NA	unknown gene
contig3932	CUST_496_PI425265390	0.00528075	down	-2.47771	-1.30901	XP_002424312	conserved hypothetical protein [Pediculus humanus corporis]
contig43908	CUST_39531_PI425265390	0.00251286	down	-2.47741	-1.30884	NA	unknown gene
contig10639	CUST_15294_PI425265390	0.00618822	down	-2.477	-1.30859	NA	unknown gene
contig49078	CUST_43879_PI425265390	0.00257656	down	-2.47603	-1.30803	NA	unknown gene
contig41345	CUST_54294_PI425265390	0.00508418	down	-2.47543	-1.30768	XP_973226	PREDICTED: similar to kek1 [Tribolium castaneum]
contig7725	CUST_53068_PI425265390	0.00621858	down	-2.47511	-1.30749	XP_393890	PREDICTED: similar to CG3238-PA [Apis mellifera]
contig20204	CUST_2024_PI425308678	0.00333278	down	-2.47397	-1.30683	XP_002406935	conserved hypothetical protein [Ixodes scapularis]
contig20734	CUST_21202_PI425265390	0.00424806	down	-2.4696	-1.30427	NA	unknown gene
contig9505	CUST_49039_PI425265390	0.00688245	down	-2.46844	-1.3036	NA	unknown gene
contig32732	CUST_9897_PI425265390	0.000547632	down	-2.46837	-1.30356	XP_970660	PREDICTED: similar to 1-Cys peroxiredoxin [Tribolium castaneum]
contig2131	CUST_53500_PI425265390	0.0026731	down	-2.46772	-1.30318	AAT38121	phosphatidylethanolamine-binding protein [Branchiostoma belcheri tsingtauense]
contig3473	CUST_1728_PI425265390	0.00323197	down	-2.46739	-1.30299	XP_001952234	PREDICTED: similar to protein kinase C inhibitor, putative [Acyrthosiphon pisum]
contig23785	CUST_23385_PI425265390	0.00209081	down	-2.46729	-1.30293	NA	unknown gene
contig41039	CUST_37065_PI425265390	0.00985894	down	-2.46718	-1.30287	NA	unknown gene
contig7467	CUST_8229_PI425265390	0.00258555	down	-2.46653	-1.30248	XP_786536	PREDICTED: similar to MGC68849 protein [Strongylocentrotus purpuratus]
contig41065	CUST_37089_PI425265390	0.00843656	down	-2.46521	-1.30171	NA	unknown gene
contig40924	CUST_36972_PI425265390	0.00484886	down	-2.46141	-1.29949	NA	unknown gene
contig20010	CUST_20698_PI425265390	0.000894385	down	-2.46122	-1.29937	NA	unknown gene
contig17950	CUST_52963_PI425265390	0.00639928	down	-2.46039	-1.29889	XP_974803	PREDICTED: similar to CG5783 CG5783-PA [Tribolium castaneum]
contig26150	CUST_25153_PI425265390	0.00292445	down	-2.46031	-1.29884	NA	unknown gene
contig25630	CUST_24752_PI425265390	0.00732985	down	-2.45754	-1.29721	NA	unknown gene
contig52932	CUST_46944_PI425265390	0.00324571	down	-2.45591	-1.29626	NA	unknown gene
contig1575	CUST_4270_PI425308678	0.00173046	down	-2.45425	-1.29528	XP_002425905	protein arginine N-methyltransferase, putative [Pediculus humanus corporis]
contig6792	CUST_5833_PI425308678	0.00281456	down	-2.45409	-1.29519	EEZ98344	hypothetical protein TcasGA2_TC000799 [Tribolium castaneum]
contig33324	CUST_30668_PI425265390	0.00891592	down	-2.45376	-1.29499	NA	unknown gene
contig7790	CUST_2691_PI425265390	0.00196786	down	-2.45362	-1.29491	BAH71469	hypothetical protein [Acyrthosiphon pisum]
contig15299	CUST_9231_PI425265390	0.00542371	down	-2.45361	-1.29491	XP_001662443	splicing factor u2af large subunit [Aedes aegypti]
contig11834	CUST_15856_PI425265390	0.0026731	down	-2.45347	-1.29483	NA	unknown gene
contig5603	CUST_10084_PI425265390	0.00569454	down	-2.44891	-1.29214	XP_001364540	PREDICTED: similar to hepatocellular carcinoma antigen 519 [Monodelphis domestica]
contig1303	CUST_1164_PI425265390	0.00311091	down	-2.44867	-1.292	CAS85146	squid, variant G [Blattella germanica]
contig51385	CUST_45773_PI425265390	0.00311114	down	-2.44862	-1.29197	NA	unknown gene
contig26559	CUST_25474_PI425265390	0.00699859	down	-2.44761	-1.29137	NA	unknown gene
contig41529	CUST_37483_PI425265390	0.00182938	down	-2.44732	-1.2912	NA	unknown gene
contig34456	CUST_31559_PI425265390	0.00300709	down	-2.44397	-1.28923	NA	unknown gene
contig53672	CUST_12494_PI425265390	0.0047928	down	-2.44293	-1.28861	EFA05866	hypothetical protein TcasGA2_TC008666 [Tribolium castaneum]
contig17855	CUST_2789_PI425308678	0.00435628	down	-2.44211	-1.28813	XP_002428895	conserved hypothetical protein [Pediculus humanus corporis]
contig41041	CUST_37067_PI425265390	0.0012994	down	-2.44049	-1.28717	NA	unknown gene
contig29442	CUST_50612_PI425265390	0.000894385	down	-2.43982	-1.28677	AAD49730	AF169229_1chrysoptin precursor [Chrysops sp.]
contig50791	CUST_45291_PI425265390	0.00679059	down	-2.43968	-1.28669	NA	unknown gene
contig50203	CUST_11033_PI425265390	0.00859856	down	-2.43897	-1.28627	XM_964912	PREDICTED: Tribolium castaneum similar to wd-repeat protein (LOC658530), mRNA
contig14267	CUST_17121_PI425265390	0.00453321	down	-2.43894	-1.28625	NA	unknown gene
contig49094	CUST_43893_PI425265390	0.00178826	down	-2.43825	-1.28584	NA	unknown gene
contig42758	CUST_38545_PI425265390	0.00854495	down	-2.43803	-1.28571	NA	unknown gene
contig963	CUST_5041_PI425308678	0.00483898	down	-2.43801	-1.2857	XP_002432900	eukaryotic translation initiation factor 3 subunit, putative [Pediculus humanus corporis]
contig48920	CUST_43739_PI425265390	0.00872262	down	-2.43676	-1.28497	NA	unknown gene
contig25729	CUST_24831_PI425265390	0.00998372	down	-2.43596	-1.28449	NA	unknown gene
contig12276	CUST_16072_PI425265390	0.00491688	down	-2.43522	-1.28405	NA	unknown gene
contig50556	CUST_45094_PI425265390	0.00454233	down	-2.4352	-1.28404	NA	unknown gene
contig9393	CUST_12217_PI425265390	0.00107603	down	-2.43448	-1.28361	XP_002431932	conserved hypothetical protein [Pediculus humanus corporis]
contig38535	CUST_34947_PI425265390	0.00828655	down	-2.43417	-1.28343	NA	unknown gene
contig17445	CUST_18996_PI425265390	0.00340378	down	-2.43363	-1.28311	NA	unknown gene
contig44348	CUST_39898_PI425265390	0.00894347	down	-2.43125	-1.2817	NA	unknown gene
contig26938	CUST_25750_PI425265390	0.000376051	down	-2.43103	-1.28157	NA	unknown gene
contig29882	CUST_52365_PI425265390	0.00521604	down	-2.43046	-1.28123	EFA04104	hypothetical protein TcasGA2_TC014339 [Tribolium castaneum]
contig5560	CUST_4327_PI425308678	0.00723077	down	-2.42908	-1.28041	XP_002600403	hypothetical protein BRAFLDRAFT_129060 [Branchiostoma floridae]
contig30491	CUST_28478_PI425265390	0.00999094	down	-2.42906	-1.2804	NA	unknown gene
contig16616	CUST_18482_PI425265390	0.0099103	down	-2.42834	-1.27997	NA	unknown gene
contig37084	CUST_33729_PI425265390	0.00178826	down	-2.42831	-1.27995	NA	unknown gene
contig38287	CUST_34743_PI425265390	0.000824554	down	-2.42792	-1.27972	NA	unknown gene
contig31885	CUST_29536_PI425265390	0.00443033	down	-2.4274	-1.27941	NA	unknown gene
contig4824	CUST_52100_PI425265390	0.00224684	down	-2.4271	-1.27923	XP_001952337	PREDICTED: similar to GIY-YIG domain containing 2 [Acyrthosiphon pisum]
contig29442	CUST_5829_PI425308678	0.00340378	down	-2.42515	-1.27807	AAD49730	AF169229_1chrysoptin precursor [Chrysops sp.]
contig26542	CUST_25461_PI425265390	0.0087862	down	-2.4236	-1.27715	NA	unknown gene
contig53831	CUST_47362_PI425265390	0.000512724	down	-2.42242	-1.27645	NA	unknown gene
contig39360	CUST_35654_PI425265390	0.00146456	down	-2.42189	-1.27613	NA	unknown gene
contig21977	CUST_22085_PI425265390	0.00225746	down	-2.4186	-1.27418	NA	unknown gene
contig12436	CUST_16163_PI425265390	0.00168314	down	-2.41847	-1.2741	NA	unknown gene
contig23116	CUST_22892_PI425265390	0.00461119	down	-2.41801	-1.27382	NA	unknown gene
contig24181	CUST_23672_PI425265390	0.00853931	down	-2.41615	-1.27271	NA	unknown gene
contig51246	CUST_45659_PI425265390	0.0095815	down	-2.41544	-1.27229	NA	unknown gene
contig2904	CUST_14865_PI425265390	0.00324369	down	-2.41542	-1.27228	XP_001947607	PREDICTED: hypothetical protein [Acyrthosiphon pisum]
contig23148	CUST_22915_PI425265390	0.00140078	down	-2.41501	-1.27203	NA	unknown gene
contig36518	CUST_33259_PI425265390	0.00724644	down	-2.41477	-1.27189	NA	unknown gene
contig43603	CUST_39274_PI425265390	0.0039107	down	-2.41317	-1.27093	NA	unknown gene
contig35027	CUST_32015_PI425265390	0.00132121	down	-2.41261	-1.2706	NA	unknown gene
contig42954	CUST_53065_PI425265390	0.00557061	down	-2.41254	-1.27055	XP_001945500	PREDICTED: similar to AGAP007865-PA [Acyrthosiphon pisum]
contig24773	CUST_10962_PI425265390	0.00264192	down	-2.4114	-1.26987	EZ277249	TSA: Artemisia annua strain Madagascar Contig3636, mRNA sequence
contig48537	CUST_50904_PI425265390	0.00686813	down	-2.41004	-1.26906	XP_310422	AGAP003863-PA [Anopheles gambiae str. PEST]
contig1081	CUST_4707_PI425265390	0.00349012	down	-2.40981	-1.26892	XP_001870330	cysteine dioxygenase [Culex quinquefasciatus]
contig1302	CUST_521_PI425308678	0.00423089	down	-2.40917	-1.26854	XP_973711	PREDICTED: similar to NSD1 [Tribolium castaneum]
contig146	CUST_4979_PI425265390	0.00983238	down	-2.40831	-1.26802	EFA05866	hypothetical protein TcasGA2_TC008666 [Tribolium castaneum]
contig2050	CUST_5315_PI425265390	0.00324335	down	-2.40817	-1.26794	NP_001092605	methyltransferase like 5 [Bos taurus]
contig45710	CUST_41046_PI425265390	0.00344358	down	-2.40795	-1.2678	NA	unknown gene
contig28095	CUST_26644_PI425265390	0.0023224	down	-2.40787	-1.26776	NA	unknown gene
contig53484	CUST_47195_PI425265390	0.00512662	down	-2.4078	-1.26771	NA	unknown gene
contig42595	CUST_38407_PI425265390	0.000591131	down	-2.40639	-1.26687	NA	unknown gene
contig234	CUST_810_PI425308678	0.000546929	down	-2.40633	-1.26684	XP_002734206	PREDICTED: dynein, light chain, LC8-type 2-like [Saccoglossus kowalevskii]
contig52073	CUST_46334_PI425265390	0.00900852	down	-2.40551	-1.26634	NA	unknown gene
contig12708	CUST_16285_PI425265390	0.00430372	down	-2.40483	-1.26594	NA	unknown gene
contig53560	CUST_47226_PI425265390	0.00981489	down	-2.40449	-1.26573	NA	unknown gene
contig5997	CUST_51277_PI425265390	0.00335272	down	-2.40428	-1.26561	EFA02977	hypothetical protein TcasGA2_TC030780 [Tribolium castaneum]
contig2588	CUST_1537_PI425308678	0.00214855	down	-2.40185	-1.26415	XP_394158	PREDICTED: similar to chromosome condensation 1 [Apis mellifera]
contig32771	CUST_30231_PI425265390	0.00603033	down	-2.40068	-1.26344	NA	unknown gene
contig38783	CUST_35168_PI425265390	0.000985923	down	-2.40013	-1.26311	NA	unknown gene
contig6361	CUST_6307_PI425308678	0.00503788	down	-2.39931	-1.26262	XP_395019	PREDICTED: similar to MYPT-75D CG6896-PA [Apis mellifera]
contig7980	CUST_7999_PI425265390	0.00803413	down	-2.39766	-1.26162	XP_392721	PREDICTED: similar to NC2 CG4185-PA [Apis mellifera]
contig52355	CUST_46577_PI425265390	0.00431903	down	-2.39491	-1.25997	NA	unknown gene
contig32135	CUST_29736_PI425265390	0.00112874	down	-2.39469	-1.25984	NA	unknown gene
contig39364	CUST_35657_PI425265390	0.00178826	down	-2.39345	-1.25909	NA	unknown gene
contig25035	CUST_24313_PI425265390	0.00941186	down	-2.39306	-1.25886	NA	unknown gene
contig40932	CUST_36978_PI425265390	0.00608077	down	-2.39266	-1.25861	NA	unknown gene
contig19613	CUST_20431_PI425265390	0.00296617	down	-2.39097	-1.2576	NA	unknown gene
contig34545	CUST_31624_PI425265390	0.00423007	down	-2.39021	-1.25714	NA	unknown gene
contig12668	CUST_2040_PI425265390	0.00132847	down	-2.39013	-1.25709	XP_974775	PREDICTED: similar to enoyl-CoA hydratase, mitochondrial [Tribolium castaneum]
contig7944	CUST_48460_PI425265390	0.00364993	down	-2.3898	-1.25689	NA	unknown gene
contig9230	CUST_48926_PI425265390	0.00738115	down	-2.38967	-1.25681	NA	unknown gene
contig48641	CUST_43507_PI425265390	0.00297823	down	-2.38959	-1.25676	NA	unknown gene
contig30316	CUST_28342_PI425265390	0.00281456	down	-2.38948	-1.25669	NA	unknown gene
contig14643	CUST_17339_PI425265390	0.00112181	down	-2.38873	-1.25625	NA	unknown gene
contig23744	CUST_23358_PI425265390	0.00580887	down	-2.38781	-1.25569	NA	unknown gene
contig54232	CUST_14858_PI425265390	0.00810261	down	-2.38743	-1.25546	XP_001121858	PREDICTED: hypothetical protein [Apis mellifera]
contig26978	CUST_25780_PI425265390	0.00224569	down	-2.38688	-1.25513	NA	unknown gene
contig11394	CUST_15626_PI425265390	0.00437408	down	-2.3868	-1.25508	NA	unknown gene
contig42254	CUST_38103_PI425265390	0.00193062	down	-2.38488	-1.25392	NA	unknown gene
contig10603	CUST_53159_PI425265390	0.00115218	down	-2.3838	-1.25326	XP_001604860	PREDICTED: similar to GTP-binding protein hflx [Nasonia vitripennis]
contig3142	CUST_4592_PI425265390	0.00800411	down	-2.38312	-1.25285	XP_002429540	Exosome complex exonuclease RRP40, putative [Pediculus humanus corporis]
contig28300	CUST_26805_PI425265390	0.0022425	down	-2.3823	-1.25236	NA	unknown gene
contig52893	CUST_12346_PI425265390	0.00901739	down	-2.38214	-1.25226	XP_002424638	protein C20orf11, putative [Pediculus humanus corporis]
contig20952	CUST_21352_PI425265390	0.00833985	down	-2.38173	-1.25201	NA	unknown gene
contig20698	CUST_21177_PI425265390	0.00543379	down	-2.38171	-1.252	NA	unknown gene
contig36554	CUST_33292_PI425265390	0.00632002	down	-2.38049	-1.25126	NA	unknown gene
contig53594	CUST_47246_PI425265390	0.00266276	down	-2.37849	-1.25004	NA	unknown gene
contig41460	CUST_37429_PI425265390	0.00158224	down	-2.377	-1.24914	NA	unknown gene
contig37556	CUST_34129_PI425265390	0.00549416	down	-2.37641	-1.24878	NA	unknown gene
contig1625	CUST_6891_PI425265390	0.00569523	down	-2.37473	-1.24776	XP_001946984	PREDICTED: similar to DEAD box polypeptide 5 [Acyrthosiphon pisum]
contig40203	CUST_13213_PI425265390	0.000495552	down	-2.37448	-1.24761	XP_001943097	PREDICTED: similar to heterogeneous nuclear ribonucleoprotein K [Acyrthosiphon pisum]
contig42252	CUST_38102_PI425265390	0.00214855	down	-2.37336	-1.24693	NA	unknown gene
contig40118	CUST_36289_PI425265390	0.00409908	down	-2.3727	-1.24653	NA	unknown gene
contig23373	CUST_23075_PI425265390	0.000215004	down	-2.37174	-1.24595	NA	unknown gene
contig1302	CUST_10201_PI425265390	0.00302594	down	-2.37113	-1.24557	XP_973711	PREDICTED: similar to NSD1 [Tribolium castaneum]
contig9369	CUST_48986_PI425265390	0.00985894	down	-2.37074	-1.24534	NA	unknown gene
contig25537	CUST_24677_PI425265390	0.00200024	down	-2.36919	-1.24439	NA	unknown gene
contig31027	CUST_28886_PI425265390	0.0072894	down	-2.36877	-1.24414	NA	unknown gene
contig21078	CUST_21444_PI425265390	0.00243343	down	-2.36723	-1.2432	NA	unknown gene
contig24817	CUST_24160_PI425265390	0.00366154	down	-2.3666	-1.24282	NA	unknown gene
contig21540	CUST_21767_PI425265390	0.00385279	down	-2.3626	-1.24038	NA	unknown gene
contig12694	CUST_409_PI425308678	0.00396992	down	-2.36211	-1.24008	XP_392956	PREDICTED: similar to protein phosphatase 2A, regulatory subunit B isoform b, partial [Apis mellifera]
contig14376	CUST_4752_PI425265390	0.0030458	down	-2.36202	-1.24002	XP_001656938	ribonuclease hi large subunit [Aedes aegypti]
contig33623	CUST_30902_PI425265390	0.00185037	down	-2.3604	-1.23903	NA	unknown gene
contig35160	CUST_32121_PI425265390	0.00254682	down	-2.36005	-1.23882	NA	unknown gene
contig11564	CUST_4565_PI425308678	0.00448374	down	-2.35972	-1.23861	XP_002318976	predicted protein [Populus trichocarpa]
contig34946	CUST_31955_PI425265390	0.00277736	down	-2.3597	-1.2386	NA	unknown gene
contig21360	CUST_21639_PI425265390	0.00463058	down	-2.35883	-1.23807	NA	unknown gene
contig29822	CUST_27948_PI425265390	0.00979523	down	-2.35862	-1.23795	NA	unknown gene
contig5449	CUST_3574_PI425308678	0.00210032	down	-2.35819	-1.23768	EFA11450	hypothetical protein TcasGA2_TC013635 [Tribolium castaneum]
contig39816	CUST_36038_PI425265390	0.00372938	down	-2.35751	-1.23727	NA	unknown gene
contig36394	CUST_33147_PI425265390	0.00140992	down	-2.35634	-1.23655	NA	unknown gene
contig14080	CUST_17023_PI425265390	0.00467843	down	-2.35633	-1.23654	NA	unknown gene
contig12031	CUST_15944_PI425265390	0.00704711	down	-2.35612	-1.23641	NA	unknown gene
contig6792	CUST_50616_PI425265390	0.00365019	down	-2.35574	-1.23618	EEZ98344	hypothetical protein TcasGA2_TC000799 [Tribolium castaneum]
contig12898	CUST_16380_PI425265390	0.00328269	down	-2.35545	-1.23601	NA	unknown gene
contig38959	CUST_35313_PI425265390	0.00296968	down	-2.35339	-1.23474	NA	unknown gene
contig36943	CUST_33612_PI425265390	0.00610666	down	-2.35313	-1.23458	NA	unknown gene
contig15230	CUST_293_PI425308678	0.0096127	down	-2.35184	-1.23379	XP_001950085	PREDICTED: similar to AGAP008814-PA [Acyrthosiphon pisum]
contig18676	CUST_19817_PI425265390	0.00113579	down	-2.35018	-1.23277	NA	unknown gene
contig1824	CUST_51678_PI425265390	0.00892395	down	-2.34959	-1.23241	XP_394595	PREDICTED: similar to WD repeat domain 48 [Apis mellifera]
contig41252	CUST_37250_PI425265390	0.0037727	down	-2.34839	-1.23168	NA	unknown gene
contig21753	CUST_21918_PI425265390	0.00327619	down	-2.34795	-1.2314	NA	unknown gene
contig18655	CUST_9206_PI425265390	0.0047928	down	-2.34696	-1.23079	XP_001362036	GA21168 [Drosophila pseudoobscura pseudoobscura]
contig51567	CUST_45919_PI425265390	0.00362935	down	-2.34599	-1.2302	NA	unknown gene
contig5449	CUST_50061_PI425265390	0.00480861	down	-2.34573	-1.23003	EFA11450	hypothetical protein TcasGA2_TC013635 [Tribolium castaneum]
contig9046	CUST_54278_PI425265390	0.00744016	down	-2.34551	-1.2299	YP_001567435	molybdenum cofactor synthesis domain-containing protein [Petrotoga mobilis SJ95]
contig29140	CUST_27441_PI425265390	0.00692653	down	-2.34484	-1.22949	NA	unknown gene
contig32889	CUST_30328_PI425265390	0.00106845	down	-2.34395	-1.22894	NA	unknown gene
contig3240	CUST_29936_PI425265390	0.00170002	down	-2.34337	-1.22859	NA	unknown gene
contig5751	CUST_14265_PI425265390	0.00140992	down	-2.34267	-1.22816	XP_001943946	PREDICTED: similar to AGAP002305-PA [Acyrthosiphon pisum]
contig28374	CUST_52540_PI425265390	0.0088812	down	-2.34112	-1.2272	AAR86939	reverse transcriptase [Drosophila melanogaster]
contig2370	CUST_9654_PI425265390	0.00204862	down	-2.33846	-1.22556	XP_001120829	PREDICTED: similar to tricornered CG8637-PA [Apis mellifera]
contig32732	CUST_494_PI425308678	0.00225746	down	-2.3383	-1.22546	XP_970660	PREDICTED: similar to 1-Cys peroxiredoxin [Tribolium castaneum]
contig17686	CUST_19153_PI425265390	0.00203467	down	-2.33743	-1.22492	NA	unknown gene
contig27392	CUST_26099_PI425265390	0.00827329	down	-2.33566	-1.22383	NA	unknown gene
contig51781	CUST_46099_PI425265390	0.00427903	down	-2.33461	-1.22318	NA	unknown gene
contig35977	CUST_32793_PI425265390	0.00705458	down	-2.33414	-1.22289	NA	unknown gene
contig19549	CUST_50702_PI425265390	0.00301899	down	-2.33403	-1.22282	XP_001948648	PREDICTED: similar to d-amino acid oxidase [Acyrthosiphon pisum]
contig49962	CUST_44621_PI425265390	0.00227104	down	-2.33383	-1.2227	NA	unknown gene
contig15288	CUST_17691_PI425265390	0.00391464	down	-2.33183	-1.22146	NA	unknown gene
contig51478	CUST_1716_PI425308678	0.00828692	down	-2.33091	-1.2209	YP_436992	acetolactate synthase 3 catalytic subunit [Hahella chejuensis KCTC 2396]
contig303	CUST_8085_PI425265390	0.00653057	down	-2.32975	-1.22018	AAX62416	small nuclear ribonucleoprotein G [Lysiphlebus testaceipes]
contig40745	CUST_36825_PI425265390	0.00544252	down	-2.32945	-1.21999	NA	unknown gene
contig2530	CUST_51049_PI425265390	0.00823004	down	-2.32928	-1.21989	XP_002429480	Aquaporin AQPcic, putative [Pediculus humanus corporis]
contig52168	CUST_46413_PI425265390	0.00648779	down	-2.32842	-1.21935	NA	unknown gene
contig6443	CUST_9386_PI425265390	0.00827687	down	-2.32745	-1.21875	XP_393377	PREDICTED: similar to transcription factor Dp-2 (E2F dimerization partner 2) [Apis mellifera]
contig36393	CUST_33146_PI425265390	0.00140078	down	-2.32632	-1.21805	NA	unknown gene
contig43127	CUST_38867_PI425265390	0.00120036	down	-2.32615	-1.21795	NA	unknown gene
contig24698	CUST_24064_PI425265390	0.000908272	down	-2.32596	-1.21782	NA	unknown gene
contig53469	CUST_14109_PI425265390	0.00237811	down	-2.32375	-1.21645	XP_001948172	PREDICTED: hypothetical protein [Acyrthosiphon pisum]
contig39125	CUST_35451_PI425265390	0.00163455	down	-2.32342	-1.21625	NA	unknown gene
contig22582	CUST_400_PI425265390	0.00733152	down	-2.3209	-1.21468	XP_001604074	PREDICTED: similar to Rho GDP-dissociation inhibitor [Nasonia vitripennis]
contig24846	CUST_24178_PI425265390	0.00411687	down	-2.31869	-1.21331	NA	unknown gene
contig20002	CUST_7787_PI425265390	0.00489388	down	-2.31773	-1.21271	XP_001600225	PREDICTED: similar to MGC83846 protein [Nasonia vitripennis]
contig38831	CUST_35207_PI425265390	0.00400367	down	-2.31771	-1.2127	NA	unknown gene
contig41085	CUST_37108_PI425265390	0.00279608	down	-2.31594	-1.2116	NA	unknown gene
contig24162	CUST_3501_PI425265390	0.00457578	down	-2.31349	-1.21007	EEQ33500	NFX1-type zinc finger-containing protein 1 [Microsporum canis CBS 113480]
contig50429	CUST_44994_PI425265390	0.00581725	down	-2.3133	-1.20996	NA	unknown gene
contig45248	CUST_40665_PI425265390	0.0087891	down	-2.31317	-1.20987	NA	unknown gene
contig24215	CUST_231_PI425265390	0.00560765	down	-2.31067	-1.20831	NP_001156315	hypothetical protein LOC100169413 [Acyrthosiphon pisum]
contig234	CUST_9584_PI425265390	0.00134576	down	-2.31059	-1.20826	XP_002734206	PREDICTED: dynein, light chain, LC8-type 2-like [Saccoglossus kowalevskii]
contig52405	CUST_46621_PI425265390	0.00581636	down	-2.30909	-1.20732	NA	unknown gene
contig33319	CUST_30665_PI425265390	0.00344828	down	-2.30855	-1.20699	NA	unknown gene
contig34038	CUST_31228_PI425265390	0.00556826	down	-2.30812	-1.20672	NA	unknown gene
contig38396	CUST_34831_PI425265390	0.00121982	down	-2.30739	-1.20626	NA	unknown gene
contig27697	CUST_26339_PI425265390	0.000547632	down	-2.30678	-1.20588	NA	unknown gene
contig44229	CUST_39796_PI425265390	0.00397821	down	-2.30407	-1.20419	NA	unknown gene
contig38046	CUST_34533_PI425265390	0.00221383	down	-2.30336	-1.20374	NA	unknown gene
contig24497	CUST_12035_PI425265390	0.00260805	down	-2.30251	-1.20321	XP_002737059	PREDICTED: phosphatidylethanolamine-binding protein, putative-like isoform 1 [Saccoglossus kowalevskii]
contig4067	CUST_49651_PI425265390	0.00372273	down	-2.30208	-1.20294	XP_001951334	PREDICTED: similar to protease, reverse transcriptase and RNase H [Acyrthosiphon pisum]
contig13960	CUST_6614_PI425265390	0.003616	down	-2.3012	-1.20238	XP_972053	PREDICTED: similar to protein disulfide-isomerase A6 [Tribolium castaneum]
contig11169	CUST_15521_PI425265390	0.00787111	down	-2.30062	-1.20202	NA	unknown gene
contig4504	CUST_5182_PI425265390	0.00146992	down	-2.30039	-1.20188	XP_001659318	protein phosphatase 2c gamma [Aedes aegypti]
contig5811	CUST_47861_PI425265390	0.00726521	down	-2.29942	-1.20127	NA	unknown gene
contig46733	CUST_41906_PI425265390	0.00199228	down	-2.29891	-1.20095	NA	unknown gene
contig44137	CUST_1677_PI425308678	0.00903051	down	-2.2981	-1.20044	XP_001867385	zinc finger protein 542 [Culex quinquefasciatus]
contig43181	CUST_38915_PI425265390	0.00424047	down	-2.29765	-1.20016	NA	unknown gene
contig5773	CUST_53080_PI425265390	0.00638761	down	-2.29718	-1.19986	XP_001949048	PREDICTED: similar to echinoid CG12676-PA [Acyrthosiphon pisum]
contig10730	CUST_6410_PI425308678	0.00717039	down	-2.29683	-1.19964	XP_394600	PREDICTED: similar to CG12236-PA, isoform A [Apis mellifera]
contig15531	CUST_6409_PI425308678	0.00440359	down	-2.29444	-1.19814	XP_394600	PREDICTED: similar to CG12236-PA, isoform A [Apis mellifera]
contig17873	CUST_19275_PI425265390	0.00536207	down	-2.29429	-1.19805	NA	unknown gene
contig1974	CUST_6573_PI425265390	0.000346737	down	-2.29235	-1.19683	XP_397365	PREDICTED: similar to SUMO1/sentrin specific protease 1 [Apis mellifera]
contig23137	CUST_22906_PI425265390	0.00858514	down	-2.29181	-1.19648	NA	unknown gene
contig42627	CUST_3311_PI425265390	0.00781932	down	-2.29058	-1.19571	XP_001966467	GF21982 [Drosophila ananassae]
contig47473	CUST_42522_PI425265390	0.0047928	down	-2.28874	-1.19455	NA	unknown gene
contig46651	CUST_49840_PI425265390	0.00949952	down	-2.287	-1.19346	XP_002428895	gi|242016719|ref|XP_002428895.1|conserved hypothetical protein [Pediculus humanus corporis]
contig16320	CUST_18305_PI425265390	0.00760036	down	-2.28686	-1.19337	NA	unknown gene
contig36200	CUST_32981_PI425265390	0.00595322	down	-2.28561	-1.19258	NA	unknown gene
contig34553	CUST_31632_PI425265390	0.00411687	down	-2.28396	-1.19154	NA	unknown gene
contig35663	CUST_32544_PI425265390	0.00982134	down	-2.28349	-1.19124	NA	unknown gene
contig6158	CUST_47949_PI425265390	0.00427989	down	-2.28259	-1.19067	NA	unknown gene
contig31554	CUST_10624_PI425265390	0.00967562	down	-2.28179	-1.19016	XP_001947178	PREDICTED: similar to predicted protein [Acyrthosiphon pisum]
contig2370	CUST_1029_PI425308678	0.00272228	down	-2.28145	-1.18995	XP_001120829	PREDICTED: similar to tricornered CG8637-PA [Apis mellifera]
contig2997	CUST_3415_PI425265390	0.00324369	down	-2.28141	-1.18992	XP_001602396	PREDICTED: similar to pseudouridylate synthase [Nasonia vitripennis]
contig46559	CUST_12435_PI425265390	0.00641079	down	-2.28116	-1.18977	AAX76613	transposase [Trimerotropis pallidipennis]
contig15988	CUST_18094_PI425265390	0.00274419	down	-2.27873	-1.18823	NA	unknown gene
contig8453	CUST_48640_PI425265390	0.00961575	down	-2.27818	-1.18788	NA	unknown gene
contig22729	CUST_22631_PI425265390	0.00231593	down	-2.27693	-1.18709	NA	unknown gene
contig8796	CUST_48758_PI425265390	0.00681453	down	-2.27692	-1.18708	NA	unknown gene
contig41562	CUST_37511_PI425265390	0.00752719	down	-2.27634	-1.18671	NA	unknown gene
contig2588	CUST_9404_PI425265390	0.00192599	down	-2.27511	-1.18593	XP_394158	PREDICTED: similar to chromosome condensation 1 [Apis mellifera]
contig21356	CUST_21637_PI425265390	0.00493584	down	-2.27423	-1.18538	NA	unknown gene
contig41103	CUST_37123_PI425265390	0.00435732	down	-2.27242	-1.18423	NA	unknown gene
contig40249	CUST_36392_PI425265390	0.00430372	down	-2.27117	-1.18344	NA	unknown gene
contig20895	CUST_21314_PI425265390	0.00679695	down	-2.27103	-1.18335	NA	unknown gene
contig20169	CUST_2482_PI425265390	0.000532233	down	-2.27026	-1.18286	XP_002427717	conserved hypothetical protein [Pediculus humanus corporis]
contig49478	CUST_44221_PI425265390	0.0064055	down	-2.26915	-1.18215	NA	unknown gene
contig25979	CUST_25026_PI425265390	0.00304036	down	-2.26855	-1.18177	NA	unknown gene
contig50590	CUST_45121_PI425265390	0.00866772	down	-2.26844	-1.1817	NA	unknown gene
contig937	CUST_5513_PI425308678	0.00935375	down	-2.26792	-1.18137	XP_001119876	PREDICTED: similar to CG18591-PA [Apis mellifera]
contig10576	CUST_7328_PI425265390	0.00549897	down	-2.26786	-1.18133	XP_395724	PREDICTED: similar to golgi-associated microtubule-binding protein HOOK3 isoform 1 [Apis mellifera]
contig44201	CUST_39776_PI425265390	0.00626449	down	-2.26676	-1.18063	NA	unknown gene
contig52362	CUST_46582_PI425265390	0.00447843	down	-2.26644	-1.18043	NA	unknown gene
contig39560	CUST_35818_PI425265390	0.00406338	down	-2.26633	-1.18036	NA	unknown gene
contig38340	CUST_34789_PI425265390	0.00810317	down	-2.26605	-1.18018	NA	unknown gene
contig26695	CUST_25579_PI425265390	0.000397892	down	-2.26567	-1.17994	NA	unknown gene
contig577	CUST_1217_PI425265390	0.00701812	down	-2.26556	-1.17987	XP_001658667	maternal g10 transcript [Aedes aegypti]
contig7811	CUST_48425_PI425265390	0.00664428	down	-2.26383	-1.17877	NA	unknown gene
contig13377	CUST_16628_PI425265390	0.00184485	down	-2.26159	-1.17734	NA	unknown gene
contig25867	CUST_24938_PI425265390	0.00849525	down	-2.26108	-1.17701	NA	unknown gene
contig43059	CUST_38812_PI425265390	0.00843453	down	-2.26067	-1.17675	NA	unknown gene
contig45989	CUST_41293_PI425265390	0.0036098	down	-2.26016	-1.17643	NA	unknown gene
contig25181	CUST_2562_PI425265390	0.00744714	down	-2.2582	-1.17518	XP_002426740	axoneme-associated protein mst101, putative [Pediculus humanus corporis]
contig15143	CUST_3215_PI425308678	0.00553811	down	-2.25772	-1.17487	XP_002426803	Alanyl-tRNA synthetase, putative [Pediculus humanus corporis]
contig19157	CUST_20124_PI425265390	0.00140992	down	-2.25638	-1.17401	NA	unknown gene
contig54570	CUST_47735_PI425265390	0.00306818	down	-2.2543	-1.17268	NA	unknown gene
contig18611	CUST_19773_PI425265390	0.00714707	down	-2.25332	-1.17205	NA	unknown gene
contig40324	CUST_36462_PI425265390	0.00709279	down	-2.25203	-1.17122	NA	unknown gene
contig13732	CUST_16825_PI425265390	0.00636846	down	-2.25029	-1.17011	NA	unknown gene
contig38337	CUST_34786_PI425265390	0.00782684	down	-2.25023	-1.17007	NA	unknown gene
contig16651	CUST_18509_PI425265390	0.00636195	down	-2.2496	-1.16967	NA	unknown gene
contig45026	CUST_54014_PI425265390	0.00044258	down	-2.24959	-1.16966	XP_002445504	hypothetical protein SORBIDRAFT_07g020600 [Sorghum bicolor]
contig54248	CUST_3867_PI425265390	0.00682568	down	-2.24832	-1.16884	NP_001164088	cathepsin L precursor [Tribolium castaneum]
contig51648	CUST_45984_PI425265390	0.00179897	down	-2.24783	-1.16853	NA	unknown gene
contig25887	CUST_24955_PI425265390	0.0028412	down	-2.24696	-1.16797	NA	unknown gene
contig40322	CUST_36460_PI425265390	0.00237548	down	-2.24553	-1.16706	NA	unknown gene
contig43458	CUST_39155_PI425265390	0.00249586	down	-2.24514	-1.16681	NA	unknown gene
contig46053	CUST_41348_PI425265390	0.00726521	down	-2.2448	-1.16659	NA	unknown gene
contig23471	CUST_23144_PI425265390	0.00593095	down	-2.2443	-1.16627	NA	unknown gene
contig17857	CUST_19261_PI425265390	0.00820191	down	-2.24423	-1.16622	NA	unknown gene
contig12232	CUST_16051_PI425265390	0.00907854	down	-2.24418	-1.16619	NA	unknown gene
contig28081	CUST_26633_PI425265390	0.00686472	down	-2.24362	-1.16583	NA	unknown gene
contig16830	CUST_18616_PI425265390	0.00329298	down	-2.24342	-1.1657	NA	unknown gene
contig12973	CUST_16417_PI425265390	0.00652396	down	-2.24323	-1.16558	NA	unknown gene
contig40734	CUST_36817_PI425265390	0.00596638	down	-2.24175	-1.16463	NA	unknown gene
contig2554	CUST_51810_PI425265390	0.0026457	down	-2.24133	-1.16435	XP_001948363	PREDICTED: similar to AMP dependent coa ligase [Acyrthosiphon pisum]
contig36650	CUST_33375_PI425265390	0.000831601	down	-2.2413	-1.16434	NA	unknown gene
contig32842	CUST_30292_PI425265390	0.00307504	down	-2.23997	-1.16348	NA	unknown gene
contig41896	CUST_37795_PI425265390	0.00729624	down	-2.23964	-1.16326	NA	unknown gene
contig53242	CUST_47085_PI425265390	0.00699859	down	-2.23849	-1.16253	NA	unknown gene
contig34314	CUST_31450_PI425265390	0.00314838	down	-2.23843	-1.16249	NA	unknown gene
contig21558	CUST_50463_PI425265390	0.00937818	down	-2.23809	-1.16227	AAA28508	reverse transcriptase (put.); putative [Drosophila melanogaster]
contig54200	CUST_47556_PI425265390	0.00396768	down	-2.23782	-1.1621	NA	unknown gene
contig21645	CUST_21845_PI425265390	0.00563226	down	-2.23645	-1.16121	NA	unknown gene
contig40290	CUST_36431_PI425265390	0.00314358	down	-2.2361	-1.16099	NA	unknown gene
contig31218	CUST_29033_PI425265390	0.00363521	down	-2.23422	-1.15977	NA	unknown gene
contig23147	CUST_22914_PI425265390	0.00626855	down	-2.23394	-1.15959	NA	unknown gene
contig12694	CUST_9667_PI425265390	0.00683044	down	-2.23286	-1.1589	XP_392956	PREDICTED: similar to protein phosphatase 2A [Apis mellifera]
contig20292	CUST_20902_PI425265390	0.0044135	down	-2.23206	-1.15837	NA	unknown gene
contig26854	CUST_25691_PI425265390	0.00378673	down	-2.23155	-1.15805	NA	unknown gene
contig17678	CUST_19147_PI425265390	0.00397036	down	-2.23147	-1.158	NA	unknown gene
contig51639	CUST_11677_PI425265390	0.00221383	down	-2.23087	-1.15761	XP_002166485	PREDICTED: similar to predicted protein [Hydra magnipapillata]
contig23937	CUST_23493_PI425265390	0.000546929	down	-2.23072	-1.15751	NA	unknown gene
contig52438	CUST_46653_PI425265390	0.00794693	down	-2.23026	-1.15721	NA	unknown gene
contig46399	CUST_41637_PI425265390	0.0071505	down	-2.22988	-1.15697	NA	unknown gene
contig43567	CUST_39248_PI425265390	0.00345409	down	-2.2297	-1.15685	NA	unknown gene
contig47663	CUST_42677_PI425265390	0.0026979	down	-2.22963	-1.1568	NA	unknown gene
contig14831	CUST_50768_PI425265390	0.00858082	down	-2.22908	-1.15645	XP_624844	PREDICTED: similar to spenito CG2910-PB, isoform B [Apis mellifera]
contig19945	CUST_20650_PI425265390	0.00434192	down	-2.22884	-1.15629	NA	unknown gene
contig20022	CUST_20707_PI425265390	0.00241979	down	-2.22853	-1.15609	NA	unknown gene
contig9948	CUST_49221_PI425265390	0.00735913	down	-2.22797	-1.15573	NA	unknown gene
contig20924	CUST_21332_PI425265390	0.00887852	down	-2.22646	-1.15475	NA	unknown gene
contig177	CUST_53004_PI425265390	0.00346696	down	-2.2252	-1.15393	XP_001951570	PREDICTED: similar to Caf1-180 CG12109-PB [Acyrthosiphon pisum]
contig20864	CUST_7900_PI425265390	0.00444957	down	-2.22479	-1.15367	EFA05866	hypothetical protein TcasGA2_TC008666 [Tribolium castaneum]
contig29126	CUST_27428_PI425265390	0.000193538	down	-2.2238	-1.15303	NA	unknown gene
contig28118	CUST_26659_PI425265390	0.00833414	down	-2.22121	-1.15134	NA	unknown gene
contig38051	CUST_34538_PI425265390	0.0062154	down	-2.22058	-1.15093	NA	unknown gene
contig33349	CUST_30687_PI425265390	0.00396277	down	-2.22034	-1.15078	NA	unknown gene
contig21459	CUST_21715_PI425265390	0.00435102	down	-2.21994	-1.15052	NA	unknown gene
contig13984	CUST_5580_PI425265390	0.00190184	down	-2.2199	-1.15049	XP_001842338	oryzain gamma chain [Culex quinquefasciatus]
contig35743	CUST_32608_PI425265390	0.00483898	down	-2.21915	-1.15	NA	unknown gene
contig24131	CUST_23632_PI425265390	0.00831635	down	-2.2188	-1.14978	NA	unknown gene
contig44813	CUST_40301_PI425265390	0.00595626	down	-2.21875	-1.14975	NA	unknown gene
contig20169	CUST_6445_PI425308678	0.000299057	down	-2.2182	-1.14939	XP_002427717	conserved hypothetical protein [Pediculus humanus corporis]
contig42627	CUST_3768_PI425308678	0.00268515	down	-2.21784	-1.14916	XP_001966467	GF21982 [Drosophila ananassae]
contig17974	CUST_19339_PI425265390	0.0055387	down	-2.21537	-1.14755	NA	unknown gene
contig42862	CUST_38637_PI425265390	0.00831038	down	-2.21517	-1.14742	NA	unknown gene
contig5899	CUST_8701_PI425265390	0.00904632	down	-2.21438	-1.1469	EDL41103	mCG1274, isoform CRA_b [Mus musculus]
contig28496	CUST_26953_PI425265390	0.00865515	down	-2.21221	-1.14549	NA	unknown gene
contig40312	CUST_36451_PI425265390	0.00847789	down	-2.21144	-1.14498	NA	unknown gene
contig3724	CUST_33872_PI425265390	0.00900085	down	-2.21144	-1.14498	NA	unknown gene
contig31254	CUST_29058_PI425265390	0.00420298	down	-2.21106	-1.14474	NA	unknown gene
contig42279	CUST_38125_PI425265390	0.0052358	down	-2.21042	-1.14432	NA	unknown gene
contig9630	CUST_704_PI425308678	0.00869822	down	-2.20996	-1.14402	XP_001948023	PREDICTED: similar to RAD54-like [Acyrthosiphon pisum]
contig3142	CUST_5182_PI425308678	0.00910678	down	-2.20873	-1.14322	XP_002429540	Exosome complex exonuclease RRP40, putative [Pediculus humanus corporis]
contig51458	CUST_45836_PI425265390	0.00625394	down	-2.20831	-1.14294	NA	unknown gene
contig34198	CUST_31352_PI425265390	0.00329298	down	-2.2065	-1.14176	NA	unknown gene
contig42445	CUST_38275_PI425265390	0.00107603	down	-2.20603	-1.14145	NA	unknown gene
contig14750	CUST_4731_PI425265390	0.00455782	down	-2.20531	-1.14098	XP_002293913	chromosome condensation protein-like protein [Thalassiosira pseudonana CCMP1335]
contig53210	CUST_47064_PI425265390	0.00698382	down	-2.20436	-1.14036	NA	unknown gene
contig8475	CUST_12625_PI425265390	0.000559151	down	-2.20401	-1.14013	XP_001605476	PREDICTED: similar to coronin [Nasonia vitripennis]
contig43601	CUST_39272_PI425265390	0.00200923	down	-2.20397	-1.14011	NA	unknown gene
contig48929	CUST_43747_PI425265390	0.00486725	down	-2.20226	-1.13898	NA	unknown gene
contig18874	CUST_10559_PI425265390	0.000679487	down	-2.20168	-1.1386	NA	unknown gene
contig25204	CUST_24430_PI425265390	0.00753316	down	-2.20108	-1.13821	NA	unknown gene
contig21021	CUST_21399_PI425265390	0.0073923	down	-2.20043	-1.13778	NA	unknown gene
contig11564	CUST_50345_PI425265390	0.00461119	down	-2.19997	-1.13748	XP_002318976	predicted protein [Populus trichocarpa]
contig8576	CUST_2654_PI425265390	0.00206326	down	-2.19976	-1.13735	XP_002405171	N-acylsphingosine amidohydrolase (acid ceramidase), putative [Ixodes scapularis]
contig49301	CUST_44066_PI425265390	0.00134102	down	-2.19826	-1.13636	NA	unknown gene
contig21096	CUST_21454_PI425265390	0.00548868	down	-2.19792	-1.13614	NA	unknown gene
contig48778	CUST_14611_PI425265390	0.000684544	down	-2.19634	-1.1351	XP_001606639	PREDICTED: similar to lachesin, putative [Nasonia vitripennis]
contig41165	CUST_37178_PI425265390	0.00254682	down	-2.19499	-1.13421	NA	unknown gene
contig40617	CUST_36719_PI425265390	0.00796677	down	-2.19424	-1.13372	NA	unknown gene
contig34729	CUST_31778_PI425265390	0.00400367	down	-2.19388	-1.13349	NA	unknown gene
contig24182	CUST_23673_PI425265390	0.00568072	down	-2.19359	-1.13329	NA	unknown gene
contig29720	CUST_27871_PI425265390	0.00648779	down	-2.19236	-1.13248	NA	unknown gene
contig14750	CUST_2185_PI425308678	0.00664428	down	-2.19176	-1.13209	XP_002293913	chromosome condensation protein-like protein [Thalassiosira pseudonana CCMP1335]
contig1419	CUST_51675_PI425265390	0.00200923	down	-2.19173	-1.13207	BAG12118	vitellogenin [Lethocerus deyrollei]
contig37048	CUST_33698_PI425265390	0.00404109	down	-2.19084	-1.13148	NA	unknown gene
contig20569	CUST_21088_PI425265390	0.0028882	down	-2.19004	-1.13096	NA	unknown gene
contig35731	CUST_32598_PI425265390	0.00400244	down	-2.18996	-1.13091	NA	unknown gene
contig38529	CUST_34941_PI425265390	0.00112201	down	-2.18967	-1.13071	NA	unknown gene
contig27380	CUST_26090_PI425265390	0.00341035	down	-2.18929	-1.13046	NA	unknown gene
contig11849	CUST_15865_PI425265390	0.00304449	down	-2.18869	-1.13007	NA	unknown gene
contig18812	CUST_19912_PI425265390	0.00265557	down	-2.18855	-1.12998	NA	unknown gene
contig26572	CUST_25483_PI425265390	0.00885898	down	-2.18792	-1.12956	NA	unknown gene
contig42164	CUST_38025_PI425265390	0.00188668	down	-2.18653	-1.12864	NA	unknown gene
contig37111	CUST_33752_PI425265390	0.00704929	down	-2.18643	-1.12858	NA	unknown gene
contig29640	CUST_27810_PI425265390	0.0062899	down	-2.18633	-1.12851	NA	unknown gene
contig13749	CUST_14242_PI425265390	0.0026731	down	-2.18594	-1.12825	XP_001650505	c-terminal pdz ligand of neuronal nitric oxide synthase protein [Aedes aegypti]
contig48355	CUST_43269_PI425265390	0.00485602	down	-2.18582	-1.12818	NA	unknown gene
contig15388	CUST_17748_PI425265390	0.00703288	down	-2.18576	-1.12814	NA	unknown gene
contig49396	CUST_44146_PI425265390	0.00292205	down	-2.18515	-1.12773	NA	unknown gene
contig53528	CUST_47211_PI425265390	0.00268515	down	-2.18499	-1.12763	NA	unknown gene
contig48070	CUST_43030_PI425265390	0.00102431	down	-2.18469	-1.12743	NA	unknown gene
contig12016	CUST_15936_PI425265390	0.00858737	down	-2.18421	-1.12711	NA	unknown gene
contig7863	CUST_49990_PI425265390	0.00620113	down	-2.18257	-1.12603	Q60FY0	CCNB1_ANGJARecName: Full=G2/mitotic-specific cyclin-B1
contig46920	CUST_42060_PI425265390	0.00697618	down	-2.18049	-1.12465	NA	unknown gene
contig10730	CUST_2311_PI425265390	0.00636871	down	-2.17977	-1.12417	XP_394600	PREDICTED: similar to CG12236-PA, isoform A [Apis mellifera]
contig48202	CUST_43145_PI425265390	0.00307504	down	-2.17955	-1.12403	NA	unknown gene
contig31360	CUST_29135_PI425265390	0.00419865	down	-2.17877	-1.12352	NA	unknown gene
contig43665	CUST_39322_PI425265390	0.00373656	down	-2.17869	-1.12346	NA	unknown gene
contig24170	CUST_23661_PI425265390	0.0054836	down	-2.17832	-1.12322	NA	unknown gene
contig23632	CUST_23271_PI425265390	0.00639497	down	-2.17772	-1.12282	NA	unknown gene
contig40971	CUST_37011_PI425265390	0.00828655	down	-2.17764	-1.12277	NA	unknown gene
contig18781	CUST_19893_PI425265390	0.00808566	down	-2.17659	-1.12207	NA	unknown gene
contig45033	CUST_40485_PI425265390	0.00441456	down	-2.17641	-1.12195	NA	unknown gene
contig54110	CUST_47511_PI425265390	0.0084197	down	-2.17467	-1.12079	NA	unknown gene
contig38920	CUST_35285_PI425265390	0.00549416	down	-2.17434	-1.12058	NA	unknown gene
contig36111	CUST_32902_PI425265390	0.00638761	down	-2.17374	-1.12018	NA	unknown gene
contig24577	CUST_23974_PI425265390	0.0075018	down	-2.17292	-1.11964	NA	unknown gene
contig24138	CUST_23638_PI425265390	0.00121982	down	-2.17256	-1.11939	NA	unknown gene
contig28216	CUST_26740_PI425265390	0.00648779	down	-2.17166	-1.1188	NA	unknown gene
contig6267	CUST_47983_PI425265390	0.00377828	down	-2.16986	-1.1176	NA	unknown gene
contig19697	CUST_20483_PI425265390	0.00588481	down	-2.1684	-1.11663	NA	unknown gene
contig29833	CUST_27958_PI425265390	0.00179897	down	-2.1678	-1.11623	NA	unknown gene
contig21324	CUST_21615_PI425265390	0.00190184	down	-2.16656	-1.1154	NA	unknown gene
contig17244	CUST_18869_PI425265390	0.00675196	down	-2.16622	-1.11518	NA	unknown gene
contig18892	CUST_19964_PI425265390	0.00120559	down	-2.16606	-1.11508	NA	unknown gene
contig9017	CUST_48845_PI425265390	0.00789886	down	-2.16561	-1.11477	NA	unknown gene
contig36464	CUST_33213_PI425265390	0.00891245	down	-2.16536	-1.11461	NA	unknown gene
contig47012	CUST_42135_PI425265390	0.00330899	down	-2.1642	-1.11383	NA	unknown gene
contig30688	CUST_51762_PI425265390	0.00443102	down	-2.16367	-1.11348	XP_392396	PREDICTED: similar to CG3608-PA [Apis mellifera]
contig48223	CUST_43160_PI425265390	0.00482078	down	-2.16355	-1.1134	NA	unknown gene
contig52574	CUST_46772_PI425265390	0.00307504	down	-2.1633	-1.11323	NA	unknown gene
contig42788	CUST_38571_PI425265390	0.00629797	down	-2.1625	-1.1127	NA	unknown gene
contig47611	CUST_42635_PI425265390	0.00719505	down	-2.16177	-1.11221	NA	unknown gene
contig2690	CUST_51435_PI425265390	0.000786772	down	-2.16144	-1.11199	EFA02056	hypothetical protein TcasGA2_TC007685 [Tribolium castaneum]
contig12350	CUST_16120_PI425265390	0.00398547	down	-2.16138	-1.11195	NA	unknown gene
contig33600	CUST_30887_PI425265390	0.00155559	down	-2.16049	-1.11136	NA	unknown gene
contig50868	CUST_45355_PI425265390	0.00295311	down	-2.15867	-1.11014	NA	unknown gene
contig13671	CUST_16780_PI425265390	0.000621736	down	-2.15711	-1.1091	NA	unknown gene
contig16311	CUST_18300_PI425265390	0.00401138	down	-2.15337	-1.10659	NA	unknown gene
contig2133	CUST_21620_PI425265390	0.00146992	down	-2.15196	-1.10565	NA	unknown gene
contig26104	CUST_25120_PI425265390	0.00427989	down	-2.15084	-1.1049	NA	unknown gene
contig43974	CUST_39583_PI425265390	0.00890746	down	-2.15047	-1.10465	NA	unknown gene
contig26850	CUST_5264_PI425265390	0.00307504	down	-2.15013	-1.10442	XP_001948741	PREDICTED: similar to noggin2 [Acyrthosiphon pisum]
contig11292	CUST_15583_PI425265390	0.00741391	down	-2.14926	-1.10384	NA	unknown gene
contig9582	CUST_49069_PI425265390	0.00715295	down	-2.14921	-1.1038	NA	unknown gene
contig750	CUST_6165_PI425308678	0.00850597	down	-2.14897	-1.10364	XP_395597	PREDICTED: similar to Ubinuclein [Apis mellifera]
contig24429	CUST_23862_PI425265390	0.0025613	down	-2.14868	-1.10345	NA	unknown gene
contig10736	CUST_2518_PI425308678	0.008825	down	-2.14861	-1.1034	ACM09407	RNA-binding protein 8A [Salmo salar]
contig33579	CUST_30871_PI425265390	0.00960633	down	-2.14827	-1.10318	NA	unknown gene
contig37927	CUST_34434_PI425265390	0.00290055	down	-2.14776	-1.10283	NA	unknown gene
contig37640	CUST_34195_PI425265390	0.0026151	down	-2.14632	-1.10186	NA	unknown gene
contig3826	CUST_8265_PI425265390	0.00494845	down	-2.14614	-1.10174	XP_002432687	xylosylprotein beta4-galactosyltransferase, putative [Pediculus humanus corporis]
contig19537	CUST_20378_PI425265390	0.00154527	down	-2.14546	-1.10129	NA	unknown gene
contig43197	CUST_2636_PI425308678	0.00275634	down	-2.14331	-1.09984	AAB70263	abdominal-A [Tribolium castaneum]
contig46719	CUST_41894_PI425265390	0.00214449	down	-2.14267	-1.09941	NA	unknown gene
contig35732	CUST_32599_PI425265390	0.00213516	down	-2.14222	-1.0991	NA	unknown gene
contig37622	CUST_34184_PI425265390	0.00157568	down	-2.14198	-1.09894	NA	unknown gene
contig7509	CUST_2106_PI425308678	0.00339121	down	-2.14154	-1.09865	XP_309164	AGAP000971-PA [Anopheles gambiae str. PEST]
contig18801	CUST_19906_PI425265390	0.00387349	down	-2.14087	-1.0982	NA	unknown gene
contig12084	CUST_15966_PI425265390	0.00389203	down	-2.13987	-1.09752	NA	unknown gene
contig13413	CUST_16644_PI425265390	0.00274419	down	-2.13944	-1.09724	NA	unknown gene
contig36228	CUST_33003_PI425265390	0.00421424	down	-2.13855	-1.09664	NA	unknown gene
contig44170	CUST_39748_PI425265390	0.00201734	down	-2.13849	-1.09659	NA	unknown gene
contig43500	CUST_39194_PI425265390	0.00275548	down	-2.13737	-1.09583	NA	unknown gene
contig41019	CUST_37049_PI425265390	0.00339308	down	-2.13706	-1.09563	NA	unknown gene
contig50606	CUST_45137_PI425265390	0.0038539	down	-2.13641	-1.09519	NA	unknown gene
contig6008	CUST_4017_PI425308678	0.00961806	down	-2.13596	-1.09488	XP_002431978	serine/threonine-protein kinase prp4, putative [Pediculus humanus corporis]
contig48385	CUST_43293_PI425265390	0.00345828	down	-2.13516	-1.09434	NA	unknown gene
contig7969	CUST_4269_PI425308678	0.0015128	down	-2.13455	-1.09393	NP_001156225	hypothetical protein LOC100165857 [Acyrthosiphon pisum]
contig9346	CUST_133_PI425308678	0.00647801	down	-2.13407	-1.09361	XP_001948220	PREDICTED: similar to extradenticle CG8933-PA [Acyrthosiphon pisum]
contig35163	CUST_32124_PI425265390	0.00140904	down	-2.13389	-1.09348	NA	unknown gene
contig38947	CUST_35305_PI425265390	0.00909348	down	-2.13352	-1.09324	NA	unknown gene
contig32767	CUST_30227_PI425265390	0.00406788	down	-2.13298	-1.09287	NA	unknown gene
contig11360	CUST_54348_PI425265390	0.00109023	down	-2.13123	-1.09169	BAH71120	hypothetical protein [Acyrthosiphon pisum]
contig12547	CUST_868_PI425265390	0.00524147	down	-2.13027	-1.09104	XP_392590	PREDICTED: similar to TBPH CG10327-PA, isoform A [Apis mellifera]
contig21603	CUST_21815_PI425265390	0.00668827	down	-2.12984	-1.09074	NA	unknown gene
contig43470	CUST_39165_PI425265390	0.00651585	down	-2.12894	-1.09014	NA	unknown gene
contig32232	CUST_311_PI425265390	0.00489388	down	-2.12873	-1.08999	XP_002433238	ubiquitously transcribed X chromosome tetratricopeptide repeat protein [Pediculus humanus corporis]
contig631	CUST_50327_PI425265390	0.00970094	down	-2.12677	-1.08866	XP_001945818	PREDICTED: similar to cytochrome c oxidase, subunit VIc [Acyrthosiphon pisum]
contig43747	CUST_39390_PI425265390	0.00152215	down	-2.12444	-1.08708	NA	unknown gene
contig44872	CUST_40354_PI425265390	0.00498531	down	-2.12437	-1.08704	NA	unknown gene
contig24708	CUST_24070_PI425265390	0.00600581	down	-2.12431	-1.08699	NA	unknown gene
contig38596	CUST_34997_PI425265390	0.0070167	down	-2.12414	-1.08688	NA	unknown gene
contig23707	CUST_23331_PI425265390	0.00491688	down	-2.12368	-1.08656	NA	unknown gene
contig1290	CUST_2209_PI425265390	0.00947181	down	-2.12362	-1.08652	XP_002428910	conserved hypothetical protein [Pediculus humanus corporis]
contig48748	CUST_43596_PI425265390	0.00219424	down	-2.12287	-1.08602	NA	unknown gene
contig29302	CUST_27564_PI425265390	0.0022425	down	-2.12283	-1.08599	NA	unknown gene
contig7471	CUST_48317_PI425265390	0.00112373	down	-2.12218	-1.08555	NA	unknown gene
contig42662	CUST_38466_PI425265390	0.0015128	down	-2.12163	-1.08517	NA	unknown gene
contig44380	CUST_39931_PI425265390	0.00665698	down	-2.12128	-1.08493	NA	unknown gene
contig47906	CUST_42889_PI425265390	0.00100834	down	-2.12118	-1.08486	NA	unknown gene
contig1038	CUST_1936_PI425308678	0.00935609	down	-2.12039	-1.08433	BAG30797	similar to CG1519-PA [Papilio xuthus]
contig6130	CUST_52764_PI425265390	0.00596677	down	-2.11953	-1.08375	XP_395120	PREDICTED: similar to CG3407-PA [Apis mellifera]
contig4644	CUST_41670_PI425265390	0.000967599	down	-2.1182	-1.08284	NA	unknown gene
contig31569	CUST_29285_PI425265390	0.00310411	down	-2.11742	-1.08231	NA	unknown gene
contig11750	CUST_2584_PI425308678	0.00512779	down	-2.11735	-1.08226	XP_518362	PREDICTED: similar to snRNP core Sm protein homolog Sm-X5 [Pan troglodytes]
contig12899	CUST_16381_PI425265390	0.00769206	down	-2.11583	-1.08123	NA	unknown gene
contig31020	CUST_28880_PI425265390	0.00394183	down	-2.11558	-1.08106	NA	unknown gene
contig28572	CUST_27009_PI425265390	0.00975047	down	-2.11532	-1.08088	NA	unknown gene
contig36309	CUST_33070_PI425265390	0.00838462	down	-2.11531	-1.08087	NA	unknown gene
contig38925	CUST_4970_PI425265390	0.00269393	down	-2.11503	-1.08068	ABF20548	transposase [Ciona savignyi]
contig14783	CUST_17414_PI425265390	0.00552366	down	-2.11416	-1.08009	NA	unknown gene
contig7969	CUST_7930_PI425265390	0.000894385	down	-2.11393	-1.07993	NP_001156225	hypothetical protein LOC100165857 [Acyrthosiphon pisum]
contig40010	CUST_36197_PI425265390	0.00240647	down	-2.11272	-1.0791	NA	unknown gene
contig23533	CUST_23197_PI425265390	0.00282512	down	-2.11264	-1.07905	NA	unknown gene
contig18590	CUST_19761_PI425265390	0.00178826	down	-2.11237	-1.07886	NA	unknown gene
contig10713	CUST_15320_PI425265390	0.00430372	down	-2.11219	-1.07874	NA	unknown gene
contig15955	CUST_18071_PI425265390	0.00610242	down	-2.1115	-1.07827	NA	unknown gene
contig26237	CUST_25225_PI425265390	0.00547627	down	-2.1114	-1.0782	NA	unknown gene
contig30799	CUST_53908_PI425265390	0.00973717	down	-2.11102	-1.07794	XP_001946997	PREDICTED: similar to CG14168 CG14168-PA [Acyrthosiphon pisum]
contig12373	CUST_11340_PI425265390	0.00502695	down	-2.11093	-1.07788	XP_002166795	PREDICTED: similar to spermatogenesis associated 5 [Hydra magnipapillata]
contig13960	CUST_1725_PI425308678	0.00123706	down	-2.11042	-1.07753	XP_972053	PREDICTED: similar to protein disulfide-isomerase A6 [Tribolium castaneum]
contig46411	CUST_41648_PI425265390	0.00492969	down	-2.10901	-1.07657	NA	unknown gene
contig38861	CUST_35231_PI425265390	0.00940778	down	-2.10888	-1.07648	NA	unknown gene
contig40566	CUST_36674_PI425265390	0.00243343	down	-2.10857	-1.07626	NA	unknown gene
contig36614	CUST_33344_PI425265390	0.00190184	down	-2.10839	-1.07614	NA	unknown gene
contig4762	CUST_42643_PI425265390	0.00395287	down	-2.10668	-1.07497	NA	unknown gene
contig38538	CUST_34950_PI425265390	0.00634136	down	-2.10615	-1.07461	NA	unknown gene
contig9561	CUST_7891_PI425265390	0.00595322	down	-2.1044	-1.07341	XP_002601657	hypothetical protein BRAFLDRAFT_124303 [Branchiostoma floridae]
contig23079	CUST_22871_PI425265390	0.00474272	down	-2.10203	-1.07179	NA	unknown gene
contig21242	CUST_21552_PI425265390	0.00135564	down	-2.10188	-1.07168	NA	unknown gene
contig17556	CUST_19070_PI425265390	0.00588672	down	-2.10145	-1.07138	NA	unknown gene
contig1303	CUST_46854_PI425265390	0.00693091	down	-2.10143	-1.07137	CAS85146	squid, variant G [Blattella germanica]
contig27149	CUST_25910_PI425265390	0.00397571	down	-2.1013	-1.07128	NA	unknown gene
contig26410	CUST_25359_PI425265390	0.00535492	down	-2.1012	-1.07121	NA	unknown gene
contig30616	CUST_28572_PI425265390	0.00316466	down	-2.10104	-1.0711	NA	unknown gene
contig40238	CUST_36383_PI425265390	0.00603231	down	-2.10071	-1.07087	NA	unknown gene
contig2154	CUST_53113_PI425265390	0.00397925	down	-2.10047	-1.07072	XP_975464	PREDICTED: similar to f-spondin [Tribolium castaneum]
contig40820	CUST_36890_PI425265390	0.00558299	down	-2.0997	-1.07019	NA	unknown gene
contig49175	CUST_43960_PI425265390	0.00655329	down	-2.09861	-1.06943	NA	unknown gene
contig881	CUST_826_PI425308678	0.00689007	down	-2.09786	-1.06892	XP_624292	PREDICTED: similar to Minichromosome maintenance 5 CG4082-PA [Apis mellifera]
contig11028	CUST_11514_PI425265390	0.00465132	down	-2.09756	-1.06871	XP_001943746	PREDICTED: similar to polyprotein [Acyrthosiphon pisum]
contig3250	CUST_3656_PI425265390	0.00253845	down	-2.09744	-1.06863	XP_624036	PREDICTED: similar to CG3419-PA, isoform A [Apis mellifera]
contig52167	CUST_46412_PI425265390	0.00794563	down	-2.09691	-1.06827	NA	unknown gene
contig7646	CUST_137_PI425265390	0.00841146	down	-2.09648	-1.06797	XP_001950061	PREDICTED: similar to conserved hypothetical protein [Acyrthosiphon pisum]
contig30915	CUST_28807_PI425265390	0.00411822	down	-2.09595	-1.06761	NA	unknown gene
contig5819	CUST_47863_PI425265390	0.00274419	down	-2.09579	-1.06749	NA	unknown gene
contig32416	CUST_29948_PI425265390	0.00346846	down	-2.09532	-1.06717	NA	unknown gene
contig24160	CUST_53598_PI425265390	0.00856924	down	-2.09529	-1.06715	XP_001943345	PREDICTED: similar to Sip1/TFIP11 interacting protein [Acyrthosiphon pisum]
contig23230	CUST_22975_PI425265390	0.00209407	down	-2.09445	-1.06657	NA	unknown gene
contig14537	CUST_17279_PI425265390	0.00999382	down	-2.09374	-1.06608	NA	unknown gene
contig6945	CUST_48158_PI425265390	0.0015128	down	-2.09318	-1.0657	NA	unknown gene
contig34969	CUST_31972_PI425265390	0.00407363	down	-2.09252	-1.06524	NA	unknown gene
contig16044	CUST_18128_PI425265390	0.00750892	down	-2.09214	-1.06498	NA	unknown gene
contig34902	CUST_31922_PI425265390	0.00433703	down	-2.09172	-1.06469	NA	unknown gene
contig31461	CUST_29210_PI425265390	0.00516254	down	-2.09086	-1.0641	NA	unknown gene
contig33306	CUST_2254_PI425265390	0.00386829	down	-2.09086	-1.0641	NP_001165929	adipose triglyceride lipase brummer [Bombyx mori]
contig7115	CUST_2638_PI425265390	0.00513649	down	-2.09047	-1.06383	NP_001094896	2-C-methyl-D-erythritol 4-phosphate cytidylyltransferase-like protein isoform a [Homo sapiens]
contig25472	CUST_24627_PI425265390	0.00542139	down	-2.08997	-1.06348	NA	unknown gene
contig31156	CUST_28982_PI425265390	0.00534326	down	-2.0891	-1.06288	NA	unknown gene
contig45656	CUST_41001_PI425265390	0.00277125	down	-2.08752	-1.06179	NA	unknown gene
contig22398	CUST_50315_PI425265390	0.00153344	down	-2.08687	-1.06134	ACI62137	polyprotein [Drosophila melanogaster]
contig13896	CUST_3923_PI425308678	0.00749203	down	-2.08647	-1.06107	EEZ98886	hypothetical protein TcasGA2_TC004501 [Tribolium castaneum]
contig17776	CUST_14644_PI425265390	0.00375859	down	-2.08639	-1.06101	XP_001951225	PREDICTED: similar to conserved hypothetical protein [Acyrthosiphon pisum]
contig52441	CUST_46656_PI425265390	0.00240647	down	-2.08611	-1.06082	NA	unknown gene
contig22750	CUST_22645_PI425265390	0.0033588	down	-2.08406	-1.05939	NA	unknown gene
contig46634	CUST_41823_PI425265390	0.00591513	down	-2.08289	-1.05858	NA	unknown gene
contig23912	CUST_13379_PI425265390	0.00396551	down	-2.08273	-1.05848	AAN87269	ORF [Drosophila melanogaster]
contig6653	CUST_53505_PI425265390	0.00707926	down	-2.0815	-1.05762	XP_001851387	OV-16 antigen [Culex quinquefasciatus]
contig44974	CUST_40439_PI425265390	0.000585927	down	-2.08139	-1.05754	NA	unknown gene
contig17461	CUST_19006_PI425265390	0.00316466	down	-2.08079	-1.05713	NA	unknown gene
contig8358	CUST_48604_PI425265390	0.00356489	down	-2.08048	-1.05692	NA	unknown gene
contig3271	CUST_7249_PI425265390	0.00275548	down	-2.0799	-1.05652	XP_002009563	GI15426 [Drosophila mojavensis]
contig1303	CUST_22805_PI425265390	0.00626941	down	-2.07977	-1.05642	CAS85146	squid, variant G [Blattella germanica]
contig40369	CUST_36507_PI425265390	0.00887533	down	-2.07722	-1.05465	NA	unknown gene
contig45569	CUST_40931_PI425265390	0.00272835	down	-2.07624	-1.05397	NA	unknown gene
contig8413	CUST_4737_PI425265390	0.00493815	down	-2.07495	-1.05308	XP_001943135	PREDICTED: similar to GA20501-PA [Acyrthosiphon pisum]
contig3655	CUST_53171_PI425265390	0.00535514	down	-2.07382	-1.05229	XP_002431644	histone deacetylase hda2, putative [Pediculus humanus corporis]
contig49321	CUST_44083_PI425265390	0.0014515	down	-2.07374	-1.05224	NA	unknown gene
contig26787	CUST_25647_PI425265390	0.00472516	down	-2.07344	-1.05202	NA	unknown gene
contig6429	CUST_14838_PI425265390	0.00221383	down	-2.07216	-1.05114	XP_001102465	PREDICTED: hypothetical protein [Macaca mulatta]
contig24859	CUST_6818_PI425265390	0.0094114	down	-2.07215	-1.05113	XP_002591922	hypothetical protein BRAFLDRAFT_280615 [Branchiostoma floridae]
contig38813	CUST_35193_PI425265390	0.00726521	down	-2.07101	-1.05034	NA	unknown gene
contig31110	CUST_28946_PI425265390	0.00740509	down	-2.06999	-1.04963	NA	unknown gene
contig49004	CUST_43808_PI425265390	0.00721971	down	-2.06955	-1.04932	NA	unknown gene
contig25181	CUST_4910_PI425308678	0.00411804	down	-2.06808	-1.04829	XP_002426740	axoneme-associated protein mst101, putative [Pediculus humanus corporis]
contig38562	CUST_34970_PI425265390	0.00568488	down	-2.06806	-1.04828	NA	unknown gene
contig54412	CUST_47661_PI425265390	0.00265898	down	-2.06766	-1.048	NA	unknown gene
contig7528	CUST_12331_PI425265390	0.00580273	down	-2.06582	-1.04672	XP_393472	PREDICTED: similar to ankyrin repeat domain protein 17 isoform a [Apis mellifera]
contig15534	CUST_6682_PI425265390	0.00221383	down	-2.06418	-1.04557	XP_001942617	PREDICTED: similar to NRPS-like enzyme, putative [Acyrthosiphon pisum]
contig22311	CUST_22328_PI425265390	0.00423089	down	-2.06393	-1.04539	NA	unknown gene
contig34217	CUST_31368_PI425265390	0.00760765	down	-2.06359	-1.04515	NA	unknown gene
contig3050	CUST_1534_PI425308678	0.00474261	down	-2.06352	-1.0451	XP_623316	PREDICTED: similar to Cell division cycle protein 16 homolog [Apis mellifera]
contig31813	CUST_1996_PI425265390	0.00380592	down	-2.06294	-1.0447	ADD20476	putative gamma-glutamyl hydrolase [Glossina morsitans morsitans]
contig50818	CUST_45314_PI425265390	0.00147099	down	-2.06245	-1.04436	NA	unknown gene
contig39060	CUST_35398_PI425265390	0.00432296	down	-2.06187	-1.04395	NA	unknown gene
contig44106	CUST_39694_PI425265390	0.00408397	down	-2.06179	-1.0439	NA	unknown gene
contig5642	CUST_833_PI425308678	0.00968377	down	-2.06127	-1.04353	XP_392286	PREDICTED: similar to CG5602-PA [Apis mellifera]
contig43337	CUST_39057_PI425265390	0.00445046	down	-2.06032	-1.04287	NA	unknown gene
contig33896	CUST_31120_PI425265390	0.00705825	down	-2.06023	-1.0428	NA	unknown gene
contig44561	CUST_40084_PI425265390	0.00494845	down	-2.06017	-1.04277	NA	unknown gene
contig9427	CUST_49008_PI425265390	0.00314358	down	-2.05975	-1.04247	NA	unknown gene
contig52680	CUST_46842_PI425265390	0.00253429	down	-2.05954	-1.04232	NA	unknown gene
contig52925	CUST_46941_PI425265390	0.00569523	down	-2.0592	-1.04208	NA	unknown gene
contig1715	CUST_20458_PI425265390	0.00764926	down	-2.05799	-1.04123	NA	unknown gene
contig1544	CUST_5621_PI425265390	0.00904632	down	-2.05665	-1.0403	XP_395484	PREDICTED: similar to Arginyl-tRNA--protein transferase 1 [Apis mellifera]
contig22464	CUST_22439_PI425265390	0.00118832	down	-2.05599	-1.03983	NA	unknown gene
contig7703	CUST_48382_PI425265390	0.00655329	down	-2.05591	-1.03978	NA	unknown gene
contig6099	CUST_527_PI425265390	0.00275634	down	-2.05528	-1.03933	XP_002428532	Cyclin-K, putative [Pediculus humanus corporis]
contig32837	CUST_30286_PI425265390	0.00564229	down	-2.05386	-1.03834	NA	unknown gene
contig5052	CUST_10123_PI425265390	0.00281456	down	-2.05321	-1.03788	XP_970422	PREDICTED: similar to arylhydrocarbon receptor nuclear translocator homolog b [Tribolium castaneum]
contig36920	CUST_33594_PI425265390	0.00182457	down	-2.05298	-1.03772	NA	unknown gene
contig33711	CUST_30970_PI425265390	0.00500185	down	-2.05236	-1.03728	NA	unknown gene
contig7108	CUST_2132_PI425265390	0.00352944	down	-2.0515	-1.03668	XP_001602177	PREDICTED: similar to histone-fold protein CHRAC subunit, putative [Nasonia vitripennis]
contig25677	CUST_24787_PI425265390	0.000639347	down	-2.05132	-1.03655	NA	unknown gene
contig1135	CUST_52043_PI425265390	0.00374427	down	-2.05042	-1.03592	XP_395948	PREDICTED: similar to RAB, member of RAS oncogene family-like 5 [Apis mellifera]
contig42936	CUST_38701_PI425265390	0.00541392	down	-2.05039	-1.0359	NA	unknown gene
contig41554	CUST_37503_PI425265390	0.00709279	down	-2.05004	-1.03565	NA	unknown gene
contig44029	CUST_39629_PI425265390	0.000927298	down	-2.04933	-1.03515	NA	unknown gene
contig23812	CUST_23403_PI425265390	0.00325291	down	-2.04868	-1.03469	NA	unknown gene
contig14260	CUST_17117_PI425265390	0.0051025	down	-2.0479	-1.03415	NA	unknown gene
contig52233	CUST_46468_PI425265390	0.00581725	down	-2.04744	-1.03382	NA	unknown gene
contig31982	CUST_29615_PI425265390	0.000372284	down	-2.0462	-1.03294	NA	unknown gene
contig14261	CUST_17118_PI425265390	0.0076278	down	-2.04619	-1.03294	NA	unknown gene
contig10736	CUST_8815_PI425265390	0.00421425	down	-2.04293	-1.03064	ACM09407	RNA-binding protein 8A [Salmo salar]
contig11886	CUST_52781_PI425265390	0.00504573	down	-2.04264	-1.03043	XP_001607941	PREDICTED: similar to ENSANGP00000031364 [Nasonia vitripennis]
contig49009	CUST_43812_PI425265390	0.0064544	down	-2.04244	-1.03029	NA	unknown gene
contig35568	CUST_32464_PI425265390	0.00969096	down	-2.04216	-1.03009	NA	unknown gene
contig13888	CUST_16908_PI425265390	0.00461119	down	-2.04066	-1.02904	NA	unknown gene
contig26000	CUST_25039_PI425265390	0.00964837	down	-2.03951	-1.02822	NA	unknown gene
contig24234	CUST_23714_PI425265390	0.00117929	down	-2.03863	-1.0276	NA	unknown gene
contig50954	CUST_45425_PI425265390	0.00798526	down	-2.03691	-1.02638	NA	unknown gene
contig1730	CUST_1538_PI425265390	0.00281456	down	-2.03687	-1.02636	XP_001658935	ubiquinone/menaquinone biosynthesis methyltransferase [Aedes aegypti]
contig45886	CUST_41200_PI425265390	0.0062218	down	-2.03607	-1.02578	NA	unknown gene
contig33524	CUST_30823_PI425265390	0.00599852	down	-2.03599	-1.02573	NA	unknown gene
contig33396	CUST_30729_PI425265390	0.0089938	down	-2.03565	-1.02549	NA	unknown gene
contig15113	CUST_17599_PI425265390	0.00277692	down	-2.03515	-1.02513	NA	unknown gene
contig50519	CUST_45063_PI425265390	0.00266889	down	-2.03494	-1.02499	NA	unknown gene
contig22697	CUST_22611_PI425265390	0.00724783	down	-2.03461	-1.02476	NA	unknown gene
contig47625	CUST_42647_PI425265390	0.00704104	down	-2.03441	-1.02461	NA	unknown gene
contig51484	CUST_9200_PI425265390	0.00346144	down	-2.03422	-1.02447	BAI66121	14-3-3epsilon [Hodotermopsis sjoestedti]
contig19904	CUST_20627_PI425265390	0.00124046	down	-2.03281	-1.02348	NA	unknown gene
contig436	CUST_809_PI425308678	0.00573341	down	-2.03237	-1.02317	XP_002427424	Guanine nucleotide-binding protein gamma-1 subunit precursor, putative [Pediculus humanus corporis]
contig45690	CUST_41028_PI425265390	0.00230221	down	-2.03207	-1.02295	NA	unknown gene
contig40227	CUST_36375_PI425265390	0.00274962	down	-2.03025	-1.02166	NA	unknown gene
contig17092	CUST_18779_PI425265390	0.00865429	down	-2.02848	-1.0204	NA	unknown gene
contig417	CUST_54387_PI425265390	0.00251286	down	-2.02831	-1.02028	XP_968060	XP_968060.1|PREDICTED: similar to predicted protein [Tribolium castaneum]
contig45614	CUST_14239_PI425265390	0.00767276	down	-2.02804	-1.02009	XP_002432116	ca-activated cl channel protein, putative [Pediculus humanus corporis]
contig44744	CUST_40238_PI425265390	0.00146456	down	-2.02782	-1.01993	NA	unknown gene
contig51484	CUST_404_PI425308678	0.00260053	down	-2.02763	-1.01979	BAI66121	14-3-3epsilon [Hodotermopsis sjoestedti]
contig881	CUST_9705_PI425265390	0.00776288	down	-2.02695	-1.01931	XP_624292	PREDICTED: similar to Minichromosome maintenance 5 CG4082-PA [Apis mellifera]
contig20881	CUST_21303_PI425265390	0.00296809	down	-2.02666	-1.0191	NA	unknown gene
contig5947	CUST_7122_PI425265390	0.0089938	down	-2.02585	-1.01853	ABR27879	40S ribosomal protein S8 [Triatoma infestans]
contig38984	CUST_35335_PI425265390	0.00524275	down	-2.02524	-1.01809	NA	unknown gene
contig21558	CUST_4683_PI425308678	0.00833134	down	-2.02524	-1.01809	AAA28508	reverse transcriptase (put.); putative [Drosophila melanogaster]
contig37197	CUST_33832_PI425265390	0.00597786	down	-2.02499	-1.01792	NA	unknown gene
contig25846	CUST_51099_PI425265390	0.00613282	down	-2.02366	-1.01697	XP_002432032	DNA double-strand break repair Rad50 ATPase, putative [Pediculus humanus corporis]
contig32077	CUST_29695_PI425265390	0.00939223	down	-2.02354	-1.01688	NA	unknown gene
contig32036	CUST_29657_PI425265390	0.0013206	down	-2.0231	-1.01656	NA	unknown gene
contig27999	CUST_26574_PI425265390	0.00312722	down	-2.02292	-1.01644	NA	unknown gene
contig37496	CUST_34077_PI425265390	0.00710452	down	-2.02216	-1.0159	NA	unknown gene
contig18616	CUST_19778_PI425265390	0.00278381	down	-2.02173	-1.01559	NA	unknown gene
contig20645	CUST_21139_PI425265390	0.00481553	down	-2.02134	-1.01531	NA	unknown gene
contig40530	CUST_36645_PI425265390	0.00224569	down	-2.02112	-1.01516	NA	unknown gene
contig11677	CUST_1789_PI425265390	0.00706515	down	-2.01991	-1.01429	XP_002431989	conserved hypothetical protein [Pediculus humanus corporis]
contig5052	CUST_861_PI425308678	0.00620397	down	-2.01951	-1.01401	XP_970422	PREDICTED: similar to arylhydrocarbon receptor nuclear translocator homolog b [Tribolium castaneum]
contig30946	CUST_28826_PI425265390	0.00641079	down	-2.01866	-1.0134	NA	unknown gene
contig32631	CUST_30112_PI425265390	0.00402117	down	-2.01826	-1.01311	NA	unknown gene
contig35445	CUST_32363_PI425265390	0.00567	down	-2.01739	-1.01249	NA	unknown gene
contig33044	CUST_30455_PI425265390	0.00341035	down	-2.01684	-1.0121	NA	unknown gene
contig52284	CUST_46511_PI425265390	0.00440174	down	-2.01583	-1.01138	NA	unknown gene
contig19671	CUST_20467_PI425265390	0.00309834	down	-2.01568	-1.01126	NA	unknown gene
contig2232	CUST_11589_PI425265390	0.00227782	down	-2.01547	-1.01112	XP_002423630	ptpla domain protein, putative [Pediculus humanus corporis]
contig14638	CUST_17337_PI425265390	0.0064719	down	-2.01521	-1.01093	NA	unknown gene
contig27047	CUST_25835_PI425265390	0.00467286	down	-2.01385	-1.00996	NA	unknown gene
contig22699	CUST_22612_PI425265390	0.00294092	down	-2.01324	-1.00952	NA	unknown gene
contig35741	CUST_32606_PI425265390	0.00152215	down	-2.0132	-1.00949	NA	unknown gene
contig6293	CUST_47992_PI425265390	0.00240647	down	-2.01297	-1.00933	NA	unknown gene
contig6254	CUST_47979_PI425265390	0.0030458	down	-2.01296	-1.00932	NA	unknown gene
contig15679	CUST_17910_PI425265390	0.00314358	down	-2.01266	-1.0091	NA	unknown gene
contig10797	CUST_8528_PI425265390	0.00691127	down	-2.01223	-1.0088	XP_001652783	protein transport protein sec23 [Aedes aegypti]
contig16023	CUST_40752_PI425265390	0.00299996	down	-2.01197	-1.00861	NA	unknown gene
contig16810	CUST_18605_PI425265390	0.00395038	down	-2.01165	-1.00838	NA	unknown gene
contig29750	CUST_7937_PI425265390	0.008825	down	-2.01119	-1.00805	XP_966884	PREDICTED: similar to CG11155 CG11155-PB, partial [Tribolium castaneum]
contig26716	CUST_6528_PI425308678	0.00420298	down	-2.01113	-1.00801	XP_002429190	conserved hypothetical protein [Pediculus humanus corporis]
contig24424	CUST_8076_PI425265390	0.00679993	down	-2.01108	-1.00797	XP_001950428	PREDICTED: similar to Splicing factor 3A subunit 3 [Acyrthosiphon pisum]
contig48369	CUST_43280_PI425265390	0.00188856	down	-2.00979	-1.00704	NA	unknown gene
contig30098	CUST_29168_PI425265390	0.00273699	down	-2.00969	-1.00697	NA	unknown gene
contig13447	CUST_52763_PI425265390	0.00339362	down	-2.00967	-1.00696	XP_001107781	PREDICTED: similar to zinc finger protein 157 [Macaca mulatta]
contig40898	CUST_54070_PI425265390	0.00198073	down	-2.00959	-1.0069	XP_001122467	PREDICTED: similar to CG7580-PA [Apis mellifera]
contig32515	CUST_30023_PI425265390	0.00590899	down	-2.00946	-1.0068	NA	unknown gene
contig11914	CUST_6745_PI425265390	0.00126078	down	-2.00911	-1.00656	NP_001158279	tailup [Tribolium castaneum]
contig49701	CUST_44402_PI425265390	0.00563721	down	-2.00844	-1.00607	NA	unknown gene
contig30255	CUST_28295_PI425265390	0.00351601	down	-2.00803	-1.00578	NA	unknown gene
contig6903	CUST_7172_PI425265390	0.00512457	down	-2.00711	-1.00512	NP_001155816	hypothetical protein LOC100169136 [Acyrthosiphon pisum]
contig20947	CUST_4813_PI425308678	0.00375048	down	-2.00643	-1.00463	XP_001847687	zinc finger protein 226 [Culex quinquefasciatus]
contig8139	CUST_48527_PI425265390	0.00816393	down	-2.00619	-1.00446	NA	unknown gene
contig50038	CUST_44675_PI425265390	0.00746642	down	-2.00618	-1.00445	NA	unknown gene
contig38464	CUST_34892_PI425265390	0.00332369	down	-2.00592	-1.00427	NA	unknown gene
contig29120	CUST_27424_PI425265390	0.00549416	down	-2.00572	-1.00412	NA	unknown gene
contig36197	CUST_32978_PI425265390	0.00493584	down	-2.00519	-1.00374	NA	unknown gene
contig13822	CUST_16866_PI425265390	0.00112874	down	-2.00495	-1.00357	NA	unknown gene
contig21929	CUST_22053_PI425265390	0.00558299	down	-2.00449	-1.00323	NA	unknown gene
contig53585	CUST_10964_PI425265390	0.00969096	down	-2.00341	-1.00246	EZ315519	TSA: Artemisia annua strain Madagascar Contig2065
contig10576	CUST_5623_PI425308678	0.00200024	down	-2.00305	-1.00219	XP_395724	PREDICTED: similar to golgi-associated microtubule-binding protein HOOK3 isoform 1 [Apis mellifera]
contig53633	CUST_51429_PI425265390	0.00196059	down	-2.00268	-1.00193	XP_967118	PREDICTED: similar to predicted protein [Tribolium castaneum]
contig37919	CUST_34428_PI425265390	0.00899201	down	-2.00258	-1.00186	NA	unknown gene
contig29123	CUST_27425_PI425265390	0.00171745	down	-2.00243	-1.00175	NA	unknown gene
contig25495	CUST_24646_PI425265390	0.00451583	down	-2.00242	-1.00174	NA	unknown gene
contig33651	CUST_30921_PI425265390	0.00919593	down	-2.00197	-1.00142	NA	unknown gene
contig35806	CUST_32656_PI425265390	0.00980408	down	-2.00099	-1.00072	NA	unknown gene
contig37437	CUST_34030_PI425265390	0.00429914	down	-2.00093	-1.00067	NA	unknown gene
contig12166	CUST_2735_PI425265390	0.0078591	down	-2.00059	-1.00043	XP_002599756	hypothetical protein BRAFLDRAFT_276718 [Branchiostoma floridae]
contig45205	CUST_40629_PI425265390	0.00346144	down	-2.00039	-1.00028	NA	unknown gene
