# Supplementary material for: Over-Expression of a Cytochrome P450 Is Associated with Resistance to Pyriproxyfen in the Greenhouse Whitefly Trialeurodes vaporariorum
Source: PLoS One. 2012 Feb 8;7(2):e31077. doi: 10.1371/journal.pone.0031077 (PMC3275616; doi:10.1371/journal.pone.0031077)
Supplement: Table S2 — Probe IDs, corresponding contigs and closest BLAST hits in the NCBI nr database for each unique contig. (Note that only the contigs that returned a BLAST result are shown). (XLS) [file pone.0031077.s005.xls]

## Sheet: probe and contig ids
Probe ID	Contig number or NCBI Accession
CUST_6_PI425321683	AF015785.1|Phaseolus vulgaris TATA-box binding protein (PVTBP2) mRNA, complete cds
CUST_10_PI425321683	AF116858.1|Phaseolus vulgaris zeatin O-xylosyltransferase (ZOX1) gene
CUST_5_PI425321683	AF149278.1|Phaseolus vulgaris peroxidase 3 precursor (FBP3) mRNA
CUST_8_PI425321683	AF193029.1|Phaseolus vulgaris arcelin 5c gene
CUST_12_PI425321683	AF293344.1|Phaseolus vulgaris KAP-2 (KAP-2) mRNA
CUST_13_PI425321683	AF303396.1|Phaseolus vulgaris UDP-glucosyltransferase HRA25 mRNA
CUST_15_PI425321683	AF527441.1|Phaseolus vulgaris clone PvDR-8 polyubiquitin 1 mRNA, partial cds
CUST_9_PI425321683	AY055218.1|Phaseolus vulgaris putative defense associated acid phosphatase mRNA, complete cds
CUST_13816_PI425265390	contig1
CUST_1013_PI425308678	contig10
CUST_9464_PI425265390	contig10
CUST_54353_PI425265390	contig100
CUST_3438_PI425308678	contig1000
CUST_9770_PI425265390	contig1000
CUST_15033_PI425265390	contig10000
CUST_1806_PI425265390	contig10001
CUST_15034_PI425265390	contig10002
CUST_4427_PI425308678	contig10003
CUST_9699_PI425265390	contig10003
CUST_15035_PI425265390	contig10004
CUST_53529_PI425265390	contig10005
CUST_3985_PI425265390	contig10006
CUST_5075_PI425308678	contig10006
CUST_2815_PI425308678	contig10007
CUST_49879_PI425265390	contig10007
CUST_15036_PI425265390	contig10008
CUST_15037_PI425265390	contig10009
CUST_50845_PI425265390	contig1001
CUST_6062_PI425308678	contig1001
CUST_1475_PI425308678	contig10010
CUST_8852_PI425265390	contig10010
CUST_15038_PI425265390	contig10011
CUST_15039_PI425265390	contig10012
CUST_268_PI425265390	contig10014
CUST_15040_PI425265390	contig10015
CUST_53703_PI425265390	contig10016
CUST_10428_PI425265390	contig10017
CUST_1068_PI425308678	contig10017
CUST_2_PI425265390	contig10018
CUST_15041_PI425265390	contig10019
CUST_5467_PI425308678	contig1002
CUST_6261_PI425265390	contig1002
CUST_5396_PI425265390	contig10020
CUST_15042_PI425265390	contig10021
CUST_51369_PI425265390	contig10022
CUST_15043_PI425265390	contig10023
CUST_3832_PI425265390	contig10024
CUST_736_PI425265390	contig10025
CUST_12814_PI425265390	contig10026
CUST_45311_PI425265390	contig10026
CUST_15044_PI425265390	contig10027
CUST_15045_PI425265390	contig10028
CUST_52154_PI425265390	contig10029
CUST_15046_PI425265390	contig1003
CUST_15047_PI425265390	contig10030
CUST_1274_PI425265390	contig10031
CUST_2555_PI425265390	contig10032
CUST_543_PI425308678	contig10033
CUST_8911_PI425265390	contig10033
CUST_15048_PI425265390	contig10034
CUST_53760_PI425265390	contig10035
CUST_3207_PI425265390	contig10036
CUST_15049_PI425265390	contig10037
CUST_15050_PI425265390	contig10038
CUST_15051_PI425265390	contig10039
CUST_1389_PI425308678	contig1004
CUST_7684_PI425265390	contig1004
CUST_12115_PI425265390	contig10040
CUST_14547_PI425265390	contig10041
CUST_15052_PI425265390	contig10042
CUST_13539_PI425265390	contig10043
CUST_1871_PI425265390	contig10045
CUST_6322_PI425308678	contig10045
CUST_15053_PI425265390	contig10046
CUST_15054_PI425265390	contig10047
CUST_11090_PI425265390	contig10048
CUST_1376_PI425308678	contig10049
CUST_7467_PI425265390	contig10049
CUST_12834_PI425265390	contig1005
CUST_15055_PI425265390	contig10050
CUST_2240_PI425265390	contig10051
CUST_12660_PI425265390	contig10052
CUST_3252_PI425265390	contig10053
CUST_6879_PI425265390	contig10054
CUST_1457_PI425265390	contig10055
CUST_15056_PI425265390	contig10056
CUST_15057_PI425265390	contig10057
CUST_5218_PI425265390	contig10058
CUST_15058_PI425265390	contig10059
CUST_4793_PI425265390	contig1006
CUST_15059_PI425265390	contig10060
CUST_15060_PI425265390	contig10061
CUST_11890_PI425265390	contig10062
CUST_51259_PI425265390	contig10063
CUST_2778_PI425308678	contig10064
CUST_49842_PI425265390	contig10064
CUST_15061_PI425265390	contig10065
CUST_15062_PI425265390	contig10066
CUST_52289_PI425265390	contig10067
CUST_4029_PI425265390	contig10068
CUST_6700_PI425265390	contig10069
CUST_2705_PI425265390	contig1007
CUST_14862_PI425265390	contig10071
CUST_15064_PI425265390	contig10072
CUST_51709_PI425265390	contig10073
CUST_15065_PI425265390	contig10074
CUST_15066_PI425265390	contig10075
CUST_15067_PI425265390	contig10076
CUST_15068_PI425265390	contig10077
CUST_1356_PI425308678	contig10078
CUST_6840_PI425265390	contig10078
CUST_15069_PI425265390	contig10079
CUST_1000_PI425308678	contig1008
CUST_9384_PI425265390	contig1008
CUST_15070_PI425265390	contig10080
CUST_15071_PI425265390	contig10081
CUST_15072_PI425265390	contig10082
CUST_13464_PI425265390	contig10083
CUST_11005_PI425265390	contig10084
CUST_3625_PI425308678	contig10085
CUST_50112_PI425265390	contig10085
CUST_53600_PI425265390	contig10086
CUST_74_PI425265390	contig10087
CUST_15073_PI425265390	contig10088
CUST_15074_PI425265390	contig10089
CUST_53059_PI425265390	contig1009
CUST_15075_PI425265390	contig10090
CUST_53129_PI425265390	contig10091
CUST_3349_PI425308678	contig10092
CUST_8565_PI425265390	contig10092
CUST_15076_PI425265390	contig10093
CUST_5023_PI425265390	contig10094
CUST_5250_PI425308678	contig10094
CUST_51439_PI425265390	contig10095
CUST_4338_PI425265390	contig10096
CUST_7273_PI425265390	contig10097
CUST_6543_PI425265390	contig10098
CUST_12542_PI425265390	contig10099
CUST_12543_PI425265390	contig10099
CUST_10248_PI425265390	contig1010
CUST_1605_PI425308678	contig1010
CUST_15077_PI425265390	contig10100
CUST_52817_PI425265390	contig10102
CUST_10196_PI425265390	contig10103
CUST_5622_PI425265390	contig10104
CUST_2898_PI425308678	contig10105
CUST_3434_PI425265390	contig10105
CUST_2688_PI425308678	contig10106
CUST_49752_PI425265390	contig10106
CUST_15079_PI425265390	contig10107
CUST_51255_PI425265390	contig10109
CUST_3566_PI425265390	contig1011
CUST_6675_PI425308678	contig1011
CUST_14114_PI425265390	contig10110
CUST_4744_PI425308678	contig10111
CUST_50524_PI425265390	contig10111
CUST_50995_PI425265390	contig10112
CUST_1954_PI425265390	contig10113
CUST_6348_PI425308678	contig10113
CUST_476_PI425308678	contig10114
CUST_9603_PI425265390	contig10114
CUST_293_PI425265390	contig10115
CUST_7519_PI425265390	contig10116
CUST_15080_PI425265390	contig10117
CUST_4800_PI425265390	contig10118
CUST_6869_PI425308678	contig10118
CUST_51578_PI425265390	contig10119
CUST_47625_PI425265390	contig1012
CUST_7499_PI425265390	contig1012
CUST_7500_PI425265390	contig1012
CUST_5875_PI425265390	contig10120
CUST_15081_PI425265390	contig10121
CUST_5586_PI425265390	contig10122
CUST_1075_PI425308678	contig10123
CUST_49402_PI425265390	contig10123
CUST_1153_PI425308678	contig10124
CUST_8505_PI425265390	contig10124
CUST_1165_PI425265390	contig10125
CUST_15082_PI425265390	contig10126
CUST_15083_PI425265390	contig10127
CUST_15084_PI425265390	contig10128
CUST_15085_PI425265390	contig10129
CUST_15086_PI425265390	contig1013
CUST_32214_PI425265390	contig1013
CUST_50644_PI425265390	contig10131
CUST_5861_PI425308678	contig10131
CUST_15088_PI425265390	contig10132
CUST_15089_PI425265390	contig10133
CUST_15090_PI425265390	contig10134
CUST_5357_PI425308678	contig10135
CUST_5677_PI425265390	contig10135
CUST_13926_PI425265390	contig10136
CUST_15091_PI425265390	contig10137
CUST_15092_PI425265390	contig10138
CUST_15093_PI425265390	contig10139
CUST_15094_PI425265390	contig10140
CUST_52088_PI425265390	contig10141
CUST_830_PI425308678	contig10142
CUST_9741_PI425265390	contig10142
CUST_14092_PI425265390	contig10143
CUST_3624_PI425265390	contig10143
CUST_11587_PI425265390	contig10144
CUST_5999_PI425265390	contig10145
CUST_15095_PI425265390	contig10146
CUST_15096_PI425265390	contig10147
CUST_13244_PI425265390	contig10148
CUST_53552_PI425265390	contig10149
CUST_53362_PI425265390	contig1015
CUST_3402_PI425308678	contig10150
CUST_9191_PI425265390	contig10150
CUST_11931_PI425265390	contig10151
CUST_4253_PI425265390	contig10152
CUST_53895_PI425265390	contig10154
CUST_1198_PI425308678	contig10155
CUST_9050_PI425265390	contig10155
CUST_14143_PI425265390	contig10156
CUST_15097_PI425265390	contig10157
CUST_3044_PI425265390	contig10158
CUST_15098_PI425265390	contig10159
CUST_15099_PI425265390	contig10160
CUST_2801_PI425265390	contig10161
CUST_15100_PI425265390	contig10162
CUST_15101_PI425265390	contig10163
CUST_50801_PI425265390	contig10164
CUST_6018_PI425308678	contig10164
CUST_5368_PI425265390	contig10165
CUST_52110_PI425265390	contig10166
CUST_1978_PI425308678	contig10167
CUST_9295_PI425265390	contig10167
CUST_2998_PI425265390	contig10168
CUST_52109_PI425265390	contig10169
CUST_1671_PI425308678	contig1017
CUST_49560_PI425265390	contig1017
CUST_15102_PI425265390	contig10170
CUST_1081_PI425308678	contig10171
CUST_49408_PI425265390	contig10171
CUST_15103_PI425265390	contig10172
CUST_53259_PI425265390	contig10173
CUST_15104_PI425265390	contig10174
CUST_4454_PI425308678	contig10175
CUST_50234_PI425265390	contig10175
CUST_2560_PI425308678	contig10176
CUST_9093_PI425265390	contig10176
CUST_15105_PI425265390	contig10177
CUST_15106_PI425265390	contig10178
CUST_52369_PI425265390	contig1018
CUST_3492_PI425265390	contig10180
CUST_15108_PI425265390	contig10181
CUST_15109_PI425265390	contig10182
CUST_15110_PI425265390	contig10183
CUST_15111_PI425265390	contig10184
CUST_13939_PI425265390	contig10185
CUST_15112_PI425265390	contig10186
CUST_15113_PI425265390	contig10187
CUST_5455_PI425308678	contig10188
CUST_6196_PI425265390	contig10188
CUST_4427_PI425265390	contig10189
CUST_5155_PI425308678	contig10189
CUST_4216_PI425265390	contig1019
CUST_3715_PI425308678	contig10190
CUST_50202_PI425265390	contig10190
CUST_53142_PI425265390	contig10191
CUST_1375_PI425265390	contig10192
CUST_4846_PI425308678	contig10192
CUST_53024_PI425265390	contig10193
CUST_11726_PI425265390	contig10194
CUST_12869_PI425265390	contig10195
CUST_1475_PI425265390	contig10196
CUST_5156_PI425265390	contig10197
CUST_4113_PI425265390	contig10198
CUST_5086_PI425308678	contig10198
CUST_3544_PI425265390	contig10199
CUST_5012_PI425308678	contig10199
CUST_3600_PI425308678	contig102
CUST_50087_PI425265390	contig102
CUST_3161_PI425265390	contig1020
CUST_15114_PI425265390	contig10200
CUST_14217_PI425265390	contig10201
CUST_11699_PI425265390	contig10202
CUST_15115_PI425265390	contig10203
CUST_4303_PI425308678	contig10204
CUST_8250_PI425265390	contig10204
CUST_4293_PI425308678	contig10205
CUST_8169_PI425265390	contig10205
CUST_11199_PI425265390	contig10206
CUST_2272_PI425265390	contig10207
CUST_14334_PI425265390	contig10208
CUST_15116_PI425265390	contig10209
CUST_348_PI425308678	contig1021
CUST_49299_PI425265390	contig1021
CUST_15117_PI425265390	contig10210
CUST_13884_PI425265390	contig10211
CUST_15118_PI425265390	contig10212
CUST_2413_PI425308678	contig10213
CUST_8025_PI425265390	contig10213
CUST_15119_PI425265390	contig10214
CUST_15120_PI425265390	contig10215
CUST_15121_PI425265390	contig10216
CUST_15122_PI425265390	contig10217
CUST_53570_PI425265390	contig10217
CUST_54143_PI425265390	contig10218
CUST_3303_PI425265390	contig10219
CUST_15123_PI425265390	contig1022
CUST_2786_PI425265390	contig10220
CUST_3209_PI425265390	contig10221
CUST_53654_PI425265390	contig10222
CUST_8128_PI425265390	contig10223
CUST_15124_PI425265390	contig10224
CUST_15125_PI425265390	contig10225
CUST_12967_PI425265390	contig10226
CUST_50625_PI425265390	contig10227
CUST_5842_PI425308678	contig10227
CUST_52142_PI425265390	contig10228
CUST_4730_PI425265390	contig10229
CUST_5194_PI425308678	contig10229
CUST_13743_PI425265390	contig1023
CUST_121_PI425265390	contig10230
CUST_15126_PI425265390	contig10231
CUST_15127_PI425265390	contig10232
CUST_53451_PI425265390	contig10233
CUST_179_PI425265390	contig10234
CUST_7804_PI425265390	contig10235
CUST_5744_PI425308678	contig10236
CUST_8718_PI425265390	contig10236
CUST_3399_PI425308678	contig10237
CUST_9162_PI425265390	contig10237
CUST_15128_PI425265390	contig10238
CUST_15129_PI425265390	contig10239
CUST_4897_PI425265390	contig1024
CUST_11474_PI425265390	contig10240
CUST_12745_PI425265390	contig10241
CUST_54324_PI425265390	contig10242
CUST_5399_PI425308678	contig10243
CUST_5918_PI425265390	contig10243
CUST_3127_PI425265390	contig10244
CUST_6598_PI425308678	contig10244
CUST_15130_PI425265390	contig10245
CUST_5733_PI425265390	contig10246
CUST_51444_PI425265390	contig10247
CUST_51253_PI425265390	contig10249
CUST_2305_PI425308678	contig1025
CUST_7121_PI425265390	contig1025
CUST_15131_PI425265390	contig10250
CUST_15132_PI425265390	contig10251
CUST_4582_PI425308678	contig10252
CUST_50362_PI425265390	contig10252
CUST_5360_PI425308678	contig10253
CUST_5690_PI425265390	contig10253
CUST_15133_PI425265390	contig10254
CUST_15134_PI425265390	contig10255
CUST_54308_PI425265390	contig10256
CUST_2817_PI425308678	contig10257
CUST_49881_PI425265390	contig10257
CUST_464_PI425265390	contig10258
CUST_15135_PI425265390	contig10259
CUST_2706_PI425265390	contig1026
CUST_1432_PI425265390	contig10260
CUST_51857_PI425265390	contig10261
CUST_13304_PI425265390	contig10262
CUST_52137_PI425265390	contig10263
CUST_15024_PI425265390	contig10264
CUST_13219_PI425265390	contig10265
CUST_11893_PI425265390	contig10266
CUST_15136_PI425265390	contig10267
CUST_15137_PI425265390	contig10268
CUST_14796_PI425265390	contig10269
CUST_3826_PI425308678	contig1027
CUST_4139_PI425265390	contig1027
CUST_15138_PI425265390	contig10270
CUST_15139_PI425265390	contig10271
CUST_15140_PI425265390	contig10272
CUST_10351_PI425265390	contig10273
CUST_98_PI425308678	contig10273
CUST_15141_PI425265390	contig10274
CUST_15142_PI425265390	contig10275
CUST_15143_PI425265390	contig10276
CUST_52838_PI425265390	contig10277
CUST_15144_PI425265390	contig10278
CUST_15145_PI425265390	contig10279
CUST_5509_PI425308678	contig1028
CUST_6519_PI425265390	contig1028
CUST_12162_PI425265390	contig10280
CUST_5663_PI425308678	contig10281
CUST_7681_PI425265390	contig10281
CUST_51913_PI425265390	contig10282
CUST_1897_PI425308678	contig10283
CUST_8563_PI425265390	contig10283
CUST_2524_PI425308678	contig10284
CUST_8872_PI425265390	contig10284
CUST_15146_PI425265390	contig10285
CUST_14137_PI425265390	contig10286
CUST_15147_PI425265390	contig10287
CUST_2774_PI425265390	contig10288
CUST_209_PI425265390	contig10289
CUST_4873_PI425265390	contig1029
CUST_5208_PI425308678	contig1029
CUST_2394_PI425265390	contig10290
CUST_2709_PI425308678	contig10291
CUST_49773_PI425265390	contig10291
CUST_3841_PI425308678	contig10292
CUST_4239_PI425265390	contig10292
CUST_15148_PI425265390	contig10293
CUST_5695_PI425308678	contig10294
CUST_8041_PI425265390	contig10294
CUST_767_PI425265390	contig10295
CUST_7885_PI425265390	contig10296
CUST_3664_PI425265390	contig10297
CUST_14830_PI425265390	contig10298
CUST_15149_PI425265390	contig10299
CUST_2571_PI425308678	contig1030
CUST_9160_PI425265390	contig1030
CUST_6617_PI425265390	contig10300
CUST_52548_PI425265390	contig10301
CUST_15150_PI425265390	contig10302
CUST_3117_PI425308678	contig10303
CUST_6634_PI425265390	contig10303
CUST_1234_PI425308678	contig10304
CUST_9538_PI425265390	contig10304
CUST_5460_PI425265390	contig10305
CUST_4910_PI425265390	contig10306
CUST_5221_PI425308678	contig10306
CUST_15151_PI425265390	contig10307
CUST_15152_PI425265390	contig10308
CUST_54052_PI425265390	contig10309
CUST_2003_PI425308678	contig1031
CUST_9612_PI425265390	contig1031
CUST_51959_PI425265390	contig10310
CUST_15153_PI425265390	contig10311
CUST_15154_PI425265390	contig10312
CUST_53575_PI425265390	contig10313
CUST_6305_PI425265390	contig10314
CUST_3213_PI425265390	contig10315
CUST_6625_PI425308678	contig10315
CUST_3442_PI425308678	contig10316
CUST_9938_PI425265390	contig10316
CUST_2128_PI425265390	contig10317
CUST_4877_PI425308678	contig10317
CUST_15155_PI425265390	contig10318
CUST_3717_PI425308678	contig10319
CUST_50204_PI425265390	contig10319
CUST_893_PI425265390	contig1032
CUST_15156_PI425265390	contig10320
CUST_4765_PI425308678	contig10321
CUST_50545_PI425265390	contig10321
CUST_52211_PI425265390	contig10322
CUST_52852_PI425265390	contig10323
CUST_4803_PI425265390	contig10324
CUST_54405_PI425265390	contig10325
CUST_546_PI425308678	contig10326
CUST_9131_PI425265390	contig10326
CUST_51247_PI425265390	contig10327
CUST_54022_PI425265390	contig10328
CUST_15157_PI425265390	contig10329
CUST_15158_PI425265390	contig1033
CUST_15159_PI425265390	contig10330
CUST_15160_PI425265390	contig10331
CUST_2968_PI425265390	contig10332
CUST_4950_PI425308678	contig10332
CUST_15161_PI425265390	contig10333
CUST_5212_PI425265390	contig10334
CUST_15162_PI425265390	contig10335
CUST_15163_PI425265390	contig10336
CUST_15164_PI425265390	contig10337
CUST_12793_PI425265390	contig10338
CUST_15165_PI425265390	contig10339
CUST_1339_PI425308678	contig1034
CUST_5221_PI425265390	contig1034
CUST_9902_PI425265390	contig10340
CUST_15166_PI425265390	contig10341
CUST_15167_PI425265390	contig10342
CUST_13218_PI425265390	contig10343
CUST_3491_PI425265390	contig10344
CUST_15168_PI425265390	contig10345
CUST_1911_PI425265390	contig10346
CUST_53341_PI425265390	contig10347
CUST_15169_PI425265390	contig10348
CUST_51383_PI425265390	contig10349
CUST_3424_PI425265390	contig10350
CUST_2849_PI425308678	contig10351
CUST_49913_PI425265390	contig10351
CUST_15170_PI425265390	contig10352
CUST_1863_PI425308678	contig10353
CUST_8240_PI425265390	contig10353
CUST_54358_PI425265390	contig10354
CUST_5477_PI425265390	contig10355
CUST_15171_PI425265390	contig10356
CUST_50999_PI425265390	contig10357
CUST_15172_PI425265390	contig10358
CUST_2469_PI425265390	contig10359
CUST_15173_PI425265390	contig1036
CUST_15174_PI425265390	contig10360
CUST_15175_PI425265390	contig10361
CUST_15176_PI425265390	contig10362
CUST_15177_PI425265390	contig10363
CUST_51505_PI425265390	contig10364
CUST_15178_PI425265390	contig10365
CUST_7648_PI425265390	contig10366
CUST_15179_PI425265390	contig10367
CUST_52560_PI425265390	contig10368
CUST_1735_PI425308678	contig10369
CUST_6734_PI425265390	contig10369
CUST_51431_PI425265390	contig1037
CUST_560_PI425308678	contig10370
CUST_9528_PI425265390	contig10370
CUST_53754_PI425265390	contig10371
CUST_2420_PI425308678	contig10372
CUST_8082_PI425265390	contig10372
CUST_15180_PI425265390	contig10373
CUST_5405_PI425265390	contig10374
CUST_12615_PI425265390	contig10375
CUST_15181_PI425265390	contig10376
CUST_15182_PI425265390	contig10377
CUST_51653_PI425265390	contig10378
CUST_1936_PI425308678	contig1038
CUST_8834_PI425265390	contig1038
CUST_15183_PI425265390	contig10380
CUST_15184_PI425265390	contig10381
CUST_15185_PI425265390	contig10382
CUST_15186_PI425265390	contig10383
CUST_10453_PI425265390	contig10384
CUST_43_PI425308678	contig10384
CUST_54510_PI425265390	contig10385
CUST_15187_PI425265390	contig10386
CUST_15188_PI425265390	contig10387
CUST_52900_PI425265390	contig10388
CUST_3663_PI425308678	contig10389
CUST_50150_PI425265390	contig10389
CUST_4423_PI425265390	contig1039
CUST_5152_PI425308678	contig1039
CUST_15189_PI425265390	contig10390
CUST_1006_PI425308678	contig10391
CUST_9422_PI425265390	contig10391
CUST_2278_PI425308678	contig10392
CUST_6772_PI425265390	contig10392
CUST_5705_PI425308678	contig10393
CUST_8102_PI425265390	contig10393
CUST_4021_PI425308678	contig10394
CUST_5920_PI425265390	contig10394
CUST_15190_PI425265390	contig10395
CUST_19205_PI425265390	contig10395
CUST_52418_PI425265390	contig10396
CUST_15191_PI425265390	contig10397
CUST_5490_PI425308678	contig10398
CUST_6435_PI425265390	contig10398
CUST_50944_PI425265390	contig10399
CUST_6161_PI425308678	contig10399
CUST_52458_PI425265390	contig104
CUST_52111_PI425265390	contig1040
CUST_52275_PI425265390	contig10400
CUST_15192_PI425265390	contig10401
CUST_14168_PI425265390	contig10402
CUST_5596_PI425308678	contig10403
CUST_7134_PI425265390	contig10403
CUST_15193_PI425265390	contig10404
CUST_15194_PI425265390	contig10405
CUST_15195_PI425265390	contig10406
CUST_10394_PI425265390	contig10407
CUST_724_PI425308678	contig10407
CUST_15196_PI425265390	contig10408
CUST_52442_PI425265390	contig10409
CUST_15197_PI425265390	contig1041
CUST_47152_PI425265390	contig1041
CUST_15198_PI425265390	contig10410
CUST_15199_PI425265390	contig10411
CUST_15200_PI425265390	contig10412
CUST_15201_PI425265390	contig10413
CUST_15202_PI425265390	contig10414
CUST_5651_PI425308678	contig10415
CUST_7569_PI425265390	contig10415
CUST_618_PI425265390	contig10416
CUST_15203_PI425265390	contig10417
CUST_15204_PI425265390	contig10418
CUST_15205_PI425265390	contig10419
CUST_1188_PI425265390	contig1042
CUST_15206_PI425265390	contig10420
CUST_2059_PI425308678	contig10421
CUST_49593_PI425265390	contig10421
CUST_15014_PI425265390	contig10422
CUST_15032_PI425265390	contig10423
CUST_1322_PI425265390	contig10424
CUST_6250_PI425308678	contig10424
CUST_13275_PI425265390	contig10425
CUST_3308_PI425308678	contig10425
CUST_8261_PI425265390	contig10425
CUST_15207_PI425265390	contig10426
CUST_498_PI425265390	contig10427
CUST_2476_PI425265390	contig10428
CUST_6986_PI425265390	contig10429
CUST_51741_PI425265390	contig1043
CUST_1286_PI425308678	contig10430
CUST_49455_PI425265390	contig10430
CUST_15208_PI425265390	contig10431
CUST_50961_PI425265390	contig10432
CUST_6178_PI425308678	contig10432
CUST_4585_PI425265390	contig10433
CUST_5180_PI425308678	contig10433
CUST_52052_PI425265390	contig10434
CUST_15209_PI425265390	contig10435
CUST_4346_PI425308678	contig10436
CUST_8737_PI425265390	contig10436
CUST_10229_PI425265390	contig10437
CUST_264_PI425308678	contig10437
CUST_15210_PI425265390	contig10438
CUST_15211_PI425265390	contig10439
CUST_51731_PI425265390	contig1044
CUST_10254_PI425265390	contig10440
CUST_211_PI425308678	contig10440
CUST_4741_PI425308678	contig10441
CUST_50521_PI425265390	contig10441
CUST_5355_PI425308678	contig10442
CUST_5663_PI425265390	contig10442
CUST_11270_PI425265390	contig10443
CUST_4639_PI425265390	contig10444
CUST_6850_PI425308678	contig10444
CUST_795_PI425265390	contig10445
CUST_15212_PI425265390	contig10446
CUST_4440_PI425265390	contig10447
CUST_6823_PI425308678	contig10447
CUST_15213_PI425265390	contig10448
CUST_15214_PI425265390	contig10449
CUST_2575_PI425308678	contig1045
CUST_9195_PI425265390	contig1045
CUST_2922_PI425308678	contig10450
CUST_4160_PI425265390	contig10450
CUST_51919_PI425265390	contig10451
CUST_51996_PI425265390	contig10451
CUST_2023_PI425308678	contig10452
CUST_9966_PI425265390	contig10452
CUST_52992_PI425265390	contig10453
CUST_53620_PI425265390	contig10454
CUST_15005_PI425265390	contig10455
CUST_15215_PI425265390	contig10456
CUST_15216_PI425265390	contig10457
CUST_3884_PI425265390	contig10458
CUST_12528_PI425265390	contig10459
CUST_2967_PI425308678	contig1046
CUST_5088_PI425265390	contig1046
CUST_2822_PI425265390	contig10460
CUST_6536_PI425308678	contig10460
CUST_1312_PI425308678	contig10461
CUST_49481_PI425265390	contig10461
CUST_4475_PI425265390	contig10462
CUST_15217_PI425265390	contig10463
CUST_5466_PI425308678	contig10463
CUST_15218_PI425265390	contig10464
CUST_11552_PI425265390	contig10465
CUST_15219_PI425265390	contig10466
CUST_15220_PI425265390	contig10467
CUST_5208_PI425265390	contig10468
CUST_5276_PI425308678	contig10468
CUST_2245_PI425308678	contig10469
CUST_6362_PI425265390	contig10469
CUST_45785_PI425265390	contig1047
CUST_6332_PI425265390	contig1047
CUST_15221_PI425265390	contig10470
CUST_7154_PI425265390	contig10471
CUST_52220_PI425265390	contig10472
CUST_914_PI425265390	contig10473
CUST_15222_PI425265390	contig10474
CUST_3556_PI425308678	contig10475
CUST_50043_PI425265390	contig10475
CUST_4341_PI425265390	contig10476
CUST_5127_PI425308678	contig10476
CUST_1648_PI425308678	contig10477
CUST_49537_PI425265390	contig10477
CUST_15223_PI425265390	contig10478
CUST_4384_PI425308678	contig10479
CUST_9148_PI425265390	contig10479
CUST_766_PI425308678	contig1048
CUST_9011_PI425265390	contig1048
CUST_15224_PI425265390	contig10481
CUST_13561_PI425265390	contig10482
CUST_1783_PI425308678	contig10483
CUST_7394_PI425265390	contig10483
CUST_15225_PI425265390	contig10484
CUST_10021_PI425265390	contig10485
CUST_2622_PI425308678	contig10485
CUST_51984_PI425265390	contig10486
CUST_15226_PI425265390	contig10487
CUST_15227_PI425265390	contig10488
CUST_15228_PI425265390	contig10489
CUST_582_PI425265390	contig1049
CUST_13220_PI425265390	contig10490
CUST_16713_PI425265390	contig10490
CUST_15229_PI425265390	contig10491
CUST_53966_PI425265390	contig10492
CUST_15230_PI425265390	contig10493
CUST_2016_PI425308678	contig10494
CUST_9825_PI425265390	contig10494
CUST_50704_PI425265390	contig10495
CUST_5921_PI425308678	contig10495
CUST_5807_PI425308678	contig10496
CUST_9797_PI425265390	contig10496
CUST_15231_PI425265390	contig10497
CUST_15232_PI425265390	contig10498
CUST_15233_PI425265390	contig10499
CUST_53428_PI425265390	contig105
CUST_7881_PI425265390	contig1050
CUST_15234_PI425265390	contig10500
CUST_12124_PI425265390	contig10501
CUST_51829_PI425265390	contig10502
CUST_15235_PI425265390	contig10503
CUST_51187_PI425265390	contig10504
CUST_6057_PI425265390	contig10505
CUST_15236_PI425265390	contig10506
CUST_15237_PI425265390	contig10507
CUST_15238_PI425265390	contig10508
CUST_15239_PI425265390	contig10509
CUST_14245_PI425265390	contig10510
CUST_5349_PI425265390	contig10511
CUST_4439_PI425265390	contig10512
CUST_6808_PI425265390	contig10513
CUST_11763_PI425265390	contig10514
CUST_3734_PI425265390	contig10515
CUST_15240_PI425265390	contig10516
CUST_1493_PI425308678	contig10517
CUST_9003_PI425265390	contig10517
CUST_14569_PI425265390	contig10518
CUST_15241_PI425265390	contig10519
CUST_15242_PI425265390	contig1052
CUST_15243_PI425265390	contig10520
CUST_6708_PI425265390	contig10521
CUST_1859_PI425308678	contig10522
CUST_8209_PI425265390	contig10522
CUST_14704_PI425265390	contig10523
CUST_13696_PI425265390	contig10525
CUST_15244_PI425265390	contig10526
CUST_15245_PI425265390	contig10527
CUST_15246_PI425265390	contig10528
CUST_15247_PI425265390	contig10529
CUST_5915_PI425265390	contig1053
CUST_15248_PI425265390	contig10530
CUST_1773_PI425308678	contig10531
CUST_7227_PI425265390	contig10531
CUST_12140_PI425265390	contig10532
CUST_13043_PI425265390	contig10533
CUST_15249_PI425265390	contig10534
CUST_3130_PI425265390	contig10535
CUST_6601_PI425308678	contig10535
CUST_15250_PI425265390	contig10536
CUST_3448_PI425265390	contig10537
CUST_3775_PI425308678	contig10537
CUST_3370_PI425308678	contig10538
CUST_8721_PI425265390	contig10538
CUST_13207_PI425265390	contig10539
CUST_54122_PI425265390	contig1054
CUST_15251_PI425265390	contig10540
CUST_15252_PI425265390	contig10541
CUST_3221_PI425308678	contig10541
CUST_7573_PI425265390	contig10541
CUST_4656_PI425308678	contig10542
CUST_50436_PI425265390	contig10542
CUST_15253_PI425265390	contig10543
CUST_51814_PI425265390	contig10544
CUST_15254_PI425265390	contig10545
CUST_46972_PI425265390	contig10546
CUST_4786_PI425308678	contig10546
CUST_50566_PI425265390	contig10546
CUST_15255_PI425265390	contig10547
CUST_15256_PI425265390	contig10548
CUST_11287_PI425265390	contig10549
CUST_5804_PI425265390	contig1055
CUST_15257_PI425265390	contig10550
CUST_15258_PI425265390	contig10551
CUST_12400_PI425265390	contig10552
CUST_1292_PI425308678	contig10553
CUST_49461_PI425265390	contig10553
CUST_53713_PI425265390	contig10554
CUST_52300_PI425265390	contig10555
CUST_3707_PI425265390	contig10556
CUST_430_PI425308678	contig10556
CUST_9951_PI425265390	contig10556
CUST_2978_PI425265390	contig10557
CUST_851_PI425265390	contig10558
CUST_8774_PI425265390	contig10559
CUST_5774_PI425265390	contig1056
CUST_15260_PI425265390	contig10561
CUST_4225_PI425308678	contig10562
CUST_7464_PI425265390	contig10562
CUST_12580_PI425265390	contig10563
CUST_3975_PI425308678	contig10564
CUST_5471_PI425265390	contig10564
CUST_51136_PI425265390	contig10565
CUST_15261_PI425265390	contig10566
CUST_2594_PI425265390	contig10567
CUST_52618_PI425265390	contig10568
CUST_3319_PI425265390	contig10569
CUST_14972_PI425265390	contig1057
CUST_15262_PI425265390	contig10570
CUST_15263_PI425265390	contig10571
CUST_4829_PI425308678	contig10572
CUST_793_PI425265390	contig10572
CUST_12122_PI425265390	contig10573
CUST_15264_PI425265390	contig10574
CUST_12484_PI425265390	contig10575
CUST_5623_PI425308678	contig10576
CUST_7328_PI425265390	contig10576
CUST_15265_PI425265390	contig10577
CUST_8096_PI425265390	contig10578
CUST_2100_PI425308678	contig10579
CUST_49634_PI425265390	contig10579
CUST_394_PI425265390	contig1058
CUST_15266_PI425265390	contig10580
CUST_15267_PI425265390	contig10581
CUST_12742_PI425265390	contig10582
CUST_54235_PI425265390	contig10583
CUST_15268_PI425265390	contig10584
CUST_54167_PI425265390	contig10585
CUST_15269_PI425265390	contig10586
CUST_15270_PI425265390	contig10587
CUST_3014_PI425308678	contig10588
CUST_5723_PI425265390	contig10588
CUST_50989_PI425265390	contig10589
CUST_8843_PI425265390	contig10590
CUST_15271_PI425265390	contig10591
CUST_14788_PI425265390	contig10592
CUST_2727_PI425308678	contig10593
CUST_49791_PI425265390	contig10593
CUST_15272_PI425265390	contig10594
CUST_440_PI425265390	contig10595
CUST_10074_PI425265390	contig10596
CUST_2027_PI425308678	contig10596
CUST_15273_PI425265390	contig10597
CUST_1884_PI425308678	contig10598
CUST_8401_PI425265390	contig10598
CUST_15274_PI425265390	contig10599
CUST_3167_PI425308678	contig106
CUST_4227_PI425265390	contig106
CUST_5098_PI425308678	contig106
CUST_7125_PI425265390	contig106
CUST_11605_PI425265390	contig1060
CUST_3625_PI425265390	contig10600
CUST_6684_PI425308678	contig10600
CUST_15275_PI425265390	contig10601
CUST_4353_PI425265390	contig10602
CUST_5131_PI425308678	contig10602
CUST_53159_PI425265390	contig10603
CUST_53262_PI425265390	contig10604
CUST_15276_PI425265390	contig10605
CUST_15277_PI425265390	contig10606
CUST_15278_PI425265390	contig10607
CUST_3585_PI425308678	contig10608
CUST_50072_PI425265390	contig10608
CUST_15279_PI425265390	contig10609
CUST_3872_PI425265390	contig1061
CUST_15280_PI425265390	contig10610
CUST_6830_PI425265390	contig10611
CUST_1532_PI425308678	contig10612
CUST_9338_PI425265390	contig10612
CUST_50983_PI425265390	contig10613
CUST_6200_PI425308678	contig10613
CUST_15281_PI425265390	contig10614
CUST_3645_PI425308678	contig10615
CUST_50132_PI425265390	contig10615
CUST_2330_PI425308678	contig10616
CUST_7335_PI425265390	contig10616
CUST_15283_PI425265390	contig10618
CUST_15284_PI425265390	contig10619
CUST_51892_PI425265390	contig1062
CUST_15285_PI425265390	contig10620
CUST_15286_PI425265390	contig10621
CUST_15287_PI425265390	contig10622
CUST_15288_PI425265390	contig10623
CUST_2112_PI425308678	contig10624
CUST_49646_PI425265390	contig10624
CUST_1234_PI425265390	contig10625
CUST_15289_PI425265390	contig10626
CUST_15290_PI425265390	contig10627
CUST_4566_PI425308678	contig10628
CUST_50346_PI425265390	contig10628
CUST_15291_PI425265390	contig10629
CUST_1506_PI425308678	contig1063
CUST_9126_PI425265390	contig1063
CUST_15292_PI425265390	contig10630
CUST_556_PI425308678	contig10631
CUST_9409_PI425265390	contig10631
CUST_15293_PI425265390	contig10632
CUST_8876_PI425265390	contig10633
CUST_12628_PI425265390	contig10634
CUST_4333_PI425265390	contig10635
CUST_2647_PI425308678	contig10636
CUST_49711_PI425265390	contig10636
CUST_51084_PI425265390	contig10637
CUST_2641_PI425308678	contig10638
CUST_49705_PI425265390	contig10638
CUST_15294_PI425265390	contig10639
CUST_53163_PI425265390	contig1064
CUST_15295_PI425265390	contig10640
CUST_3411_PI425308678	contig10641
CUST_9369_PI425265390	contig10641
CUST_51785_PI425265390	contig10642
CUST_734_PI425265390	contig10643
CUST_15296_PI425265390	contig10644
CUST_15297_PI425265390	contig10645
CUST_15298_PI425265390	contig10646
CUST_15299_PI425265390	contig10647
CUST_1781_PI425265390	contig10648
CUST_2668_PI425265390	contig10649
CUST_6498_PI425308678	contig10649
CUST_53245_PI425265390	contig1065
CUST_2791_PI425308678	contig10650
CUST_49855_PI425265390	contig10650
CUST_2035_PI425265390	contig10651
CUST_6361_PI425308678	contig10651
CUST_2119_PI425265390	contig10652
CUST_15300_PI425265390	contig10653
CUST_52243_PI425265390	contig10654
CUST_15301_PI425265390	contig10655
CUST_15302_PI425265390	contig10656
CUST_15303_PI425265390	contig10657
CUST_15304_PI425265390	contig10658
CUST_3246_PI425265390	contig10659
CUST_5633_PI425265390	contig10660
CUST_15305_PI425265390	contig10661
CUST_7371_PI425265390	contig10662
CUST_15306_PI425265390	contig10663
CUST_10114_PI425265390	contig10664
CUST_444_PI425308678	contig10664
CUST_291_PI425265390	contig10665
CUST_14090_PI425265390	contig10666
CUST_15307_PI425265390	contig10667
CUST_1151_PI425308678	contig10668
CUST_8355_PI425265390	contig10668
CUST_313_PI425308678	contig10669
CUST_49294_PI425265390	contig10669
CUST_4189_PI425308678	contig1067
CUST_7158_PI425265390	contig1067
CUST_2568_PI425265390	contig10670
CUST_13334_PI425265390	contig10671
CUST_53891_PI425265390	contig10672
CUST_15308_PI425265390	contig10673
CUST_15309_PI425265390	contig10674
CUST_5961_PI425265390	contig10675
CUST_5290_PI425308678	contig10676
CUST_5298_PI425265390	contig10676
CUST_3525_PI425308678	contig10677
CUST_50012_PI425265390	contig10677
CUST_6431_PI425265390	contig10678
CUST_15310_PI425265390	contig10679
CUST_2334_PI425308678	contig1068
CUST_7421_PI425265390	contig1068
CUST_52578_PI425265390	contig10680
CUST_15311_PI425265390	contig10681
CUST_5407_PI425308678	contig10682
CUST_5958_PI425265390	contig10682
CUST_15312_PI425265390	contig10683
CUST_4390_PI425265390	contig10684
CUST_10627_PI425265390	contig10685
CUST_5127_PI425265390	contig10686
CUST_9072_PI425265390	contig10687
CUST_963_PI425308678	contig10687
CUST_15313_PI425265390	contig10688
CUST_12939_PI425265390	contig10689
CUST_14064_PI425265390	contig1069
CUST_732_PI425265390	contig10690
CUST_3554_PI425265390	contig10691
CUST_5016_PI425308678	contig10691
CUST_15314_PI425265390	contig10692
CUST_15315_PI425265390	contig10693
CUST_52077_PI425265390	contig10694
CUST_7085_PI425265390	contig10695
CUST_4798_PI425308678	contig10696
CUST_50578_PI425265390	contig10696
CUST_52008_PI425265390	contig10697
CUST_5413_PI425265390	contig10698
CUST_14877_PI425265390	contig10699
CUST_3192_PI425265390	contig107
CUST_6619_PI425308678	contig107
CUST_1563_PI425265390	contig1070
CUST_2161_PI425308678	contig10700
CUST_2884_PI425265390	contig10700
CUST_4040_PI425308678	contig10701
CUST_6088_PI425265390	contig10701
CUST_1485_PI425308678	contig10702
CUST_8915_PI425265390	contig10702
CUST_51015_PI425265390	contig10703
CUST_53623_PI425265390	contig10704
CUST_15316_PI425265390	contig10705
CUST_2474_PI425308678	contig10706
CUST_8457_PI425265390	contig10706
CUST_15317_PI425265390	contig10707
CUST_1472_PI425308678	contig10708
CUST_8813_PI425265390	contig10708
CUST_15318_PI425265390	contig10709
CUST_676_PI425308678	contig1071
CUST_9725_PI425265390	contig1071
CUST_15319_PI425265390	contig10710
CUST_51289_PI425265390	contig10711
CUST_11434_PI425265390	contig10712
CUST_15320_PI425265390	contig10713
CUST_3552_PI425308678	contig10714
CUST_50039_PI425265390	contig10714
CUST_15321_PI425265390	contig10715
CUST_15322_PI425265390	contig10716
CUST_3947_PI425265390	contig10717
CUST_5068_PI425308678	contig10717
CUST_4640_PI425265390	contig10718
CUST_6851_PI425308678	contig10718
CUST_10357_PI425265390	contig10719
CUST_269_PI425308678	contig10719
CUST_2977_PI425265390	contig1072
CUST_6566_PI425308678	contig1072
CUST_50758_PI425265390	contig10720
CUST_5975_PI425308678	contig10720
CUST_15323_PI425265390	contig10721
CUST_15324_PI425265390	contig10722
CUST_6425_PI425265390	contig10723
CUST_15325_PI425265390	contig10724
CUST_1390_PI425308678	contig10725
CUST_7685_PI425265390	contig10725
CUST_15326_PI425265390	contig10726
CUST_15327_PI425265390	contig10727
CUST_15328_PI425265390	contig10728
CUST_15329_PI425265390	contig1073
CUST_2311_PI425265390	contig10730
CUST_6410_PI425308678	contig10730
CUST_50680_PI425265390	contig10731
CUST_5897_PI425308678	contig10731
CUST_5047_PI425265390	contig10732
CUST_11313_PI425265390	contig10733
CUST_15330_PI425265390	contig10734
CUST_15331_PI425265390	contig10735
CUST_2518_PI425308678	contig10736
CUST_8815_PI425265390	contig10736
CUST_15332_PI425265390	contig10737
CUST_15333_PI425265390	contig10738
CUST_15334_PI425265390	contig10739
CUST_15335_PI425265390	contig1074
CUST_15336_PI425265390	contig10740
CUST_15337_PI425265390	contig10741
CUST_731_PI425308678	contig10741
CUST_15338_PI425265390	contig10742
CUST_14044_PI425265390	contig10743
CUST_2282_PI425265390	contig10744
CUST_6400_PI425308678	contig10744
CUST_15339_PI425265390	contig10745
CUST_52018_PI425265390	contig10746
CUST_15340_PI425265390	contig10747
CUST_15341_PI425265390	contig10748
CUST_15342_PI425265390	contig10749
CUST_24798_PI425265390	contig1075
CUST_52962_PI425265390	contig1075
CUST_15343_PI425265390	contig10750
CUST_573_PI425265390	contig10751
CUST_15344_PI425265390	contig10752
CUST_1804_PI425265390	contig10753
CUST_1912_PI425308678	contig10754
CUST_8684_PI425265390	contig10754
CUST_15345_PI425265390	contig10755
CUST_54344_PI425265390	contig10756
CUST_51080_PI425265390	contig10757
CUST_515_PI425265390	contig10758
CUST_15346_PI425265390	contig10759
CUST_4181_PI425308678	contig1076
CUST_7112_PI425265390	contig1076
CUST_15347_PI425265390	contig10760
CUST_15348_PI425265390	contig10761
CUST_15349_PI425265390	contig10762
CUST_15350_PI425265390	contig10763
CUST_5946_PI425265390	contig10764
CUST_3229_PI425265390	contig10765
CUST_5819_PI425265390	contig10765
CUST_15351_PI425265390	contig10766
CUST_52278_PI425265390	contig10767
CUST_15352_PI425265390	contig10768
CUST_14856_PI425265390	contig10769
CUST_6750_PI425265390	contig1077
CUST_15353_PI425265390	contig10770
CUST_14084_PI425265390	contig10771
CUST_54146_PI425265390	contig10772
CUST_15354_PI425265390	contig10773
CUST_15355_PI425265390	contig10774
CUST_15356_PI425265390	contig10775
CUST_51183_PI425265390	contig10776
CUST_54166_PI425265390	contig10777
CUST_15357_PI425265390	contig10778
CUST_1571_PI425265390	contig10779
CUST_4851_PI425308678	contig10779
CUST_7749_PI425265390	contig1078
CUST_53172_PI425265390	contig10780
CUST_15358_PI425265390	contig10781
CUST_3906_PI425308678	contig10782
CUST_4931_PI425265390	contig10782
CUST_54453_PI425265390	contig10783
CUST_1982_PI425308678	contig10784
CUST_9353_PI425265390	contig10784
CUST_15359_PI425265390	contig10785
CUST_10523_PI425265390	contig10786
CUST_15360_PI425265390	contig10787
CUST_15361_PI425265390	contig10788
CUST_51067_PI425265390	contig10789
CUST_1861_PI425308678	contig1079
CUST_8226_PI425265390	contig1079
CUST_50923_PI425265390	contig10790
CUST_6140_PI425308678	contig10790
CUST_4436_PI425265390	contig10791
CUST_54521_PI425265390	contig10792
CUST_15362_PI425265390	contig10793
CUST_13795_PI425265390	contig10794
CUST_11818_PI425265390	contig10795
CUST_3849_PI425265390	contig10796
CUST_5054_PI425308678	contig10796
CUST_3343_PI425308678	contig10797
CUST_8528_PI425265390	contig10797
CUST_12226_PI425265390	contig10798
CUST_15363_PI425265390	contig10799
CUST_913_PI425265390	contig108
CUST_11563_PI425265390	contig1080
CUST_5760_PI425308678	contig10800
CUST_5761_PI425308678	contig10800
CUST_9103_PI425265390	contig10800
CUST_9104_PI425265390	contig10800
CUST_2564_PI425265390	contig10801
CUST_15364_PI425265390	contig10802
CUST_15365_PI425265390	contig10803
CUST_4311_PI425265390	contig10804
CUST_15366_PI425265390	contig10805
CUST_586_PI425308678	contig10806
CUST_9932_PI425265390	contig10806
CUST_15367_PI425265390	contig10807
CUST_15368_PI425265390	contig10808
CUST_15369_PI425265390	contig10809
CUST_4707_PI425265390	contig1081
CUST_6859_PI425308678	contig1081
CUST_1932_PI425265390	contig10810
CUST_50633_PI425265390	contig10811
CUST_5850_PI425308678	contig10811
CUST_15370_PI425265390	contig10812
CUST_3217_PI425265390	contig10813
CUST_15371_PI425265390	contig10814
CUST_7390_PI425265390	contig10815
CUST_51048_PI425265390	contig10816
CUST_1384_PI425308678	contig10817
CUST_7626_PI425265390	contig10817
CUST_14640_PI425265390	contig10818
CUST_3256_PI425308678	contig10819
CUST_7788_PI425265390	contig10819
CUST_2213_PI425308678	contig1082
CUST_5899_PI425265390	contig1082
CUST_1258_PI425308678	contig10820
CUST_9868_PI425265390	contig10820
CUST_15372_PI425265390	contig10821
CUST_7475_PI425265390	contig10822
CUST_15373_PI425265390	contig10823
CUST_15374_PI425265390	contig10824
CUST_554_PI425265390	contig10825
CUST_2166_PI425265390	contig10826
CUST_53120_PI425265390	contig10827
CUST_15375_PI425265390	contig10828
CUST_12563_PI425265390	contig10829
CUST_52630_PI425265390	contig1083
CUST_6061_PI425265390	contig10830
CUST_52711_PI425265390	contig10831
CUST_15376_PI425265390	contig10832
CUST_15377_PI425265390	contig10833
CUST_9031_PI425265390	contig10834
CUST_789_PI425265390	contig10836
CUST_53200_PI425265390	contig10837
CUST_15378_PI425265390	contig10838
CUST_1772_PI425308678	contig10839
CUST_7179_PI425265390	contig10839
CUST_4935_PI425265390	contig1084
CUST_5230_PI425308678	contig1084
CUST_1829_PI425308678	contig10840
CUST_7912_PI425265390	contig10840
CUST_15380_PI425265390	contig10842
CUST_13897_PI425265390	contig10843
CUST_8108_PI425265390	contig10844
CUST_53625_PI425265390	contig10845
CUST_15381_PI425265390	contig10846
CUST_3803_PI425308678	contig10847
CUST_3911_PI425265390	contig10847
CUST_805_PI425308678	contig10848
CUST_9546_PI425265390	contig10848
CUST_2900_PI425265390	contig10849
CUST_52873_PI425265390	contig1085
CUST_15382_PI425265390	contig10850
CUST_2477_PI425265390	contig10851
CUST_6444_PI425308678	contig10851
CUST_15383_PI425265390	contig10852
CUST_308_PI425265390	contig10853
CUST_15384_PI425265390	contig10854
CUST_24692_PI425265390	contig10854
CUST_7424_PI425265390	contig10855
CUST_1255_PI425265390	contig10856
CUST_15385_PI425265390	contig10857
CUST_11186_PI425265390	contig10858
CUST_15386_PI425265390	contig10859
CUST_1469_PI425265390	contig1086
CUST_15387_PI425265390	contig10860
CUST_38590_PI425265390	contig10860
CUST_15388_PI425265390	contig10861
CUST_12746_PI425265390	contig10862
CUST_15389_PI425265390	contig10863
CUST_15390_PI425265390	contig10864
CUST_15391_PI425265390	contig10865
CUST_15392_PI425265390	contig10866
CUST_15393_PI425265390	contig10867
CUST_15394_PI425265390	contig10868
CUST_15395_PI425265390	contig10869
CUST_774_PI425308678	contig1087
CUST_9115_PI425265390	contig1087
CUST_15396_PI425265390	contig10870
CUST_15397_PI425265390	contig10871
CUST_51606_PI425265390	contig10872
CUST_3962_PI425265390	contig10873
CUST_5522_PI425265390	contig10874
CUST_15398_PI425265390	contig10875
CUST_15399_PI425265390	contig10876
CUST_7480_PI425265390	contig10877
CUST_15400_PI425265390	contig10878
CUST_1552_PI425265390	contig10879
CUST_50720_PI425265390	contig1088
CUST_5937_PI425308678	contig1088
CUST_51953_PI425265390	contig10880
CUST_14056_PI425265390	contig10881
CUST_4550_PI425308678	contig10882
CUST_50330_PI425265390	contig10882
CUST_2915_PI425265390	contig10883
CUST_15401_PI425265390	contig10884
CUST_15402_PI425265390	contig10885
CUST_54364_PI425265390	contig10886
CUST_15403_PI425265390	contig10887
CUST_2923_PI425265390	contig10888
CUST_6563_PI425308678	contig10888
CUST_15404_PI425265390	contig10889
CUST_11845_PI425265390	contig1089
CUST_15405_PI425265390	contig10890
CUST_2485_PI425308678	contig10891
CUST_8538_PI425265390	contig10891
CUST_15406_PI425265390	contig10892
CUST_4721_PI425265390	contig10893
CUST_15407_PI425265390	contig10894
CUST_15408_PI425265390	contig10895
CUST_15409_PI425265390	contig10896
CUST_15410_PI425265390	contig10897
CUST_4515_PI425265390	contig10898
CUST_15411_PI425265390	contig10899
CUST_4255_PI425308678	contig109
CUST_7719_PI425265390	contig109
CUST_1256_PI425265390	contig1090
CUST_15412_PI425265390	contig10901
CUST_15413_PI425265390	contig10902
CUST_5165_PI425265390	contig10903
CUST_15414_PI425265390	contig10904
CUST_32323_PI425265390	contig10904
CUST_2780_PI425308678	contig10905
CUST_49844_PI425265390	contig10905
CUST_49856_PI425265390	contig10905
CUST_15415_PI425265390	contig10906
CUST_52517_PI425265390	contig10907
CUST_15416_PI425265390	contig10908
CUST_52363_PI425265390	contig10909
CUST_3418_PI425308678	contig1091
CUST_9424_PI425265390	contig1091
CUST_2311_PI425308678	contig10910
CUST_7181_PI425265390	contig10910
CUST_4602_PI425265390	contig10911
CUST_15417_PI425265390	contig10912
CUST_1878_PI425308678	contig10913
CUST_8339_PI425265390	contig10913
CUST_53693_PI425265390	contig10914
CUST_2464_PI425308678	contig10915
CUST_8409_PI425265390	contig10915
CUST_1946_PI425265390	contig10916
CUST_6343_PI425308678	contig10916
CUST_15418_PI425265390	contig10917
CUST_54078_PI425265390	contig10918
CUST_5407_PI425265390	contig10919
CUST_5408_PI425265390	contig10919
CUST_2513_PI425308678	contig1092
CUST_8779_PI425265390	contig1092
CUST_10609_PI425265390	contig10920
CUST_7554_PI425265390	contig10921
CUST_1648_PI425265390	contig10922
CUST_6280_PI425308678	contig10922
CUST_15419_PI425265390	contig10923
CUST_15420_PI425265390	contig10924
CUST_15421_PI425265390	contig10925
CUST_7765_PI425265390	contig10926
CUST_15422_PI425265390	contig10927
CUST_15423_PI425265390	contig10928
CUST_14365_PI425265390	contig10929
CUST_2295_PI425265390	contig1093
CUST_6405_PI425308678	contig1093
CUST_10462_PI425265390	contig10930
CUST_30_PI425308678	contig10930
CUST_13151_PI425265390	contig10931
CUST_273_PI425308678	contig10932
CUST_49245_PI425265390	contig10932
CUST_52980_PI425265390	contig10933
CUST_10906_PI425265390	contig10934
CUST_15424_PI425265390	contig10935
CUST_10632_PI425265390	contig10936
CUST_10633_PI425265390	contig10936
CUST_1123_PI425265390	contig10937
CUST_15425_PI425265390	contig10938
CUST_5406_PI425308678	contig10939
CUST_5943_PI425265390	contig10939
CUST_12482_PI425265390	contig1094
CUST_52898_PI425265390	contig1094
CUST_11363_PI425265390	contig10940
CUST_15426_PI425265390	contig10941
CUST_15427_PI425265390	contig10942
CUST_15428_PI425265390	contig10943
CUST_1873_PI425265390	contig10944
CUST_6324_PI425308678	contig10944
CUST_368_PI425265390	contig10945
CUST_15429_PI425265390	contig10946
CUST_2355_PI425308678	contig10947
CUST_7576_PI425265390	contig10947
CUST_52998_PI425265390	contig10948
CUST_53475_PI425265390	contig10949
CUST_51802_PI425265390	contig1095
CUST_10209_PI425265390	contig10950
CUST_714_PI425308678	contig10950
CUST_11454_PI425265390	contig10951
CUST_15430_PI425265390	contig10952
CUST_15431_PI425265390	contig10953
CUST_10091_PI425265390	contig10954
CUST_858_PI425308678	contig10954
CUST_15432_PI425265390	contig10955
CUST_53302_PI425265390	contig10956
CUST_15433_PI425265390	contig10957
CUST_3297_PI425308678	contig10958
CUST_8142_PI425265390	contig10958
CUST_1437_PI425308678	contig10959
CUST_8326_PI425265390	contig10959
CUST_12112_PI425265390	contig1096
CUST_853_PI425265390	contig1096
CUST_15434_PI425265390	contig10960
CUST_15435_PI425265390	contig10962
CUST_6325_PI425308678	contig10962
CUST_15436_PI425265390	contig10963
CUST_1782_PI425308678	contig10964
CUST_7378_PI425265390	contig10964
CUST_15437_PI425265390	contig10965
CUST_4783_PI425308678	contig10966
CUST_50563_PI425265390	contig10966
CUST_15438_PI425265390	contig10967
CUST_10177_PI425265390	contig10968
CUST_201_PI425308678	contig10968
CUST_2713_PI425265390	contig10969
CUST_14793_PI425265390	contig1097
CUST_15439_PI425265390	contig10970
CUST_15440_PI425265390	contig10971
CUST_1484_PI425308678	contig10972
CUST_15441_PI425265390	contig10972
CUST_315_PI425265390	contig10973
CUST_15442_PI425265390	contig10974
CUST_6371_PI425265390	contig10975
CUST_2138_PI425308678	contig10976
CUST_49672_PI425265390	contig10976
CUST_15443_PI425265390	contig10977
CUST_15444_PI425265390	contig10978
CUST_15445_PI425265390	contig10979
CUST_15446_PI425265390	contig1098
CUST_2847_PI425308678	contig10980
CUST_49911_PI425265390	contig10980
CUST_3379_PI425308678	contig10981
CUST_8837_PI425265390	contig10981
CUST_1966_PI425308678	contig10982
CUST_9170_PI425265390	contig10982
CUST_15447_PI425265390	contig10983
CUST_15448_PI425265390	contig10984
CUST_51252_PI425265390	contig10985
CUST_453_PI425308678	contig10986
CUST_49315_PI425265390	contig10986
CUST_15449_PI425265390	contig10988
CUST_3533_PI425265390	contig10989
CUST_6671_PI425308678	contig10989
CUST_2799_PI425265390	contig1099
CUST_53894_PI425265390	contig10991
CUST_14691_PI425265390	contig10992
CUST_15450_PI425265390	contig10993
CUST_6635_PI425265390	contig10994
CUST_3482_PI425308678	contig10995
CUST_49969_PI425265390	contig10995
CUST_15451_PI425265390	contig10996
CUST_3422_PI425265390	contig10997
CUST_2167_PI425265390	contig10998
CUST_51609_PI425265390	contig10999
CUST_1576_PI425308678	contig11
CUST_9734_PI425265390	contig11
CUST_5318_PI425265390	contig110
CUST_1891_PI425308678	contig1100
CUST_8482_PI425265390	contig1100
CUST_1159_PI425308678	contig11000
CUST_8598_PI425265390	contig11000
CUST_15452_PI425265390	contig11001
CUST_15453_PI425265390	contig11002
CUST_3501_PI425308678	contig11003
CUST_49988_PI425265390	contig11003
CUST_10230_PI425265390	contig11004
CUST_334_PI425308678	contig11004
CUST_15454_PI425265390	contig11005
CUST_12332_PI425265390	contig11006
CUST_15455_PI425265390	contig11007
CUST_1211_PI425308678	contig11008
CUST_9216_PI425265390	contig11008
CUST_631_PI425308678	contig11009
CUST_8454_PI425265390	contig11009
CUST_4789_PI425308678	contig1101
CUST_50569_PI425265390	contig1101
CUST_870_PI425265390	contig11010
CUST_15456_PI425265390	contig11011
CUST_15457_PI425265390	contig11012
CUST_15458_PI425265390	contig11013
CUST_6432_PI425265390	contig11014
CUST_13542_PI425265390	contig11015
CUST_3407_PI425308678	contig11016
CUST_9289_PI425265390	contig11016
CUST_14629_PI425265390	contig11017
CUST_922_PI425265390	contig11018
CUST_5763_PI425308678	contig11019
CUST_9106_PI425265390	contig11019
CUST_34401_PI425265390	contig1102
CUST_5511_PI425308678	contig1102
CUST_6556_PI425265390	contig1102
CUST_15459_PI425265390	contig11020
CUST_5292_PI425308678	contig11021
CUST_5304_PI425265390	contig11021
CUST_54304_PI425265390	contig11022
CUST_13913_PI425265390	contig11023
CUST_10052_PI425265390	contig11024
CUST_2025_PI425308678	contig11024
CUST_4856_PI425265390	contig11025
CUST_4862_PI425265390	contig11025
CUST_1215_PI425265390	contig11026
CUST_3739_PI425308678	contig11026
CUST_6666_PI425265390	contig11027
CUST_11514_PI425265390	contig11028
CUST_11356_PI425265390	contig11029
CUST_46036_PI425265390	contig1103
CUST_53878_PI425265390	contig1103
CUST_13324_PI425265390	contig11030
CUST_15460_PI425265390	contig11031
CUST_4264_PI425308678	contig11032
CUST_7862_PI425265390	contig11032
CUST_54292_PI425265390	contig11033
CUST_2567_PI425308678	contig11034
CUST_9144_PI425265390	contig11034
CUST_15461_PI425265390	contig11035
CUST_15015_PI425265390	contig11036
CUST_11753_PI425265390	contig11038
CUST_15462_PI425265390	contig11039
CUST_3713_PI425308678	contig1104
CUST_45163_PI425265390	contig1104
CUST_50200_PI425265390	contig1104
CUST_1769_PI425308678	contig11040
CUST_7164_PI425265390	contig11040
CUST_51572_PI425265390	contig11041
CUST_4750_PI425308678	contig11042
CUST_50530_PI425265390	contig11042
CUST_50659_PI425265390	contig11043
CUST_5876_PI425308678	contig11043
CUST_15463_PI425265390	contig11044
CUST_15464_PI425265390	contig11045
CUST_15465_PI425265390	contig11046
CUST_15466_PI425265390	contig11047
CUST_1486_PI425265390	contig11048
CUST_107_PI425265390	contig11049
CUST_638_PI425308678	contig1105
CUST_9108_PI425265390	contig1105
CUST_52997_PI425265390	contig11050
CUST_14579_PI425265390	contig11051
CUST_15467_PI425265390	contig11052
CUST_1810_PI425308678	contig11053
CUST_7706_PI425265390	contig11053
CUST_2012_PI425265390	contig11054
CUST_15468_PI425265390	contig11055
CUST_2712_PI425265390	contig11056
CUST_15469_PI425265390	contig11057
CUST_3879_PI425308678	contig11058
CUST_4616_PI425265390	contig11058
CUST_2603_PI425308678	contig11059
CUST_9651_PI425265390	contig11059
CUST_4194_PI425265390	contig1106
CUST_6792_PI425308678	contig1106
CUST_13382_PI425265390	contig11060
CUST_1968_PI425308678	contig11061
CUST_9198_PI425265390	contig11061
CUST_12502_PI425265390	contig11062
CUST_4402_PI425308678	contig11063
CUST_9343_PI425265390	contig11063
CUST_15470_PI425265390	contig11064
CUST_15471_PI425265390	contig11065
CUST_2521_PI425308678	contig11066
CUST_8839_PI425265390	contig11066
CUST_15472_PI425265390	contig11067
CUST_400_PI425308678	contig11068
CUST_49311_PI425265390	contig11068
CUST_15473_PI425265390	contig11069
CUST_15474_PI425265390	contig1107
CUST_26_PI425265390	contig11070
CUST_51307_PI425265390	contig11071
CUST_12559_PI425265390	contig11072
CUST_4360_PI425308678	contig11073
CUST_8842_PI425265390	contig11073
CUST_1214_PI425308678	contig11074
CUST_9280_PI425265390	contig11074
CUST_2802_PI425308678	contig11075
CUST_2378_PI425308678	contig11076
CUST_7767_PI425265390	contig11076
CUST_15475_PI425265390	contig11077
CUST_15476_PI425265390	contig11078
CUST_8080_PI425265390	contig11079
CUST_4406_PI425265390	contig1108
CUST_5146_PI425308678	contig1108
CUST_2092_PI425308678	contig11080
CUST_49626_PI425265390	contig11080
CUST_51108_PI425265390	contig11081
CUST_754_PI425308678	contig11082
CUST_8061_PI425265390	contig11082
CUST_11330_PI425265390	contig11083
CUST_15477_PI425265390	contig11084
CUST_15478_PI425265390	contig11085
CUST_8374_PI425265390	contig11086
CUST_1995_PI425308678	contig11087
CUST_9496_PI425265390	contig11087
CUST_50645_PI425265390	contig11088
CUST_5862_PI425308678	contig11088
CUST_15479_PI425265390	contig11089
CUST_1156_PI425265390	contig1109
CUST_221_PI425265390	contig11090
CUST_15480_PI425265390	contig11091
CUST_15481_PI425265390	contig11092
CUST_4280_PI425265390	contig11093
CUST_6804_PI425308678	contig11093
CUST_15482_PI425265390	contig11094
CUST_15483_PI425265390	contig11095
CUST_15484_PI425265390	contig11096
CUST_15485_PI425265390	contig11097
CUST_15486_PI425265390	contig11098
CUST_15487_PI425265390	contig11099
CUST_5533_PI425265390	contig111
CUST_6816_PI425265390	contig1110
CUST_15488_PI425265390	contig11100
CUST_4171_PI425308678	contig11101
CUST_7040_PI425265390	contig11101
CUST_15489_PI425265390	contig11102
CUST_15490_PI425265390	contig11103
CUST_15491_PI425265390	contig11104
CUST_15492_PI425265390	contig11105
CUST_15493_PI425265390	contig11107
CUST_12663_PI425265390	contig11108
CUST_2189_PI425308678	contig11109
CUST_5010_PI425265390	contig11109
CUST_1057_PI425265390	contig1111
CUST_15494_PI425265390	contig11110
CUST_15495_PI425265390	contig11111
CUST_15496_PI425265390	contig11112
CUST_12234_PI425265390	contig11113
CUST_4249_PI425308678	contig11114
CUST_7677_PI425265390	contig11114
CUST_3404_PI425265390	contig11115
CUST_139_PI425265390	contig11116
CUST_15497_PI425265390	contig11117
CUST_5604_PI425308678	contig11118
CUST_7186_PI425265390	contig11118
CUST_7225_PI425265390	contig11119
CUST_6609_PI425265390	contig1112
CUST_15498_PI425265390	contig11120
CUST_2828_PI425308678	contig11121
CUST_49892_PI425265390	contig11121
CUST_15499_PI425265390	contig11122
CUST_1803_PI425308678	contig11123
CUST_7635_PI425265390	contig11123
CUST_15500_PI425265390	contig11124
CUST_15501_PI425265390	contig11125
CUST_5404_PI425265390	contig11126
CUST_15502_PI425265390	contig11127
CUST_15503_PI425265390	contig11128
CUST_10204_PI425265390	contig11129
CUST_3449_PI425308678	contig11129
CUST_5916_PI425265390	contig11130
CUST_15504_PI425265390	contig11131
CUST_1784_PI425308678	contig11132
CUST_7414_PI425265390	contig11132
CUST_15505_PI425265390	contig11133
CUST_4721_PI425308678	contig11134
CUST_50501_PI425265390	contig11134
CUST_52261_PI425265390	contig11135
CUST_2655_PI425265390	contig11136
CUST_15506_PI425265390	contig11137
CUST_3394_PI425265390	contig11138
CUST_15507_PI425265390	contig11139
CUST_51397_PI425265390	contig1114
CUST_15508_PI425265390	contig11140
CUST_51120_PI425265390	contig11141
CUST_4818_PI425308678	contig11142
CUST_50598_PI425265390	contig11142
CUST_15509_PI425265390	contig11143
CUST_3582_PI425265390	contig11144
CUST_15510_PI425265390	contig11145
CUST_15511_PI425265390	contig11146
CUST_53289_PI425265390	contig11147
CUST_8120_PI425265390	contig11148
CUST_12508_PI425265390	contig11149
CUST_15512_PI425265390	contig1115
CUST_2427_PI425308678	contig11150
CUST_8161_PI425265390	contig11150
CUST_1791_PI425308678	contig11151
CUST_24410_PI425265390	contig11151
CUST_7472_PI425265390	contig11151
CUST_12527_PI425265390	contig11152
CUST_14916_PI425265390	contig11153
CUST_15513_PI425265390	contig11154
CUST_3584_PI425308678	contig11155
CUST_50071_PI425265390	contig11155
CUST_15514_PI425265390	contig11156
CUST_15515_PI425265390	contig11157
CUST_6396_PI425265390	contig11158
CUST_53153_PI425265390	contig1116
CUST_5656_PI425308678	contig11160
CUST_7607_PI425265390	contig11160
CUST_52982_PI425265390	contig11161
CUST_13035_PI425265390	contig11162
CUST_15516_PI425265390	contig11163
CUST_15517_PI425265390	contig11164
CUST_15518_PI425265390	contig11165
CUST_458_PI425308678	contig11166
CUST_49320_PI425265390	contig11166
CUST_15519_PI425265390	contig11167
CUST_15520_PI425265390	contig11168
CUST_15521_PI425265390	contig11169
CUST_52067_PI425265390	contig1117
CUST_5562_PI425265390	contig1117
CUST_1809_PI425308678	contig11170
CUST_7695_PI425265390	contig11170
CUST_52761_PI425265390	contig11171
CUST_5673_PI425308678	contig11172
CUST_7783_PI425265390	contig11172
CUST_2096_PI425308678	contig11173
CUST_49630_PI425265390	contig11173
CUST_15522_PI425265390	contig11174
CUST_52890_PI425265390	contig11175
CUST_15523_PI425265390	contig11176
CUST_15524_PI425265390	contig11177
CUST_15525_PI425265390	contig11178
CUST_15526_PI425265390	contig11179
CUST_52771_PI425265390	contig1118
CUST_53390_PI425265390	contig11180
CUST_11972_PI425265390	contig11181
CUST_1976_PI425308678	contig11182
CUST_9283_PI425265390	contig11182
CUST_15527_PI425265390	contig11183
CUST_15528_PI425265390	contig11184
CUST_5952_PI425265390	contig11185
CUST_9407_PI425265390	contig11186
CUST_15529_PI425265390	contig11187
CUST_15530_PI425265390	contig11188
CUST_7619_PI425265390	contig11189
CUST_53073_PI425265390	contig1119
CUST_15531_PI425265390	contig11190
CUST_2004_PI425265390	contig11190
CUST_14285_PI425265390	contig11191
CUST_15532_PI425265390	contig11192
CUST_15533_PI425265390	contig11193
CUST_15534_PI425265390	contig11194
CUST_15535_PI425265390	contig11195
CUST_15536_PI425265390	contig11196
CUST_14398_PI425265390	contig11197
CUST_54355_PI425265390	contig11198
CUST_15537_PI425265390	contig11199
CUST_3147_PI425308678	contig112
CUST_6910_PI425265390	contig112
CUST_8066_PI425265390	contig1120
CUST_53236_PI425265390	contig11200
CUST_15538_PI425265390	contig11201
CUST_15539_PI425265390	contig11202
CUST_13756_PI425265390	contig11203
CUST_15540_PI425265390	contig11204
CUST_15541_PI425265390	contig11205
CUST_14811_PI425265390	contig11206
CUST_51630_PI425265390	contig11207
CUST_1436_PI425308678	contig11208
CUST_8320_PI425265390	contig11208
CUST_15542_PI425265390	contig11209
CUST_4103_PI425308678	contig1121
CUST_4286_PI425308678	contig1121
CUST_6496_PI425265390	contig1121
CUST_8093_PI425265390	contig1121
CUST_4147_PI425308678	contig11210
CUST_6883_PI425265390	contig11210
CUST_10467_PI425265390	contig11211
CUST_20_PI425308678	contig11211
CUST_51863_PI425265390	contig11212
CUST_15543_PI425265390	contig11213
CUST_756_PI425265390	contig11214
CUST_10018_PI425265390	contig11215
CUST_436_PI425308678	contig11215
CUST_14745_PI425265390	contig11216
CUST_14761_PI425265390	contig11217
CUST_15544_PI425265390	contig11218
CUST_14372_PI425265390	contig11219
CUST_191_PI425265390	contig1122
CUST_54032_PI425265390	contig1122
CUST_15545_PI425265390	contig11220
CUST_15546_PI425265390	contig11221
CUST_15547_PI425265390	contig11222
CUST_50737_PI425265390	contig11223
CUST_5954_PI425308678	contig11223
CUST_15548_PI425265390	contig11224
CUST_14923_PI425265390	contig11225
CUST_3328_PI425265390	contig11226
CUST_2464_PI425265390	contig11227
CUST_6438_PI425308678	contig11227
CUST_369_PI425265390	contig11228
CUST_6206_PI425308678	contig11228
CUST_15549_PI425265390	contig11229
CUST_15550_PI425265390	contig11230
CUST_4826_PI425265390	contig11231
CUST_6873_PI425308678	contig11231
CUST_15551_PI425265390	contig11232
CUST_15552_PI425265390	contig11233
CUST_15553_PI425265390	contig11234
CUST_15554_PI425265390	contig11235
CUST_54255_PI425265390	contig11236
CUST_15556_PI425265390	contig11238
CUST_15557_PI425265390	contig11239
CUST_1337_PI425265390	contig1124
CUST_1573_PI425308678	contig11240
CUST_9708_PI425265390	contig11240
CUST_15558_PI425265390	contig11241
CUST_4508_PI425308678	contig11242
CUST_50288_PI425265390	contig11242
CUST_15559_PI425265390	contig11243
CUST_15560_PI425265390	contig11244
CUST_15561_PI425265390	contig11245
CUST_15562_PI425265390	contig11246
CUST_5328_PI425265390	contig11247
CUST_15563_PI425265390	contig11248
CUST_15564_PI425265390	contig11249
CUST_2871_PI425308678	contig1125
CUST_49935_PI425265390	contig1125
CUST_14199_PI425265390	contig11250
CUST_5529_PI425308678	contig11251
CUST_6645_PI425265390	contig11251
CUST_14467_PI425265390	contig11253
CUST_15565_PI425265390	contig11254
CUST_15566_PI425265390	contig11255
CUST_15567_PI425265390	contig11256
CUST_1051_PI425308678	contig11257
CUST_15568_PI425265390	contig11257
CUST_15569_PI425265390	contig11258
CUST_2843_PI425308678	contig11259
CUST_49907_PI425265390	contig11259
CUST_14003_PI425265390	contig1126
CUST_51703_PI425265390	contig11260
CUST_53055_PI425265390	contig11261
CUST_52390_PI425265390	contig11262
CUST_15570_PI425265390	contig11263
CUST_15571_PI425265390	contig11264
CUST_15572_PI425265390	contig11265
CUST_15573_PI425265390	contig11266
CUST_15574_PI425265390	contig11267
CUST_5706_PI425265390	contig11268
CUST_657_PI425265390	contig11269
CUST_4143_PI425308678	contig1127
CUST_6837_PI425265390	contig1127
CUST_3559_PI425308678	contig11270
CUST_50046_PI425265390	contig11270
CUST_15575_PI425265390	contig11271
CUST_12805_PI425265390	contig11272
CUST_15576_PI425265390	contig11273
CUST_927_PI425265390	contig11274
CUST_53361_PI425265390	contig11275
CUST_11157_PI425265390	contig11276
CUST_12537_PI425265390	contig11277
CUST_15577_PI425265390	contig11278
CUST_14307_PI425265390	contig11279
CUST_6387_PI425265390	contig1128
CUST_2055_PI425308678	contig11280
CUST_49589_PI425265390	contig11280
CUST_8586_PI425265390	contig11281
CUST_6928_PI425265390	contig11282
CUST_15578_PI425265390	contig11283
CUST_15579_PI425265390	contig11284
CUST_14152_PI425265390	contig11285
CUST_8461_PI425265390	contig11286
CUST_922_PI425308678	contig11286
CUST_1146_PI425308678	contig11287
CUST_8234_PI425265390	contig11287
CUST_52907_PI425265390	contig11288
CUST_15580_PI425265390	contig11289
CUST_15581_PI425265390	contig1129
CUST_53674_PI425265390	contig11290
CUST_15583_PI425265390	contig11292
CUST_15584_PI425265390	contig11293
CUST_15585_PI425265390	contig11294
CUST_3427_PI425308678	contig11295
CUST_9564_PI425265390	contig11295
CUST_15586_PI425265390	contig11296
CUST_53748_PI425265390	contig11297
CUST_11874_PI425265390	contig11298
CUST_15587_PI425265390	contig11299
CUST_10425_PI425265390	contig113
CUST_42_PI425308678	contig113
CUST_1952_PI425265390	contig1130
CUST_15588_PI425265390	contig11300
CUST_3287_PI425265390	contig11301
CUST_6633_PI425308678	contig11301
CUST_2138_PI425265390	contig11302
CUST_1331_PI425308678	contig11303
CUST_49500_PI425265390	contig11303
CUST_53397_PI425265390	contig11304
CUST_15589_PI425265390	contig11305
CUST_3460_PI425308678	contig11306
CUST_49947_PI425265390	contig11306
CUST_15590_PI425265390	contig11307
CUST_53482_PI425265390	contig11308
CUST_6146_PI425265390	contig11309
CUST_5561_PI425265390	contig1131
CUST_15591_PI425265390	contig11310
CUST_1222_PI425308678	contig11311
CUST_43472_PI425265390	contig11311
CUST_9397_PI425265390	contig11311
CUST_15592_PI425265390	contig11312
CUST_15593_PI425265390	contig11313
CUST_2209_PI425308678	contig11314
CUST_5687_PI425265390	contig11314
CUST_3165_PI425308678	contig11315
CUST_7111_PI425265390	contig11315
CUST_15594_PI425265390	contig11316
CUST_3391_PI425265390	contig11317
CUST_1964_PI425265390	contig11318
CUST_271_PI425265390	contig11319
CUST_1820_PI425265390	contig1132
CUST_15595_PI425265390	contig11320
CUST_4777_PI425308678	contig11321
CUST_50557_PI425265390	contig11321
CUST_5410_PI425265390	contig11322
CUST_3482_PI425265390	contig11324
CUST_53026_PI425265390	contig11325
CUST_396_PI425265390	contig11326
CUST_15597_PI425265390	contig11327
CUST_15598_PI425265390	contig11328
CUST_15599_PI425265390	contig11329
CUST_51257_PI425265390	contig1133
CUST_3768_PI425265390	contig11330
CUST_15600_PI425265390	contig11331
CUST_15601_PI425265390	contig11332
CUST_15602_PI425265390	contig11333
CUST_5787_PI425265390	contig11334
CUST_15603_PI425265390	contig11335
CUST_108_PI425265390	contig11336
CUST_15604_PI425265390	contig11337
CUST_15605_PI425265390	contig11338
CUST_15606_PI425265390	contig11339
CUST_15607_PI425265390	contig11340
CUST_15608_PI425265390	contig11341
CUST_10957_PI425265390	contig11342
CUST_11790_PI425265390	contig11344
CUST_51773_PI425265390	contig11345
CUST_15609_PI425265390	contig11346
CUST_5363_PI425308678	contig11347
CUST_5694_PI425265390	contig11347
CUST_1318_PI425308678	contig11348
CUST_49487_PI425265390	contig11348
CUST_13983_PI425265390	contig11349
CUST_52043_PI425265390	contig1135
CUST_4016_PI425308678	contig11350
CUST_5894_PI425265390	contig11350
CUST_15610_PI425265390	contig11351
CUST_4178_PI425265390	contig11352
CUST_8361_PI425265390	contig11353
CUST_15611_PI425265390	contig11354
CUST_15612_PI425265390	contig11355
CUST_54239_PI425265390	contig11356
CUST_2275_PI425308678	contig11357
CUST_6732_PI425265390	contig11357
CUST_12074_PI425265390	contig11358
CUST_53343_PI425265390	contig11359
CUST_5604_PI425265390	contig1136
CUST_54348_PI425265390	contig11360
CUST_15613_PI425265390	contig11361
CUST_631_PI425265390	contig11362
CUST_15614_PI425265390	contig11363
CUST_7426_PI425265390	contig11364
CUST_15615_PI425265390	contig11365
CUST_786_PI425265390	contig11366
CUST_5294_PI425308678	contig11367
CUST_5327_PI425265390	contig11367
CUST_2075_PI425308678	contig11369
CUST_49609_PI425265390	contig11369
CUST_52502_PI425265390	contig1137
CUST_12298_PI425265390	contig11370
CUST_11420_PI425265390	contig11371
CUST_11360_PI425265390	contig11372
CUST_15616_PI425265390	contig11373
CUST_15617_PI425265390	contig11374
CUST_15618_PI425265390	contig11375
CUST_14220_PI425265390	contig11376
CUST_52335_PI425265390	contig11378
CUST_6427_PI425265390	contig11379
CUST_15028_PI425265390	contig1138
CUST_15619_PI425265390	contig11380
CUST_15620_PI425265390	contig11381
CUST_15621_PI425265390	contig11382
CUST_15622_PI425265390	contig11383
CUST_6604_PI425265390	contig11384
CUST_52659_PI425265390	contig11385
CUST_10432_PI425265390	contig11386
CUST_79_PI425308678	contig11386
CUST_15623_PI425265390	contig11387
CUST_1918_PI425308678	contig11388
CUST_8722_PI425265390	contig11388
CUST_15624_PI425265390	contig11389
CUST_718_PI425265390	contig1139
CUST_15625_PI425265390	contig11390
CUST_13880_PI425265390	contig11391
CUST_5331_PI425265390	contig11392
CUST_49393_PI425265390	contig11393
CUST_892_PI425308678	contig11393
CUST_15626_PI425265390	contig11394
CUST_15627_PI425265390	contig11395
CUST_7479_PI425265390	contig11396
CUST_15628_PI425265390	contig11397
CUST_50707_PI425265390	contig11398
CUST_5924_PI425308678	contig11398
CUST_15629_PI425265390	contig11399
CUST_5196_PI425265390	contig1140
CUST_15630_PI425265390	contig11400
CUST_2601_PI425265390	contig11401
CUST_15631_PI425265390	contig11402
CUST_14224_PI425265390	contig11403
CUST_15632_PI425265390	contig11404
CUST_15633_PI425265390	contig11405
CUST_3677_PI425308678	contig11406
CUST_50164_PI425265390	contig11406
CUST_9181_PI425265390	contig11407
CUST_975_PI425308678	contig11407
CUST_15634_PI425265390	contig11408
CUST_15635_PI425265390	contig11409
CUST_53234_PI425265390	contig1141
CUST_15636_PI425265390	contig11410
CUST_5105_PI425265390	contig11411
CUST_4444_PI425308678	contig11412
CUST_50224_PI425265390	contig11412
CUST_15637_PI425265390	contig11413
CUST_13525_PI425265390	contig11414
CUST_6697_PI425265390	contig11415
CUST_15638_PI425265390	contig11416
CUST_1546_PI425308678	contig11417
CUST_9459_PI425265390	contig11417
CUST_15639_PI425265390	contig11418
CUST_15640_PI425265390	contig11419
CUST_2408_PI425265390	contig1142
CUST_15641_PI425265390	contig11420
CUST_11926_PI425265390	contig11421
CUST_2462_PI425308678	contig11422
CUST_8403_PI425265390	contig11422
CUST_14747_PI425265390	contig11423
CUST_4114_PI425265390	contig11424
CUST_5087_PI425308678	contig11424
CUST_2837_PI425308678	contig11425
CUST_49901_PI425265390	contig11425
CUST_15642_PI425265390	contig11426
CUST_54444_PI425265390	contig11427
CUST_2806_PI425265390	contig11428
CUST_4929_PI425308678	contig11428
CUST_5620_PI425265390	contig11429
CUST_5857_PI425265390	contig1143
CUST_15643_PI425265390	contig11430
CUST_15644_PI425265390	contig11431
CUST_15645_PI425265390	contig11432
CUST_15646_PI425265390	contig11433
CUST_15647_PI425265390	contig11434
CUST_15648_PI425265390	contig11435
CUST_14990_PI425265390	contig11436
CUST_15649_PI425265390	contig11437
CUST_15650_PI425265390	contig11438
CUST_8656_PI425265390	contig11439
CUST_5135_PI425265390	contig1144
CUST_5267_PI425308678	contig1144
CUST_15651_PI425265390	contig11440
CUST_2820_PI425265390	contig11441
CUST_6534_PI425308678	contig11441
CUST_15652_PI425265390	contig11442
CUST_15653_PI425265390	contig11443
CUST_15654_PI425265390	contig11444
CUST_15655_PI425265390	contig11445
CUST_15656_PI425265390	contig11446
CUST_50660_PI425265390	contig11447
CUST_5877_PI425308678	contig11447
CUST_3669_PI425265390	contig11448
CUST_15657_PI425265390	contig11449
CUST_4555_PI425265390	contig1145
CUST_519_PI425265390	contig11450
CUST_15658_PI425265390	contig11451
CUST_3186_PI425265390	contig11452
CUST_6615_PI425308678	contig11452
CUST_15659_PI425265390	contig11453
CUST_15660_PI425265390	contig11454
CUST_15661_PI425265390	contig11455
CUST_51291_PI425265390	contig11456
CUST_15662_PI425265390	contig11457
CUST_15663_PI425265390	contig11458
[truncated: 59,448 more rows]

## Sheet: Contigs with a BLAST hit
Contig name (Karatolos et al., 2011)	Hit desc.	Hit ACC
contig1	gi|195489462|ref|XP_002092748.1|GE11495 [Drosophila yakuba] >gi|194178849|gb|EDW92460.1| GE11495 [Drosophila yakuba]	XP_002092748
contig10	gi|48097366|ref|XP_393761.1|PREDICTED: similar to ran CG1404-PA, isoform A [Apis mellifera]	XP_393761
contig100	gi|66507356|ref|XP_395683.2|PREDICTED: similar to CG10576-PA, isoform A [Apis mellifera]	XP_395683
contig1000	gi|291239605|ref|XP_002739711.1|PREDICTED: kinesin family member 20A-like [Saccoglossus kowalevskii]	XP_002739711
contig10001	gi|242004666|ref|XP_002423201.1|conserved hypothetical protein [Pediculus humanus corporis] >gi|212506166|gb|EEB10463.1| conserved hypothetical protein [Pediculus humanus corporis]	XP_002423201
contig10003	gi|193589606|ref|XP_001947667.1|PREDICTED: similar to LD22885p [Acyrthosiphon pisum]	XP_001947667
contig10005	gi|242011337|ref|XP_002426409.1|proline-serine-threonine phosphatase interacting protein, putative [Pediculus humanus corporis] >gi|212510508|gb|EEB13671.1| proline-serine-threonine phosphatase interacting protein, putative [Pediculus humanus corporis]	XP_002426409
contig10006	gi|66507360|ref|XP_392833.2|PREDICTED: similar to coronin, actin binding protein, 2B [Apis mellifera]	XP_392833
contig10007	gi|193709227|ref|XP_001944504.1|PREDICTED: similar to AGAP007667-PA [Acyrthosiphon pisum]	XP_001944504
contig1001	gi|193678963|ref|XP_001952263.1|PREDICTED: similar to AGAP001149-PA [Acyrthosiphon pisum]	XP_001952263
contig10010	gi|193661997|ref|XP_001947027.1|PREDICTED: similar to nuclear hormone receptor FTZ-F1 beta [Acyrthosiphon pisum]	XP_001947027
contig10013	gi|66532824|ref|XP_624894.1|PREDICTED: similar to Helicase at 25E CG7269-PA, isoform A [Apis mellifera]	XP_624894
contig10014	gi|110761338|ref|XP_396542.3|PREDICTED: similar to Arsenite-resistance protein 2 homolog [Apis mellifera]	XP_396542
contig10016	gi|156542291|ref|XP_001604737.1|PREDICTED: similar to tRNA selenocysteine associated protein (secp43) [Nasonia vitripennis]	XP_001604737
contig10017	gi|242024302|ref|XP_002432567.1|DNA ligase, putative [Pediculus humanus corporis] >gi|212518027|gb|EEB19829.1| DNA ligase, putative [Pediculus humanus corporis]	XP_002432567
contig10018	gi|134113687|ref|XP_774428.1|hypothetical protein CNBG0740 [Cryptococcus neoformans var. neoformans B-3501A] >gi|50257066|gb|EAL19781.1| hypothetical protein CNBG0740 [Cryptococcus neoformans var. neoformans B-3501A]	XP_774428
contig1002	gi|156548270|ref|XP_001601432.1|PREDICTED: similar to GA21647-PA [Nasonia vitripennis]	XP_001601432
contig10020	gi|242020986|ref|XP_002430928.1|Arabinose operon protein araL, putative [Pediculus humanus corporis] >gi|212516146|gb|EEB18190.1| Arabinose operon protein araL, putative [Pediculus humanus corporis]	XP_002430928
contig10022	gi|193613364|ref|XP_001943860.1|PREDICTED: similar to limkain b1 [Acyrthosiphon pisum]	XP_001943860
contig10024	gi|66550520|ref|XP_397160.2|PREDICTED: similar to lethal (3) 07882 CG5824-PA [Apis mellifera]	XP_397160
contig10025	gi|193603647|ref|XP_001946759.1|PREDICTED: similar to acetyl-coa synthetase [Acyrthosiphon pisum]	XP_001946759
contig10026	gi|66534441|ref|XP_395179.2|PREDICTED: similar to integrator complex subunit 6 [Apis mellifera]	XP_395179
contig10029	gi|91079746|ref|XP_970581.1|PREDICTED: similar to GA20984-PA [Tribolium castaneum]	XP_970581
contig10031	gi|158294250|ref|XP_315491.4|AGAP005490-PA [Anopheles gambiae str. PEST] >gi|157015476|gb|EAA10906.4| AGAP005490-PA [Anopheles gambiae str. PEST]	XP_315491
contig10032	gi|193613348|ref|XP_001950332.1|PREDICTED: similar to Rho GTPase-activating protein 17 (Rho-type GTPase-activating protein 17) (Neuron-associated developmentally-regulated protein) (Nadrin) [Acyrthosiphon pisum]	XP_001950332
contig10033	gi|193666837|ref|XP_001944328.1|PREDICTED: similar to high-affinity Na+-dependent glutamate transporter [Acyrthosiphon pisum]	XP_001944328
contig10035	gi|189239860|ref|XP_974312.2|PREDICTED: similar to Wibg protein [Tribolium castaneum]	XP_974312
contig10036	gi|242011371|ref|XP_002426426.1|Splicing factor 3B subunit, putative [Pediculus humanus corporis] >gi|212510525|gb|EEB13688.1| Splicing factor 3B subunit, putative [Pediculus humanus corporis]	XP_002426426
contig1004	gi|66525260|ref|XP_394082.2|PREDICTED: similar to twins CG6235-PE, isoform E isoform 1 [Apis mellifera]	XP_394082
contig10040	gi|193718385|ref|XP_001952650.1|PREDICTED: similar to AGAP011293-PA [Acyrthosiphon pisum]	XP_001952650
contig10041	gi|239792596|dbj|AK342687.1|Acyrthosiphon pisum ACYPI003602 mRNA, clone: 540K9, complete cds, full-insert cDNA sequence based on the ESTs (5'-EST:FF336013, 3'-EST:FF337960)	AK342687
contig10043	gi|225542776|gb|ACN91271.1|dentin sialophosphoprotein precursor [Felis catus]	ACN91271
contig10044	gi|242021617|ref|XP_002431241.1|conserved hypothetical protein [Pediculus humanus corporis] >gi|212516490|gb|EEB18503.1| conserved hypothetical protein [Pediculus humanus corporis]	XP_002431241
contig10045	gi|193704598|ref|XP_001943364.1|PREDICTED: similar to GA13696-PA [Acyrthosiphon pisum]	XP_001943364
contig10048	gi|51945614|gb|AY521265.2|Trialeurodes vaporariorum mitochondrion, complete genome	AY521265
contig10049	gi|290562888|gb|ADD38838.1|Casein kinase II subunit beta [Lepeophtheirus salmonis]	ADD38838
contig1005	gi|221055473|ref|XP_002258875.1|hypothetical protein, conserved in Plasmodium species [Plasmodium knowlesi strain H] >gi|193808945|emb|CAQ39648.1| hypothetical protein, conserved in Plasmodium species [Plasmodium knowlesi strain H]	XP_002258875
contig10051	gi|189239523|ref|XP_001816113.1|PREDICTED: similar to antennal-enriched UDP-glycosyltransferase [Tribolium castaneum]	XP_001816113
contig10052	gi|157124847|ref|XP_001660552.1|hypothetical protein AaeL_AAEL010004 [Aedes aegypti] >gi|108873840|gb|EAT38065.1| conserved hypothetical protein [Aedes aegypti]	XP_001660552
contig10053	gi|291234013|ref|XP_002736947.1|PREDICTED: yeast Glc Seven-like Phosphatases family member (gsp-1)-like [Saccoglossus kowalevskii]	XP_002736947
contig10054	gi|256077493|ref|XP_002575038.1|deoxyribose-phosphate aldolase [Schistosoma mansoni] >gi|238660262|emb|CAZ31271.1| deoxyribose-phosphate aldolase [Schistosoma mansoni]	XP_002575038
contig10055	gi|91090706|ref|XP_974835.1|PREDICTED: similar to actin-binding protein ipp [Tribolium castaneum] >gi|270013949|gb|EFA10397.1| hypothetical protein TcasGA2_TC012628 [Tribolium castaneum]	XP_974835
contig10058	gi|291224274|ref|XP_002732130.1|PREDICTED: conserved hypothetical protein-like [Saccoglossus kowalevskii]	XP_002732130
contig1006	gi|66509333|ref|XP_392381.2|PREDICTED: similar to CG12163-PA, isoform A [Apis mellifera]	XP_392381
contig10062	gi|242017074|ref|XP_002429018.1|phosphatidylethanolamine-binding protein, putative [Pediculus humanus corporis] >gi|212513864|gb|EEB16280.1| phosphatidylethanolamine-binding protein, putative [Pediculus humanus corporis]	XP_002429018
contig10063	gi|156548106|ref|XP_001606466.1|PREDICTED: similar to ENSANGP00000015016 [Nasonia vitripennis]	XP_001606466
contig10064	gi|170058648|ref|XP_001865011.1|conserved hypothetical protein [Culex quinquefasciatus] >gi|167877687|gb|EDS41070.1| conserved hypothetical protein [Culex quinquefasciatus]	XP_001865011
contig10067	gi|196968481|gb|ACG80814.1|hypothetical protein [Chlamydophila pecorum] >gi|196968483|gb|ACG80815.1| hypothetical protein [Chlamydophila pecorum]	ACG80814
contig10068	gi|193664600|ref|XP_001943180.1|PREDICTED: similar to Bromodomain adjacent to zinc finger domain protein 1A (ATP-utilizing chromatin assembly and remodeling factor 1) (hACF1) (ATP-dependent chromatin-remodeling protein) (Williams syndrome transcription factor-related chromatin-remodeling fa... [Acyrthosiphon pisum]	XP_001943180
contig10069	gi|193622572|ref|XP_001950774.1|PREDICTED: similar to CG6218 CG6218-PA [Acyrthosiphon pisum]	XP_001950774
contig1007	gi|240848945|ref|NP_001155682.1|hypothetical protein LOC100165949 [Acyrthosiphon pisum] >gi|239791777|dbj|BAH72310.1| ACYPI006860 [Acyrthosiphon pisum]	NP_001155682
contig10071	gi|193595378|ref|XP_001944724.1|PREDICTED: hypothetical protein [Acyrthosiphon pisum]	XP_001944724
contig10073	gi|270007759|gb|EFA04207.1|hypothetical protein TcasGA2_TC014456 [Tribolium castaneum]	EFA04207
contig10078	gi|91080893|ref|XP_973325.1|PREDICTED: similar to AGAP004824-PA [Tribolium castaneum] >gi|270005394|gb|EFA01842.1| hypothetical protein TcasGA2_TC007444 [Tribolium castaneum]	XP_973325
contig1008	gi|32400724|gb|AAP80594.1|AF465692_1putative alpha-tubulin [Oikopleura dioica]	AAP80594
contig10083	gi|91091965|ref|XM_962035.1|PREDICTED: Tribolium castaneum similar to tropomyosin 1, transcript variant 1 (LOC656904), mRNA	XM_962035
contig10084	gi|259823460|gb|EZ313617.1|TSA: Artemisia annua strain Madagascar Contig163, mRNA sequence	EZ313617
contig10085	gi|157111765|ref|XP_001651717.1|NADH-ubiquinone oxidoreductase subunit B14.5b [Aedes aegypti] >gi|108878295|gb|EAT42520.1| NADH-ubiquinone oxidoreductase subunit B14.5b [Aedes aegypti]	XP_001651717
contig10086	gi|193620468|ref|XP_001952005.1|PREDICTED: similar to Y37E3.4 [Acyrthosiphon pisum]	XP_001952005
contig10087	gi|242025560|ref|XP_002433192.1|hypothetical protein Phum_PHUM616910 [Pediculus humanus corporis] >gi|212518733|gb|EEB20454.1| hypothetical protein Phum_PHUM616910 [Pediculus humanus corporis]	XP_002433192
contig1009	gi|66562669|ref|XP_395073.2|PREDICTED: similar to CG3735-PA [Apis mellifera]	XP_395073
contig10091	gi|110760066|ref|XP_001121068.1|PREDICTED: similar to CG4281-PA [Apis mellifera]	XP_001121068
contig10092	gi|148298705|ref|NP_001091825.1|PHD-finger 5A [Bombyx mori] >gi|124365243|gb|ABN09650.1| PHF5A [Bombyx mori]	NP_001091825
contig10094	gi|193657159|ref|XP_001949459.1|PREDICTED: similar to trehalase [Acyrthosiphon pisum]	XP_001949459
contig10095	gi|110762004|ref|XP_391949.3|PREDICTED: similar to NIK and IKK(beta) binding protein [Apis mellifera]	XP_391949
contig10096	gi|156553785|ref|XP_001602017.1|PREDICTED: similar to ethanolamine-phosphate cytidylyltransferase [Nasonia vitripennis]	XP_001602017
contig10097	gi|242012711|ref|XP_002427071.1|conserved hypothetical protein [Pediculus humanus corporis] >gi|212511329|gb|EEB14333.1| conserved hypothetical protein [Pediculus humanus corporis]	XP_002427071
contig10098	gi|270001810|gb|EEZ98257.1|hypothetical protein TcasGA2_TC000699 [Tribolium castaneum]	EEZ98257
contig10099	gi|193664577|ref|XP_001948491.1|PREDICTED: similar to AGAP005350-PA, partial [Acyrthosiphon pisum]	XP_001948491
contig101	gi|242017724|ref|XP_002429337.1|BTB/POZ domain-containing protein KCTD5, putative [Pediculus humanus corporis] >gi|212514240|gb|EEB16599.1| BTB/POZ domain-containing protein KCTD5, putative [Pediculus humanus corporis]	XP_002429337
contig1010	gi|242022760|ref|XP_002431806.1|DNA repair protein RAD50, putative [Pediculus humanus corporis] >gi|212517138|gb|EEB19068.1| DNA repair protein RAD50, putative [Pediculus humanus corporis]	XP_002431806
contig10102	gi|110778045|ref|XP_624012.2|PREDICTED: similar to Acid phosphatase 1 CG7899-PA, isoform A [Apis mellifera]	XP_624012
contig10103	gi|242023249|ref|XP_002432048.1|Myc proto-oncogene protein, putative [Pediculus humanus corporis] >gi|212517406|gb|EEB19310.1| Myc proto-oncogene protein, putative [Pediculus humanus corporis]	XP_002432048
contig10104	gi|197099110|ref|NP_001125585.1|arginyltransferase 1 [Pongo abelii] >gi|55728544|emb|CAH91014.1| hypothetical protein [Pongo abelii]	NP_001125585
contig10105	gi|156551818|ref|XP_001604051.1|PREDICTED: similar to pom1 [Nasonia vitripennis]	XP_001604051
contig10106	gi|193601266|ref|XP_001943906.1|PREDICTED: similar to AGAP012208-PA [Acyrthosiphon pisum]	XP_001943906
contig10108	gi|193659865|ref|XP_001945022.1|PREDICTED: similar to neural/ectodermal development factor IMP-L2 [Acyrthosiphon pisum]	XP_001945022
contig10109	gi|156548106|ref|XP_001606466.1|PREDICTED: similar to ENSANGP00000015016 [Nasonia vitripennis]	XP_001606466
contig1011	gi|193577865|ref|XP_001944395.1|PREDICTED: similar to AGAP003770-PA [Acyrthosiphon pisum] >gi|193720539|ref|XP_001949776.1| PREDICTED: similar to AGAP003770-PA [Acyrthosiphon pisum]	XP_001944395
contig10110	gi|91078332|ref|XP_973355.1|PREDICTED: similar to CG12909 CG12909-PA [Tribolium castaneum] >gi|270003899|gb|EFA00347.1| hypothetical protein TcasGA2_TC003187 [Tribolium castaneum]	XP_973355
contig10111	gi|156546044|ref|XP_001600286.1|PREDICTED: similar to epidermal retinal dehydrogenase [Nasonia vitripennis]	XP_001600286
contig10112	gi|198463339|ref|XP_002135479.1|GA28568 [Drosophila pseudoobscura pseudoobscura] >gi|198151215|gb|EDY74106.1| GA28568 [Drosophila pseudoobscura pseudoobscura]	XP_002135479
contig10113	gi|110755907|ref|XP_396254.3|PREDICTED: similar to RasGEF domain family, member 1B isoform 2 [Apis mellifera]	XP_396254
contig10114	gi|110756835|ref|XP_395296.2|PREDICTED: similar to Neuroglian CG1634-PA, isoform A [Apis mellifera]	XP_395296
contig10115	gi|91079722|ref|XP_969695.1|PREDICTED: similar to xenotropic and polytropic murine leukemia virus receptor xpr1 [Tribolium castaneum] >gi|270003331|gb|EEZ99778.1| hypothetical protein TcasGA2_TC002557 [Tribolium castaneum]	XP_969695
contig10116	gi|193636474|ref|XP_001943925.1|PREDICTED: similar to Mde8i18_5 [Acyrthosiphon pisum]	XP_001943925
contig10118	gi|240849438|ref|NP_001155551.1|hypothetical protein LOC100162818 [Acyrthosiphon pisum] >gi|239790746|dbj|BAH71915.1| ACYPI003941 [Acyrthosiphon pisum]	NP_001155551
contig10119	gi|170050787|ref|XP_001861468.1|sinuous [Culex quinquefasciatus] >gi|167872270|gb|EDS35653.1| sinuous [Culex quinquefasciatus]	XP_001861468
contig1012	gi|110756658|ref|XP_001121257.1|PREDICTED: similar to CG7274-PA [Apis mellifera]	XP_001121257
contig10120	gi|158291739|ref|XP_313279.4|AGAP003536-PA [Anopheles gambiae str. PEST] >gi|157017433|gb|EAA08873.4| AGAP003536-PA [Anopheles gambiae str. PEST]	XP_313279
contig10122	gi|193697438|ref|XP_001943127.1|PREDICTED: similar to AGAP007103-PA [Acyrthosiphon pisum]	XP_001943127
contig10123	gi|193587227|ref|XP_001949354.1|PREDICTED: similar to caspase 8 associated protein 2 [Acyrthosiphon pisum]	XP_001949354
contig10124	gi|270002844|gb|EEZ99291.1|semaphorin-2a [Tribolium castaneum]	EEZ99291
contig10125	gi|1209409|emb|CAA90716.1|hnRNP protein [Chironomus tentans]	CAA90716
contig10131	gi|109508959|ref|XP_001078346.1|PREDICTED: similar to ATM/ATR-Substrate Chk2-Interacting Zn2+-finger protein [Rattus norvegicus]	XP_001078346
contig10135	gi|170070647|ref|XP_001869660.1|acetyl-CoA acetyltransferase, mitochondrial [Culex quinquefasciatus] >gi|167866550|gb|EDS29933.1| acetyl-CoA acetyltransferase, mitochondrial [Culex quinquefasciatus]	XP_001869660
contig10136	gi|193594328|ref|XP_001945764.1|PREDICTED: similar to CG4553 CG4553-PA [Acyrthosiphon pisum]	XP_001945764
contig1014	gi|92112732|ref|YP_572660.1|ATP-dependent protease ATP-binding subunit [Chromohalobacter salexigens DSM 3043] >gi|123387605|sp|Q1QZZ7.1|HSLU_CHRSD RecName: Full=ATP-dependent hsl protease ATP-binding subunit hslU >gi|91795822|gb|ABE57961.1| heat shock protein HslVU, ATPase subunit HslU [Chromohalobacter salexigens DSM 3043]	YP_572660
contig10141	gi|193678749|ref|XP_001944056.1|PREDICTED: similar to FERM domain containing 4A [Acyrthosiphon pisum]	XP_001944056
contig10142	gi|242007794|ref|XP_002424707.1|transcription initiation factor TFIID subunit, putative [Pediculus humanus corporis] >gi|212508200|gb|EEB11969.1| transcription initiation factor TFIID subunit, putative [Pediculus humanus corporis]	XP_002424707
contig10143	gi|193603402|ref|XP_001946997.1|PREDICTED: similar to CG14168 CG14168-PA [Acyrthosiphon pisum]	XP_001946997
contig10144	gi|110760239|ref|XP_391849.3|PREDICTED: similar to pumilio CG9755-PA, isoform A [Apis mellifera]	XP_391849
contig10145	gi|117970179|dbj|BAF36819.1|pxPhosphoserine phosphatase [Plutella xylostella]	BAF36819
contig10148	gi|242020895|ref|XP_002430886.1|guanine nucleotide exchange factor, putative [Pediculus humanus corporis] >gi|212516097|gb|EEB18148.1| guanine nucleotide exchange factor, putative [Pediculus humanus corporis]	XP_002430886
contig10149	gi|270016625|gb|EFA13071.1|hypothetical protein TcasGA2_TC006870 [Tribolium castaneum]	EFA13071
contig1015	gi|91095101|ref|XP_968495.1|PREDICTED: similar to mitochondrial ribosomal protein, S34, putative [Tribolium castaneum]	XP_968495
contig10150	gi|158293185|ref|XP_314521.4|AGAP010549-PA [Anopheles gambiae str. PEST] >gi|157016837|gb|EAA09913.4| AGAP010549-PA [Anopheles gambiae str. PEST]	XP_314521
contig10151	gi|157133196|ref|XP_001662795.1|phosphatidylethanolamine-binding protein [Aedes aegypti] >gi|108870917|gb|EAT35142.1| phosphatidylethanolamine-binding protein [Aedes aegypti]	XP_001662795
contig10152	gi|74825508|sp|Q9NBX4.1|RTXE_DROMERecName: Full=Probable RNA-directed DNA polymerase from transposon X-element; AltName: Full=Reverse transcriptase >gi|8925303|gb|AAF81411.1|AF237761_2 unknown [Drosophila melanogaster]	Q9NBX4
contig10153	gi|91093575|ref|XP_968639.1|PREDICTED: similar to AGAP011374-PA [Tribolium castaneum] >gi|270015574|gb|EFA12022.1| hypothetical protein TcasGA2_TC001437 [Tribolium castaneum]	XP_968639
contig10154	gi|189353841|ref|YP_001949468.1|cell wall-associated hydrolase [Burkholderia multivorans ATCC 17616] >gi|189337863|dbj|BAG46932.1| cell wall-associated hydrolase [Burkholderia multivorans ATCC 17616]	YP_001949468
contig10155	gi|109130112|ref|XP_001084454.1|PREDICTED: phosphorylase kinase, alpha 2 (liver) [Macaca mulatta]	XP_001084454
contig10156	gi|91090087|ref|XP_970401.1|PREDICTED: similar to CG11044 CG11044-PA [Tribolium castaneum]	XP_970401
contig10158	gi|193641223|ref|XP_001951637.1|PREDICTED: similar to CG6049 CG6049-PA, partial [Acyrthosiphon pisum]	XP_001951637
contig1016	gi|48095404|ref|XP_392289.1|PREDICTED: similar to Probable DNA replication complex GINS protein PSF2 [Apis mellifera]	XP_392289
contig10161	gi|110764826|ref|XP_397254.3|PREDICTED: similar to CG2100-PA [Apis mellifera]	XP_397254
contig10164	gi|91088571|ref|XP_973081.1|PREDICTED: similar to predicted protein [Tribolium castaneum] >gi|270011702|gb|EFA08150.1| hypothetical protein TcasGA2_TC005768 [Tribolium castaneum]	XP_973081
contig10165	gi|156541160|ref|XP_001602452.1|PREDICTED: similar to conserved hypothetical protein [Nasonia vitripennis]	XP_001602452
contig10166	gi|242018472|ref|XP_002429699.1|glucose dehydrogenase precursor, putative [Pediculus humanus corporis] >gi|212514702|gb|EEB16961.1| glucose dehydrogenase precursor, putative [Pediculus humanus corporis]	XP_002429699
contig10167	gi|156542293|ref|XP_001604864.1|PREDICTED: similar to ENSANGP00000014708 [Nasonia vitripennis]	XP_001604864
contig10168	gi|91089729|ref|XP_975072.1|PREDICTED: similar to chloride channel protein 7 [Tribolium castaneum] >gi|270011308|gb|EFA07756.1| hypothetical protein TcasGA2_TC005310 [Tribolium castaneum]	XP_975072
contig10169	gi|193715996|ref|XP_001951039.1|PREDICTED: similar to glucose dehydrogenase [Acyrthosiphon pisum]	XP_001951039
contig1017	gi|110761258|ref|XP_001122477.1|PREDICTED: hypothetical protein [Apis mellifera]	XP_001122477
contig10171	gi|208972117|gb|ACI32657.1|Delta protein [Periplaneta americana]	ACI32657
contig10173	gi|270010512|gb|EFA06960.1|hypothetical protein TcasGA2_TC009918 [Tribolium castaneum]	EFA06960
contig10175	gi|221091114|ref|XP_002168148.1|PREDICTED: hypothetical protein [Hydra magnipapillata]	XP_002168148
contig10176	gi|156550035|ref|XP_001605009.1|PREDICTED: similar to LOC398027 protein [Nasonia vitripennis]	XP_001605009
contig1018	gi|156554040|ref|XP_001600780.1|PREDICTED: similar to conserved hypothetical protein [Nasonia vitripennis]	XP_001600780
contig10180	gi|91092542|ref|XP_968010.1|PREDICTED: similar to nucleoporin Nup43 [Tribolium castaneum] >gi|270006621|gb|EFA03069.1| hypothetical protein TcasGA2_TC010925 [Tribolium castaneum]	XP_968010
contig10185	gi|270016161|gb|EFA12609.1|hypothetical protein TcasGA2_TC006850 [Tribolium castaneum]	EFA12609
contig10188	gi|1169799|sp|P41571.1|G6PD_CERCARecName: Full=Glucose-6-phosphate 1-dehydrogenase; Short=G6PD; AltName: Full=Zwischenferment >gi|460877|gb|AAB29395.1| glucose-6-phosphate dehydrogenase [Ceratitis capitata]	P41571
contig10189	gi|119114782|ref|XP_554210.2|AGAP010293-PA [Anopheles gambiae str. PEST] >gi|116118582|gb|EAL39319.2| AGAP010293-PA [Anopheles gambiae str. PEST]	XP_554210
contig1019	gi|193575641|ref|XP_001945525.1|PREDICTED: similar to RNA terminal phosphate cyclase-like 1 [Acyrthosiphon pisum]	XP_001945525
contig10190	gi|189235546|ref|XP_966368.2|PREDICTED: similar to GA15696-PA [Tribolium castaneum]	XP_966368
contig10191	gi|433317|gb|AAA20541.1|beta-galactoside-binding lectin [Onchocerca volvulus]	AAA20541
contig10192	gi|156547528|ref|XP_001606972.1|PREDICTED: similar to ENSANGP00000029115 [Nasonia vitripennis]	XP_001606972
contig10193	gi|193652525|ref|XP_001942924.1|PREDICTED: similar to CG4848 CG4848-PA [Acyrthosiphon pisum]	XP_001942924
contig10194	gi|125843865|ref|XP_001343884.1|PREDICTED: similar to polyprotein [Danio rerio]	XP_001343884
contig10195	gi|254566787|ref|XP_002490504.1|hypothetical protein [Pichia pastoris GS115] >gi|238030300|emb|CAY68223.1| Hypothetical protein [Pichia pastoris GS115]	XP_002490504
contig10196	gi|157131550|ref|XP_001655875.1|24-dehydrocholesterol reductase [Aedes aegypti] >gi|108871492|gb|EAT35717.1| 24-dehydrocholesterol reductase [Aedes aegypti]	XP_001655875
contig10197	gi|66558033|ref|XP_395566.2|PREDICTED: similar to Ribonuclease H1 (RNase H1) (Ribonuclease H type II) [Apis mellifera]	XP_395566
contig10198	gi|66556295|ref|XP_395730.2|PREDICTED: similar to Transcription factor IIA L CG5930-PA, isoform A [Apis mellifera]	XP_395730
contig10199	gi|242013094|ref|XP_002427250.1|Neurofilament triplet M protein, putative [Pediculus humanus corporis] >gi|212511583|gb|EEB14512.1| Neurofilament triplet M protein, putative [Pediculus humanus corporis]	XP_002427250
contig102	gi|242247187|ref|NP_001156170.1|hypothetical protein LOC100163541 [Acyrthosiphon pisum] >gi|239789402|dbj|BAH71327.1| ACYPI004623 [Acyrthosiphon pisum]	NP_001156170
contig1020	gi|270013502|gb|EFA09950.1|hypothetical protein TcasGA2_TC012103 [Tribolium castaneum]	EFA09950
contig10201	gi|32481904|gb|AY266113.1|Candidatus Portiera aleyrodidarum 16S ribosomal RNA gene, partial sequence; tRNA-Ile gene, complete sequence; and 23S ribosomal RNA gene, partial sequence	AY266113
contig10202	gi|270289851|ref|ZP_06196077.1|predicted protein [Pediococcus acidilactici 7_4] >gi|270281388|gb|EFA27220.1| predicted protein [Pediococcus acidilactici 7_4]	ZP_06196077
contig10204	gi|110768383|ref|XP_395273.3|PREDICTED: similar to GTPase activating protein and VPS9 domains 1 isoform 1 [Apis mellifera]	XP_395273
contig10205	gi|224058202|ref|XP_002197390.1|PREDICTED: origin recognition complex, subunit 1 [Taeniopygia guttata]	XP_002197390
contig10206	gi|189310188|emb|CAP20051.1|transposase [Portunus pelagicus]	CAP20051
contig10207	gi|48094508|ref|XP_392132.1|PREDICTED: similar to CG16947-PA [Apis mellifera]	XP_392132
contig10208	gi|121701564|ref|XM_001269046.1|Aspergillus clavatus NRRL 1 arginine rich protein (ACLA_023350), partial mRNA	XM_001269046
contig1021	gi|123431636|ref|XP_001308251.1|flocculin [Trichomonas vaginalis G3] >gi|121889921|gb|EAX95321.1| flocculin, putative [Trichomonas vaginalis G3]	XP_001308251
contig10211	gi|91078110|ref|XP_973023.1|PREDICTED: similar to CG6511 CG6511-PA [Tribolium castaneum]	XP_973023
contig10213	gi|225543476|ref|NP_001139385.1|ventral vein lacking [Tribolium castaneum] >gi|270008227|gb|EFA04675.1| ventral veins lacking [Tribolium castaneum]	NP_001139385
contig10218	gi|158292963|ref|XP_314274.4|AGAP003371-PA [Anopheles gambiae str. PEST] >gi|157016969|gb|EAA09613.5| AGAP003371-PA [Anopheles gambiae str. PEST]	XP_314274
contig10219	gi|193592105|ref|XP_001949480.1|PREDICTED: similar to AGAP003074-PA [Acyrthosiphon pisum]	XP_001949480
contig10220	gi|242010833|ref|XP_002426163.1|conserved hypothetical protein [Pediculus humanus corporis] >gi|212510210|gb|EEB13425.1| conserved hypothetical protein [Pediculus humanus corporis]	XP_002426163
contig10221	gi|66564287|ref|XP_392662.2|PREDICTED: similar to CG10426-PA [Apis mellifera]	XP_392662
contig10222	gi|284925118|ref|NP_001165421.1|acyl-CoA thioesterase 13 [Macaca mulatta]	NP_001165421
contig10223	gi|195061956|ref|XP_001996105.1|GH14309 [Drosophila grimshawi] >gi|193891897|gb|EDV90763.1| GH14309 [Drosophila grimshawi]	XP_001996105
contig10226	gi|270011687|gb|EFA08135.1|hypothetical protein TcasGA2_TC005739 [Tribolium castaneum]	EFA08135
contig10227	gi|206973379|ref|ZP_03234301.1|AAA ATPase containing von Willebrand factor type A [Bacillus cereus AH1134] >gi|206732263|gb|EDZ49463.1| AAA ATPase containing von Willebrand factor type A [Bacillus cereus AH1134]	ZP_03234301
contig10228	gi|156545563|ref|XP_001606962.1|PREDICTED: similar to high affinity copper transporter, putative [Nasonia vitripennis]	XP_001606962
contig10229	gi|156543308|ref|XP_001604619.1|PREDICTED: similar to nuclear export factor CRM1 [Nasonia vitripennis]	XP_001604619
contig1023	gi|242020648|ref|XP_002430764.1|coiled-coil domain-containing protein, putative [Pediculus humanus corporis] >gi|212515961|gb|EEB18026.1| coiled-coil domain-containing protein, putative [Pediculus humanus corporis]	XP_002430764
contig10230	gi|156553516|ref|XP_001601149.1|PREDICTED: similar to conserved hypothetical protein [Nasonia vitripennis]	XP_001601149
contig10233	gi|223587769|emb|CAR82258.1|hypothetical protein [Cotesia congregata]	CAR82258
contig10234	gi|157117142|ref|XP_001652955.1|f-spondin [Aedes aegypti] >gi|108876156|gb|EAT40381.1| f-spondin [Aedes aegypti]	XP_001652955
contig10235	gi|24656973|ref|NP_647832.1|CG12006, isoform A [Drosophila melanogaster] >gi|74871893|sp|Q9VZM5.2|PIGB_DROME RecName: Full=GPI mannosyltransferase 3; AltName: Full=GPI mannosyltransferase III; Short=GPI-MT-III >gi|23092941|gb|AAF47795.2| CG12006, isoform A [Drosophila melanogaster] >gi|27819901|gb|AAO24997.1| LD47795p [Drosophila melanogaster] >gi|220956118|gb|ACL90602.1| CG12006-PA [synthetic co…	NP_647832
contig10236	gi|270009201|gb|EFA05649.1|hypothetical protein TcasGA2_TC015859 [Tribolium castaneum]	EFA05649
contig10237	gi|170042130|ref|XP_001848790.1|conserved hypothetical protein [Culex quinquefasciatus] >gi|167865658|gb|EDS29041.1| conserved hypothetical protein [Culex quinquefasciatus]	XP_001848790
contig1024	gi|91090107|ref|XP_970931.1|PREDICTED: similar to acylpeptide hydrolase [Tribolium castaneum] >gi|270013500|gb|EFA09948.1| hypothetical protein TcasGA2_TC012101 [Tribolium castaneum]	XP_970931
contig10240	gi|242015139|ref|XP_002428231.1|conserved hypothetical protein [Pediculus humanus corporis] >gi|212512792|gb|EEB15493.1| conserved hypothetical protein [Pediculus humanus corporis]	XP_002428231
contig10241	gi|193652642|ref|XP_001943037.1|PREDICTED: similar to conserved hypothetical protein [Acyrthosiphon pisum]	XP_001943037
contig10242	gi|157124929|ref|XP_001660592.1|hypothetical protein AaeL_AAEL010042 [Aedes aegypti] >gi|108873804|gb|EAT38029.1| conserved hypothetical protein [Aedes aegypti]	XP_001660592
contig10243	gi|112984000|ref|NP_001037269.1|ribosomal protein S18 [Bombyx mori] >gi|49532882|dbj|BAD26676.1| Ribosomal protein S18 [Plutella xylostella] >gi|54609321|gb|AAV34876.1| ribosomal protein S18 [Bombyx mori]	NP_001037269
contig10244	gi|169846937|ref|XP_001830182.1|hypothetical protein CC1G_09342 [Coprinopsis cinerea okayama7#130] >gi|116508765|gb|EAU91660.1| hypothetical protein CC1G_09342 [Coprinopsis cinerea okayama7#130]	XP_001830182
contig10246	gi|270007759|gb|EFA04207.1|hypothetical protein TcasGA2_TC014456 [Tribolium castaneum]	EFA04207
contig10247	gi|242012739|ref|XP_002427085.1|conserved hypothetical protein [Pediculus humanus corporis] >gi|212511343|gb|EEB14347.1| conserved hypothetical protein [Pediculus humanus corporis]	XP_002427085
contig10248	gi|156544003|ref|XP_001607805.1|PREDICTED: similar to Map2k1ip1-prov protein [Nasonia vitripennis]	XP_001607805
contig10249	gi|156548106|ref|XP_001606466.1|PREDICTED: similar to ENSANGP00000015016 [Nasonia vitripennis]	XP_001606466
contig1025	gi|242013672|ref|XP_002427526.1|40S ribosomal protein SA, putative [Pediculus humanus corporis] >gi|212511928|gb|EEB14788.1| 40S ribosomal protein SA, putative [Pediculus humanus corporis]	XP_002427526
contig10252	gi|193716086|ref|XP_001952519.1|PREDICTED: similar to gamma-glutamyltranspeptidase-like protein [Acyrthosiphon pisum]	XP_001952519
contig10253	gi|58265154|ref|XP_569733.1|60s ribosomal protein l5-b [Cryptococcus neoformans var. neoformans JEC21] >gi|134109151|ref|XP_776690.1| hypothetical protein CNBC1810 [Cryptococcus neoformans var. neoformans B-3501A] >gi|50259370|gb|EAL22043.1| hypothetical protein CNBC1810 [Cryptococcus neoformans var. neoformans B-3501A] >gi|57225965|gb|AAW42426.1| 60s ribosomal protein l5-b, putative [Cryptococcu…	XP_569733
contig10256	gi|91089501|ref|XP_970071.1|PREDICTED: similar to CG11095 CG11095-PA [Tribolium castaneum] >gi|270012580|gb|EFA09028.1| hypothetical protein TcasGA2_TC006739 [Tribolium castaneum]	XP_970071
contig10257	gi|193709227|ref|XP_001944504.1|PREDICTED: similar to AGAP007667-PA [Acyrthosiphon pisum]	XP_001944504
contig10258	gi|270006030|gb|EFA02478.1|hypothetical protein TcasGA2_TC008169 [Tribolium castaneum]	EFA02478
contig1026	gi|156544885|ref|XP_001607206.1|PREDICTED: similar to ENSANGP00000026583 [Nasonia vitripennis]	XP_001607206
contig10260	gi|170034579|ref|XP_001845151.1|proton-coupled amino acid transporter 1 [Culex quinquefasciatus] >gi|167875932|gb|EDS39315.1| proton-coupled amino acid transporter 1 [Culex quinquefasciatus]	XP_001845151
contig10261	gi|242021726|ref|XP_002431294.1|bpb/poz domain containing protein, putative [Pediculus humanus corporis] >gi|212516562|gb|EEB18556.1| bpb/poz domain containing protein, putative [Pediculus humanus corporis]	XP_002431294
contig10262	gi|193636737|ref|XP_001950798.1|PREDICTED: similar to GA12466-PA, partial [Acyrthosiphon pisum]	XP_001950798
contig10263	gi|213514060|ref|NP_001134583.1|Heat shock protein 67B2 [Salmo salar] >gi|209734448|gb|ACI68093.1| Heat shock protein 67B2 [Salmo salar] >gi|209736848|gb|ACI69293.1| Heat shock protein 67B2 [Salmo salar]	NP_001134583
contig10264	gi|193657508|ref|XP_001950614.1|PREDICTED: similar to AGAP001336-PA [Acyrthosiphon pisum]	XP_001950614
contig10265	gi|157112232|ref|XP_001657450.1|hypothetical protein AaeL_AAEL000933 [Aedes aegypti] >gi|108883723|gb|EAT47948.1| conserved hypothetical protein [Aedes aegypti]	XP_001657450
contig10266	gi|260831035|ref|XP_002610465.1|hypothetical protein BRAFLDRAFT_114907 [Branchiostoma floridae] >gi|229295831|gb|EEN66475.1| hypothetical protein BRAFLDRAFT_114907 [Branchiostoma floridae]	XP_002610465
contig10269	gi|91084891|ref|XP_976249.1|PREDICTED: hypothetical protein [Tribolium castaneum] >gi|270008980|gb|EFA05428.1| hypothetical protein TcasGA2_TC015604 [Tribolium castaneum]	XP_976249
contig1027	gi|156549002|ref|XP_001607298.1|PREDICTED: similar to CG7954-PB [Nasonia vitripennis]	XP_001607298
contig10273	gi|170037122|ref|XP_001846409.1|activin receptor type I [Culex quinquefasciatus] >gi|167880116|gb|EDS43499.1| activin receptor type I [Culex quinquefasciatus]	XP_001846409
contig10277	gi|193673942|ref|XP_001949037.1|PREDICTED: similar to amino acid transporter [Acyrthosiphon pisum]	XP_001949037
contig1028	gi|91078902|ref|XP_973455.1|PREDICTED: similar to Pep12p, putative [Tribolium castaneum]	XP_973455
contig10280	gi|118791053|ref|XP_319528.3|AGAP003303-PA [Anopheles gambiae str. PEST] >gi|116117899|gb|EAA14643.4| AGAP003303-PA [Anopheles gambiae str. PEST]	XP_319528
contig10281	gi|242012803|ref|XP_002427116.1|hypothetical protein Phum_PHUM296360 [Pediculus humanus corporis] >gi|212511387|gb|EEB14378.1| hypothetical protein Phum_PHUM296360 [Pediculus humanus corporis]	XP_002427116
contig10282	gi|193641173|ref|XP_001947436.1|PREDICTED: similar to CG14935 CG14935-PB [Acyrthosiphon pisum]	XP_001947436
contig10283	gi|91083997|ref|XP_975257.1|PREDICTED: similar to AGAP007175-PA [Tribolium castaneum] >gi|270007993|gb|EFA04441.1| hypothetical protein TcasGA2_TC014743 [Tribolium castaneum]	XP_975257
contig10284	gi|242021065|ref|XP_002430967.1|membrane-associated protein, putative [Pediculus humanus corporis] >gi|212516187|gb|EEB18229.1| membrane-associated protein, putative [Pediculus humanus corporis]	XP_002430967
contig10286	gi|156547035|ref|XP_001601157.1|PREDICTED: similar to conserved hypothetical protein [Nasonia vitripennis]	XP_001601157
contig10288	gi|195108581|ref|XP_001998871.1|GI23391 [Drosophila mojavensis] >gi|193915465|gb|EDW14332.1| GI23391 [Drosophila mojavensis]	XP_001998871
contig10289	gi|240849314|ref|NP_001155507.1|cuticular protein 58 [Acyrthosiphon pisum] >gi|239792554|dbj|BAH72607.1| ACYPI003073 [Acyrthosiphon pisum]	NP_001155507
contig1029	gi|193662234|ref|XP_001948711.1|PREDICTED: similar to alanine aminotransferase [Acyrthosiphon pisum]	XP_001948711
contig10290	gi|156541630|ref|XP_001601986.1|PREDICTED: hypothetical protein [Nasonia vitripennis]	XP_001601986
contig10291	gi|193592115|ref|XP_001950353.1|PREDICTED: hypothetical protein [Acyrthosiphon pisum]	XP_001950353
contig10292	gi|264667339|gb|ACY71255.1|ribosomal protein L10A [Chrysomela tremulae]	ACY71255
contig10294	gi|193624938|ref|XP_001942641.1|PREDICTED: similar to Trim9 CG31721-PA, partial [Acyrthosiphon pisum]	XP_001942641
contig10295	gi|193688136|ref|XP_001945514.1|PREDICTED: similar to zinc finger protein 250 [Acyrthosiphon pisum]	XP_001945514
contig10296	gi|193625089|ref|XP_001947887.1|PREDICTED: similar to T13H5.3 [Acyrthosiphon pisum]	XP_001947887
contig10297	gi|157127515|ref|XP_001655018.1|isocitrate dehydrogenase [Aedes aegypti] >gi|108872943|gb|EAT37168.1| isocitrate dehydrogenase [Aedes aegypti]	XP_001655018
contig10298	gi|156545894|ref|XP_001606745.1|PREDICTED: hypothetical protein [Nasonia vitripennis]	XP_001606745
contig103	gi|239799492|dbj|BAH70832.1|ACYPI009829 [Acyrthosiphon pisum]	BAH70832
contig1030	gi|242012853|ref|XP_002427141.1|mitogen-activated protein kinase ERK-A, putative [Pediculus humanus corporis] >gi|212511412|gb|EEB14403.1| mitogen-activated protein kinase ERK-A, putative [Pediculus humanus corporis]	XP_002427141
contig10300	gi|115960029|ref|XP_001184184.1|PREDICTED: similar to Proteasome (prosome, macropain) subunit, beta type, 6 [Strongylocentrotus purpuratus]	XP_001184184
contig10301	gi|270015184|gb|EFA11632.1|hypothetical protein TcasGA2_TC000010 [Tribolium castaneum]	EFA11632
contig10303	gi|196006934|ref|XP_002113333.1|hypothetical protein TRIADDRAFT_26575 [Trichoplax adhaerens] >gi|190583737|gb|EDV23807.1| hypothetical protein TRIADDRAFT_26575 [Trichoplax adhaerens]	XP_002113333
contig10304	gi|66562764|ref|XP_625111.1|PREDICTED: similar to IplI-aurora-like kinase CG6620-PA [Apis mellifera]	XP_625111
contig10305	gi|193613148|ref|XP_001942809.1|PREDICTED: similar to Eps-15 CG16932-PC [Acyrthosiphon pisum]	XP_001942809
contig10306	gi|91081779|ref|XP_973526.1|PREDICTED: similar to abc transporter [Tribolium castaneum] >gi|270005045|gb|EFA01493.1| hypothetical protein TcasGA2_TC007047 [Tribolium castaneum]	XP_973526
contig10309	gi|242012379|ref|XP_002426910.1|F-box/LRR-repeat protein, putative [Pediculus humanus corporis] >gi|212511139|gb|EEB14172.1| F-box/LRR-repeat protein, putative [Pediculus humanus corporis]	XP_002426910
contig1031	gi|156550340|ref|XP_001606535.1|PREDICTED: similar to ATP-dependent RNA helicase [Nasonia vitripennis]	XP_001606535
contig10310	gi|110773172|ref|XP_001120421.1|PREDICTED: similar to UPF0184 protein C9orf16 homolog [Apis mellifera]	XP_001120421
contig10313	gi|110767554|ref|XP_393625.3|PREDICTED: similar to CG11448-PA [Apis mellifera]	XP_393625
contig10314	gi|270014057|gb|EFA10505.1|hypothetical protein TcasGA2_TC012753 [Tribolium castaneum]	EFA10505
contig10315	gi|91081657|ref|XP_969186.1|PREDICTED: similar to beta-tubulin cofactor C [Tribolium castaneum] >gi|270006233|gb|EFA02681.1| hypothetical protein TcasGA2_TC008402 [Tribolium castaneum]	XP_969186
contig10316	gi|260950665|ref|XP_002619629.1|hypothetical protein CLUG_00788 [Clavispora lusitaniae ATCC 42720] >gi|238847201|gb|EEQ36665.1| hypothetical protein CLUG_00788 [Clavispora lusitaniae ATCC 42720]	XP_002619629
contig10317	gi|260908414|gb|ACX53927.1|cytochrome c oxidase subunit VIb/COX12 [Rhipicephalus sanguineus]	ACX53927
contig10319	gi|194754357|ref|XP_001959462.1|GF12043 [Drosophila ananassae] >gi|190620760|gb|EDV36284.1| GF12043 [Drosophila ananassae]	XP_001959462
contig1032	gi|66523933|ref|XP_625154.1|PREDICTED: similar to Probable signal recognition particle 68 kDa protein (SRP68) [Apis mellifera]	XP_625154
contig10321	gi|242017426|ref|XP_002429189.1|conserved hypothetical protein [Pediculus humanus corporis] >gi|212514078|gb|EEB16451.1| conserved hypothetical protein [Pediculus humanus corporis]	XP_002429189
contig10322	gi|270004663|gb|EFA01111.1|hypothetical protein TcasGA2_TC010323 [Tribolium castaneum]	EFA01111
contig10323	gi|193690751|ref|XP_001947104.1|PREDICTED: similar to ankyrin 2,3/unc44 [Acyrthosiphon pisum]	XP_001947104
contig10324	gi|66564973|ref|XP_393249.2|PREDICTED: similar to CG32528-PA [Apis mellifera]	XP_393249
contig10325	gi|193676504|ref|XP_001943468.1|PREDICTED: similar to smad nuclear interacting protein [Acyrthosiphon pisum]	XP_001943468
contig10326	gi|158288111|ref|XP_309977.3|AGAP011532-PA [Anopheles gambiae str. PEST] >gi|157019317|gb|EAA05701.3| AGAP011532-PA [Anopheles gambiae str. PEST]	XP_309977
contig10327	gi|91093821|ref|XP_969004.1|PREDICTED: similar to antennal-enriched UDP-glycosyltransferase [Tribolium castaneum] >gi|270015903|gb|EFA12351.1| hypothetical protein TcasGA2_TC002056 [Tribolium castaneum]	XP_969004
contig10328	gi|291224602|ref|XP_002732294.1|PREDICTED: hypothetical protein, partial [Saccoglossus kowalevskii]	XP_002732294
contig10332	gi|170040399|ref|XP_001847988.1|cyclin-dependent kinaseregulatory subunit 1 [Culex quinquefasciatus] >gi|167863946|gb|EDS27329.1| cyclin-dependent kinaseregulatory subunit 1 [Culex quinquefasciatus]	XP_001847988
contig10334	gi|156543235|ref|XP_001606570.1|PREDICTED: similar to metalloprotease [Nasonia vitripennis]	XP_001606570
contig10338	gi|91095049|ref|XP_972102.1|PREDICTED: similar to GA12046-PA [Tribolium castaneum] >gi|270014768|gb|EFA11216.1| hypothetical protein TcasGA2_TC005180 [Tribolium castaneum]	XP_972102
contig1034	gi|193688160|ref|XP_001948460.1|PREDICTED: similar to GA18703-PA [Acyrthosiphon pisum]	XP_001948460
contig10340	gi|17540172|ref|NP_501400.1|hypothetical protein F35H10.10 [Caenorhabditis elegans] >gi|1916626|gb|AAB51198.1| CELF35-1 [Caenorhabditis elegans] >gi|15145337|gb|AAA81683.2| Hypothetical protein F35H10.10 [Caenorhabditis elegans]	NP_501400
contig10343	gi|195398113|ref|XP_002057669.1|GJ17976 [Drosophila virilis] >gi|194141323|gb|EDW57742.1| GJ17976 [Drosophila virilis]	XP_002057669
contig10344	gi|257096598|sp|Q6P298.2|NUBP1_DANRERecName: Full=Cytosolic Fe-S cluster assembly factor nubp1; AltName: Full=Nucleotide-binding protein 1; Short=NBP 1	Q6P298
contig10346	gi|110761256|ref|XP_396782.3|PREDICTED: similar to CG9776-PA, isoform A [Apis mellifera]	XP_396782
contig10347	gi|242006041|ref|XP_002423865.1|conserved hypothetical protein [Pediculus humanus corporis] >gi|212507099|gb|EEB11127.1| conserved hypothetical protein [Pediculus humanus corporis]	XP_002423865
contig10349	gi|114052150|ref|NP_001040220.1|triacylglycerol lipase [Bombyx mori] >gi|87248427|gb|ABD36266.1| triacylglycerol lipase [Bombyx mori]	NP_001040220
contig1035	gi|291227927|ref|XP_002733934.1|PREDICTED: CG16890-like [Saccoglossus kowalevskii]	XP_002733934
contig10350	gi|241997530|ref|XP_002433414.1|WD-repeat protein, putative [Ixodes scapularis] >gi|215490837|gb|EEC00478.1| WD-repeat protein, putative [Ixodes scapularis]	XP_002433414
contig10351	gi|125849371|ref|XP_696732.2|PREDICTED: wu:fc68c02 [Danio rerio]	XP_696732
contig10353	gi|193664691|ref|XP_001948405.1|PREDICTED: similar to AGAP006634-PA [Acyrthosiphon pisum]	XP_001948405
contig10354	gi|225679992|gb|EEH18276.1|conserved hypothetical protein [Paracoccidioides brasiliensis Pb03]	EEH18276
contig10355	gi|157138098|ref|XP_001664126.1|disheveled associated activator of morphogenesis [Aedes aegypti] >gi|108869577|gb|EAT33802.1| disheveled associated activator of morphogenesis [Aedes aegypti]	XP_001664126
contig10357	gi|195112210|ref|XP_002000667.1|GI10361 [Drosophila mojavensis] >gi|193917261|gb|EDW16128.1| GI10361 [Drosophila mojavensis]	XP_002000667
contig10359	gi|242004841|ref|XP_002423285.1|conserved hypothetical protein [Pediculus humanus corporis] >gi|212506287|gb|EEB10547.1| conserved hypothetical protein [Pediculus humanus corporis]	XP_002423285
contig10364	gi|242020404|ref|XP_002430645.1|conserved hypothetical protein [Pediculus humanus corporis] >gi|212515817|gb|EEB17907.1| conserved hypothetical protein [Pediculus humanus corporis]	XP_002430645
contig10366	gi|91090372|ref|XP_968696.1|PREDICTED: similar to scarlet [Tribolium castaneum]	XP_968696
contig10368	gi|253735819|ref|NP_001156693.1|hypothetical protein LOC100165161 [Acyrthosiphon pisum] >gi|239791446|dbj|BAH72188.1| ACYPI006123 [Acyrthosiphon pisum]	NP_001156693
contig10369	gi|195035547|ref|XP_001989239.1|GH10161 [Drosophila grimshawi] >gi|193905239|gb|EDW04106.1| GH10161 [Drosophila grimshawi]	XP_001989239
contig1037	gi|193718443|ref|XP_001950492.1|PREDICTED: similar to NAD(+) ADP-ribosyltransferase-3-like protein [Acyrthosiphon pisum]	XP_001950492
contig10370	gi|66501640|ref|XP_392157.2|PREDICTED: similar to scalloped CG8544-PB, isoform B [Apis mellifera]	XP_392157
contig10371	gi|148237934|ref|NP_001080744.1|DDB1 and CUL4 associated factor 11 [Xenopus laevis] >gi|28175659|gb|AAH45232.1| Wdr23-prov protein [Xenopus laevis]	NP_001080744
contig10372	gi|242004431|ref|XP_002423092.1|sodium-dependent nutrient amino acid transporter, putative [Pediculus humanus corporis] >gi|212506023|gb|EEB10354.1| sodium-dependent nutrient amino acid transporter, putative [Pediculus humanus corporis]	XP_002423092
contig10374	gi|91094203|ref|XP_971608.1|PREDICTED: similar to glycosyltransferase [Tribolium castaneum] >gi|270010912|gb|EFA07360.1| hypothetical protein TcasGA2_TC015960 [Tribolium castaneum]	XP_971608
contig10375	gi|4928476|gb|AAD33604.1|AF133521_1troponin T [Libellula pulchella]	AAD33604
contig10378	gi|156551964|ref|XP_001602403.1|PREDICTED: similar to DnaJ-like protein [Nasonia vitripennis]	XP_001602403
contig10379	gi|110759329|ref|XP_001119950.1|PREDICTED: similar to rosy CG7642-PA [Apis mellifera]	XP_001119950
contig1038	gi|183979272|dbj|BAG30797.1|similar to CG1519-PA [Papilio xuthus]	BAG30797
contig10384	gi|195344744|ref|XP_002038939.1|GM17111 [Drosophila sechellia] >gi|194134069|gb|EDW55585.1| GM17111 [Drosophila sechellia]	XP_002038939
contig10385	gi|110764521|ref|XP_392867.3|PREDICTED: similar to WD repeat domain 43, like [Apis mellifera]	XP_392867
contig10388	gi|189239598|ref|XP_967831.2|PREDICTED: similar to CAAX prenyl protease 2 [Tribolium castaneum]	XP_967831
contig10389	gi|91078814|ref|XP_970649.1|PREDICTED: similar to ran gtpase-activating protein [Tribolium castaneum] >gi|270003723|gb|EFA00171.1| hypothetical protein TcasGA2_TC002993 [Tribolium castaneum]	XP_970649
contig1039	gi|157120677|ref|XP_001659718.1|mitochondrial oxodicarboxylate carrier [Aedes aegypti] >gi|108874847|gb|EAT39072.1| mitochondrial oxodicarboxylate carrier [Aedes aegypti]	XP_001659718
contig10391	gi|242020400|ref|XP_002430643.1|Ultrabithorax, putative [Pediculus humanus corporis] >gi|212515815|gb|EEB17905.1| Ultrabithorax, putative [Pediculus humanus corporis]	XP_002430643
contig10392	gi|193666869|ref|XP_001946553.1|PREDICTED: similar to isocitrate dehydrogenase [Acyrthosiphon pisum]	XP_001946553
contig10393	gi|193620317|ref|XP_001945375.1|PREDICTED: similar to AGAP009570-PA [Acyrthosiphon pisum]	XP_001945375
contig10394	gi|242006851|ref|XP_002424258.1|40S ribosomal protein S16, putative [Pediculus humanus corporis] >gi|212507627|gb|EEB11520.1| 40S ribosomal protein S16, putative [Pediculus humanus corporis]	XP_002424258
contig10396	gi|146295707|ref|YP_001179478.1|PhzF family phenazine biosynthesis protein [Caldicellulosiruptor saccharolyticus DSM 8903] >gi|145409283|gb|ABP66287.1| phenazine biosynthesis protein PhzF family [Caldicellulosiruptor saccharolyticus DSM 8903]	YP_001179478
contig10398	gi|91094771|ref|XP_967866.1|PREDICTED: similar to AGAP000117-PA [Tribolium castaneum] >gi|270016572|gb|EFA13018.1| shifted [Tribolium castaneum]	XP_967866
contig10399	gi|114676508|ref|XP_512568.2|PREDICTED: similar to ES cell associated transcript 8 [Pan troglodytes]	XP_512568
contig104	gi|242023731|ref|XP_002432284.1|26S proteasome non-ATPase regulatory subunit, putative [Pediculus humanus corporis] >gi|212517707|gb|EEB19546.1| 26S proteasome non-ATPase regulatory subunit, putative [Pediculus humanus corporis]	XP_002432284
contig1040	gi|193676365|ref|XP_001949532.1|PREDICTED: similar to GA21838-PA [Acyrthosiphon pisum]	XP_001949532
contig10400	gi|193688118|ref|XP_001944593.1|PREDICTED: similar to CG7509 CG7509-PA [Acyrthosiphon pisum]	XP_001944593
contig10402	gi|156547489|ref|XP_001605637.1|PREDICTED: hypothetical protein [Nasonia vitripennis]	XP_001605637
contig10403	gi|189241960|ref|XP_968710.2|PREDICTED: similar to Spermatogenesis-associated protein 13 [Tribolium castaneum]	XP_968710
contig10407	gi|242019521|ref|XP_002430209.1|Integrin alpha-PS2 precursor, putative [Pediculus humanus corporis] >gi|212515305|gb|EEB17471.1| Integrin alpha-PS2 precursor, putative [Pediculus humanus corporis]	XP_002430209
contig10409	gi|66517235|ref|XP_391834.2|PREDICTED: similar to H23L24.5 [Apis mellifera]	XP_391834
contig10415	gi|156537820|ref|XP_001608074.1|PREDICTED: similar to ultraviolet-sensitive opsin [Nasonia vitripennis]	XP_001608074
contig10416	gi|270014770|gb|EFA11218.1|hypothetical protein TcasGA2_TC005182 [Tribolium castaneum]	EFA11218
contig1042	gi|260820477|ref|XP_002605561.1|hypothetical protein BRAFLDRAFT_101015 [Branchiostoma floridae] >gi|229290895|gb|EEN61571.1| hypothetical protein BRAFLDRAFT_101015 [Branchiostoma floridae]	XP_002605561
contig10421	gi|225542804|gb|ACN91285.1|dentin sialophosphoprotein precursor [Gorilla gorilla]	ACN91285
contig10422	gi|193713852|ref|XP_001947921.1|PREDICTED: similar to conserved hypothetical protein [Acyrthosiphon pisum]	XP_001947921
contig10423	gi|270004721|gb|EFA01169.1|hypothetical protein TcasGA2_TC010492 [Tribolium castaneum]	EFA01169
contig10424	gi|66513849|ref|XP_396635.2|PREDICTED: similar to CG8435-PA [Apis mellifera]	XP_396635
contig10425	gi|157137842|ref|XP_001657190.1|glucosamine-6-phosphate isomerase [Aedes aegypti] >gi|157137846|ref|XP_001657192.1| glucosamine-6-phosphate isomerase [Aedes aegypti] >gi|157137848|ref|XP_001657193.1| glucosamine-6-phosphate isomerase [Aedes aegypti] >gi|122116491|sp|Q16HW7.1|GNPI_AEDAE RecName: Full=Glucosamine-6-phosphate isomerase; AltName: Full=Glucosamine-6-phosphate deaminase; Short=GlcN6P d…	XP_001657190
contig10427	gi|66543617|ref|XP_396072.2|PREDICTED: similar to Zyx102EF CG32018-PB, isoform B [Apis mellifera]	XP_396072
contig10428	gi|189233754|ref|XP_972272.2|PREDICTED: similar to AGAP004772-PA [Tribolium castaneum]	XP_972272
contig10429	gi|110766623|ref|XP_393119.3|PREDICTED: similar to CG6838-PA, isoform A [Apis mellifera]	XP_393119
contig1043	gi|195397563|ref|XP_002057398.1|GJ17063 [Drosophila virilis] >gi|194147165|gb|EDW62884.1| GJ17063 [Drosophila virilis]	XP_002057398
contig10430	gi|156539804|ref|XP_001600763.1|PREDICTED: similar to cytochrome P450 CYP306A1 [Nasonia vitripennis]	XP_001600763
contig10432	gi|242024044|ref|XP_002432440.1|conserved hypothetical protein [Pediculus humanus corporis] >gi|212517873|gb|EEB19702.1| conserved hypothetical protein [Pediculus humanus corporis]	XP_002432440
contig10433	gi|193669217|ref|XP_001948262.1|PREDICTED: similar to GA15170-PA [Acyrthosiphon pisum]	XP_001948262
contig10434	gi|156548224|ref|XP_001607117.1|PREDICTED: similar to ELL complex EAP30 subunit [Nasonia vitripennis]	XP_001607117
contig10436	gi|193702255|ref|XP_001945956.1|PREDICTED: similar to bubblegum CG4501-PA [Acyrthosiphon pisum]	XP_001945956
contig10437	gi|242018255|ref|XP_002429594.1|myosin heavy chain 95F, putative [Pediculus humanus corporis] >gi|212514561|gb|EEB16856.1| myosin heavy chain 95F, putative [Pediculus humanus corporis]	XP_002429594
contig1044	gi|195587180|ref|XP_002083343.1|GD13674 [Drosophila simulans] >gi|194195352|gb|EDX08928.1| GD13674 [Drosophila simulans]	XP_002083343
contig10440	gi|242021537|ref|XP_002431201.1|neuralized, putative [Pediculus humanus corporis] >gi|212516450|gb|EEB18463.1| neuralized, putative [Pediculus humanus corporis]	XP_002431201
contig10441	gi|193636593|ref|XP_001945322.1|PREDICTED: similar to trypsin-like protein [Acyrthosiphon pisum]	XP_001945322
contig10442	gi|66563168|ref|XP_392720.2|PREDICTED: similar to CG1640-PA, isoform A isoform 1 [Apis mellifera]	XP_392720
contig10443	gi|156553464|ref|XP_001599645.1|PREDICTED: similar to conserved hypothetical protein [Nasonia vitripennis]	XP_001599645
contig10444	gi|170035601|ref|XP_001845657.1|deoxyribodipyrimidine photo-lyase [Culex quinquefasciatus] >gi|167877630|gb|EDS41013.1| deoxyribodipyrimidine photo-lyase [Culex quinquefasciatus]	XP_001845657
contig10445	gi|193627197|ref|XP_001950365.1|PREDICTED: similar to IRA1 protein [Acyrthosiphon pisum]	XP_001950365
contig10447	gi|156545976|ref|XP_001607071.1|PREDICTED: similar to ras-related protein 2 [Nasonia vitripennis]	XP_001607071
contig1045	gi|193641185|ref|XP_001949624.1|PREDICTED: similar to acyl-coa dehydrogenase [Acyrthosiphon pisum]	XP_001949624
contig10450	gi|193676281|ref|XP_001945508.1|PREDICTED: similar to Excitatory amino acid transporter 2 CG3159-PA [Acyrthosiphon pisum]	XP_001945508
contig10451	gi|91085189|ref|XP_971470.1|PREDICTED: similar to AGAP002559-PA [Tribolium castaneum] >gi|270008463|gb|EFA04911.1| hypothetical protein TcasGA2_TC014975 [Tribolium castaneum]	XP_971470
contig10452	gi|193625015|ref|XP_001950479.1|PREDICTED: similar to DNA polymerase subunit gamma 1, mitochondrial, partial [Acyrthosiphon pisum]	XP_001950479
contig10453	gi|156538082|ref|XP_001607683.1|PREDICTED: similar to anon2A5 [Nasonia vitripennis]	XP_001607683
contig10454	gi|241729581|ref|XP_002404605.1|secreted protein [Ixodes scapularis] >gi|215505493|gb|EEC14987.1| secreted protein [Ixodes scapularis]	XP_002404605
contig10455	gi|193610747|ref|XP_001945978.1|PREDICTED: similar to AGAP001319-PA [Acyrthosiphon pisum]	XP_001945978
contig10458	gi|118395092|ref|XP_001029901.1|Papain family cysteine protease containing protein [Tetrahymena thermophila] >gi|89284178|gb|EAR82238.1| Papain family cysteine protease containing protein [Tetrahymena thermophila SB210]	XP_001029901
contig10459	gi|242014152|ref|XP_002427759.1|conserved hypothetical protein [Pediculus humanus corporis] >gi|212512213|gb|EEB15021.1| conserved hypothetical protein [Pediculus humanus corporis]	XP_002427759
contig1046	gi|110762262|ref|XP_624754.2|PREDICTED: similar to midway CG31991-PA, isoform A [Apis mellifera]	XP_624754
contig10460	gi|242003202|ref|XP_002422651.1|histone H2B.3, putative [Pediculus humanus corporis] >gi|242020962|ref|XP_002430916.1| histone H2B.3, putative [Pediculus humanus corporis] >gi|212505452|gb|EEB09913.1| histone H2B.3, putative [Pediculus humanus corporis] >gi|212516134|gb|EEB18178.1| histone H2B.3, putative [Pediculus humanus corporis]	XP_002422651
contig10461	gi|270010566|gb|EFA07014.1|hypothetical protein TcasGA2_TC009984 [Tribolium castaneum]	EFA07014
contig10462	gi|193690890|ref|XP_001948718.1|PREDICTED: similar to lethal (2) giant larvae CG2671-PA [Acyrthosiphon pisum]	XP_001948718
contig10465	gi|242022134|ref|XP_002431496.1|restnitis pigmentosa 9 protein, putative [Pediculus humanus corporis] >gi|212516790|gb|EEB18758.1| restnitis pigmentosa 9 protein, putative [Pediculus humanus corporis]	XP_002431496
contig10468	gi|91076052|ref|XP_972563.1|PREDICTED: similar to potassium channel modulatory factor 1 [Tribolium castaneum] >gi|270014594|gb|EFA11042.1| hypothetical protein TcasGA2_TC004633 [Tribolium castaneum]	XP_972563
contig10469	gi|282847467|ref|NP_001164282.1|ATP synthase subunit epsilon, mitochondrial [Tribolium castaneum]	NP_001164282
contig1047	gi|242016558|ref|XP_002428853.1|cAMP-dependent protein kinase catalytic subunit, putative [Pediculus humanus corporis] >gi|212513589|gb|EEB16115.1| cAMP-dependent protein kinase catalytic subunit, putative [Pediculus humanus corporis]	XP_002428853
contig10471	gi|242006884|ref|XP_002424272.1|multiple pdz domain protein, putative [Pediculus humanus corporis] >gi|212507672|gb|EEB11534.1| multiple pdz domain protein, putative [Pediculus humanus corporis]	XP_002424272
contig10472	gi|91076698|ref|XP_971949.1|PREDICTED: similar to AGAP003138-PA [Tribolium castaneum]	XP_971949
contig10473	gi|156537942|ref|XP_001608161.1|PREDICTED: similar to ENSANGP00000023698 [Nasonia vitripennis]	XP_001608161
contig10475	gi|270015748|gb|EFA12196.1|hypothetical protein TcasGA2_TC004349 [Tribolium castaneum]	EFA12196
contig10476	gi|156541397|ref|XP_001600580.1|PREDICTED: similar to polyhomeotic-like protein 2-like protein [Nasonia vitripennis]	XP_001600580
contig10477	gi|242019981|ref|XP_002430436.1|conserved hypothetical protein [Pediculus humanus corporis] >gi|212515574|gb|EEB17698.1| conserved hypothetical protein [Pediculus humanus corporis]	XP_002430436
contig10479	gi|156543626|ref|XP_001604556.1|PREDICTED: hypothetical protein [Nasonia vitripennis]	XP_001604556
contig1048	gi|91087169|ref|XP_975384.1|PREDICTED: similar to AGAP011535-PA [Tribolium castaneum] >gi|270010561|gb|EFA07009.1| hypothetical protein TcasGA2_TC009979 [Tribolium castaneum]	XP_975384
contig10480	gi|91094369|ref|XP_970631.1|PREDICTED: similar to CG14435 CG14435-PA [Tribolium castaneum]	XP_970631
contig10482	gi|270010360|gb|EFA06808.1|hypothetical protein TcasGA2_TC009747 [Tribolium castaneum]	EFA06808
contig10483	gi|193671607|ref|XP_001952343.1|PREDICTED: similar to Minichromosome maintenance 7 CG4978-PA [Acyrthosiphon pisum]	XP_001952343
contig10485	gi|189055002|dbj|BAG37986.1|unnamed protein product [Homo sapiens]	BAG37986
contig10486	gi|91084815|ref|XP_973232.1|PREDICTED: similar to CRAL/TRIO domain-containing protein [Tribolium castaneum] >gi|270008959|gb|EFA05407.1| hypothetical protein TcasGA2_TC015583 [Tribolium castaneum]	XP_973232
contig1049	gi|170056771|ref|XP_001864181.1|glycogenin [Culex quinquefasciatus] >gi|167876468|gb|EDS39851.1| glycogenin [Culex quinquefasciatus]	XP_001864181
contig10490	gi|193664422|ref|XP_001945789.1|PREDICTED: similar to heparan-alpha-glucosaminide N-acetyltransferase [Acyrthosiphon pisum]	XP_001945789
contig10492	gi|91080465|ref|XP_970115.1|PREDICTED: similar to coiled-coil domain containing 134 [Tribolium castaneum] >gi|270005764|gb|EFA02212.1| hypothetical protein TcasGA2_TC007871 [Tribolium castaneum]	XP_970115
contig10494	gi|198473684|ref|XP_001356400.2|GA18347 [Drosophila pseudoobscura pseudoobscura] >gi|198138064|gb|EAL33463.2| GA18347 [Drosophila pseudoobscura pseudoobscura]	XP_001356400
contig10495	gi|193636453|ref|XP_001951086.1|PREDICTED: similar to dab2-interacting protein [Acyrthosiphon pisum]	XP_001951086
contig10496	gi|193652345|ref|XP_001947146.1|PREDICTED: similar to LOC494817 protein [Acyrthosiphon pisum]	XP_001947146
contig105	gi|189241276|ref|XP_974567.2|PREDICTED: similar to CG3983 CG3983-PB [Tribolium castaneum] >gi|270014031|gb|EFA10479.1| hypothetical protein TcasGA2_TC012725 [Tribolium castaneum]	XP_974567
contig1050	gi|110761892|ref|XP_391934.3|PREDICTED: similar to CG8636-PA [Apis mellifera]	XP_391934
contig10501	gi|66550396|ref|XP_395483.2|PREDICTED: similar to CG15626-PA, isoform A [Apis mellifera]	XP_395483
contig10502	gi|193671755|ref|XP_001942832.1|PREDICTED: similar to GA13041-PA [Acyrthosiphon pisum]	XP_001942832
contig10504	gi|242005771|ref|XP_002423734.1|sulfate transporter, putative [Pediculus humanus corporis] >gi|212506936|gb|EEB10996.1| sulfate transporter, putative [Pediculus humanus corporis]	XP_002423734
contig10505	gi|291233352|ref|XP_002736617.1|PREDICTED: Myt1-like [Saccoglossus kowalevskii]	XP_002736617
contig1051	gi|110748849|ref|XP_623929.2|PREDICTED: similar to CG5033-PA, isoform A [Apis mellifera]	XP_623929
contig10510	gi|169814598|gb|CP000958.1|Burkholderia cenocepacia MC0-3 chromosome 1, complete sequence	CP000958
contig10511	gi|156546419|ref|XP_001607123.1|PREDICTED: similar to acyl-coa dehydrogenase [Nasonia vitripennis]	XP_001607123
contig10512	gi|110767856|ref|XP_624291.2|PREDICTED: similar to metaxin 1 [Apis mellifera]	XP_624291
contig10513	gi|110755097|ref|XP_396303.3|PREDICTED: similar to glycerophosphodiester phosphodiesterase domain containing 1 [Apis mellifera]	XP_396303
contig10514	gi|270005025|gb|EFA01473.1|hypothetical protein TcasGA2_TC007022 [Tribolium castaneum]	EFA01473
contig10515	gi|238921234|ref|YP_002934749.1|arabinose-proton symporter [Edwardsiella ictaluri 93-146] >gi|238870803|gb|ACR70514.1| arabinose-proton symporter [Edwardsiella ictaluri 93-146]	YP_002934749
contig10517	gi|193632108|ref|XP_001944680.1|PREDICTED: similar to UDP-n-acteylglucosamine pyrophosphorylase [Acyrthosiphon pisum]	XP_001944680
contig10518	gi|242009820|ref|XM_002425636.1|Pediculus humanus corporis conserved hypothetical protein, mRNA	XM_002425636
contig10521	gi|193713591|ref|XP_001942791.1|PREDICTED: similar to centrosomal protein, putative [Acyrthosiphon pisum]	XP_001942791
contig10522	gi|157167438|ref|XP_001660693.1|metalloprotease m41 ftsh [Aedes aegypti] >gi|108873589|gb|EAT37814.1| metalloprotease m41 ftsh [Aedes aegypti]	XP_001660693
contig10523	gi|66561012|ref|XP_392779.2|PREDICTED: similar to CG7837-PA [Apis mellifera]	XP_392779
contig10524	gi|242022378|ref|XP_002431617.1|pre-mRNA-splicing ATP-dependent RNA helicase prp28, putative [Pediculus humanus corporis] >gi|212516925|gb|EEB18879.1| pre-mRNA-splicing ATP-dependent RNA helicase prp28, putative [Pediculus humanus corporis]	XP_002431617
contig10525	gi|237740489|ref|ZP_04570970.1|conserved hypothetical protein [Fusobacterium sp. 2_1_31] >gi|229422506|gb|EEO37553.1| conserved hypothetical protein [Fusobacterium sp. 2_1_31]	ZP_04570970
contig1053	gi|242019080|ref|XP_002429994.1|conserved hypothetical protein [Pediculus humanus corporis] >gi|212515049|gb|EEB17256.1| conserved hypothetical protein [Pediculus humanus corporis]	XP_002429994
contig10531	gi|91077330|ref|XP_974826.1|PREDICTED: similar to Myotubularin-related protein 2 [Tribolium castaneum] >gi|270001666|gb|EEZ98113.1| hypothetical protein TcasGA2_TC000531 [Tribolium castaneum]	XP_974826
contig10532	gi|193606003|ref|XP_001947882.1|PREDICTED: similar to OV-16 antigen [Acyrthosiphon pisum]	XP_001947882
contig10533	gi|242016376|ref|XP_002428797.1|hypothetical protein Phum_PHUM401430 [Pediculus humanus corporis] >gi|212513494|gb|EEB16059.1| hypothetical protein Phum_PHUM401430 [Pediculus humanus corporis]	XP_002428797
contig10535	gi|169869524|ref|XP_001841325.1|hypothetical protein CC1G_11853 [Coprinopsis cinerea okayama7#130] >gi|116497603|gb|EAU80498.1| hypothetical protein CC1G_11853 [Coprinopsis cinerea okayama7#130]	XP_001841325
contig10537	gi|110764469|ref|XP_623102.2|PREDICTED: similar to CG7766-PB, isoform B isoform 1 [Apis mellifera]	XP_623102
contig10538	gi|66517414|ref|XP_623184.1|PREDICTED: similar to Arrestin 2 CG5962-PA [Apis mellifera]	XP_623184
contig10539	gi|110763552|ref|XP_001121061.1|PREDICTED: similar to homeobox only domain [Apis mellifera]	XP_001121061
contig1054	gi|66513595|ref|XP_624305.1|PREDICTED: similar to SH3 domain-binding glutamic acid-rich protein homolog (SH3BGR protein), partial [Apis mellifera]	XP_624305
contig10542	gi|156554078|ref|XP_001600059.1|PREDICTED: similar to zinc metalloprotease [Nasonia vitripennis]	XP_001600059
contig10544	gi|242006159|ref|XP_002423922.1|hspc200, putative [Pediculus humanus corporis] >gi|212507185|gb|EEB11184.1| hspc200, putative [Pediculus humanus corporis]	XP_002423922
contig10546	gi|282400164|ref|NP_001164205.1|cathepsin B precursor [Tribolium castaneum] >gi|270004839|gb|EFA01287.1| cathepsin B precursor [Tribolium castaneum]	NP_001164205
contig10549	gi|193647921|ref|XP_001946610.1|PREDICTED: hypothetical protein [Acyrthosiphon pisum]	XP_001946610
contig1055	gi|156551968|ref|XP_001600621.1|PREDICTED: similar to ENSANGP00000015341 [Nasonia vitripennis]	XP_001600621
contig10552	gi|156537662|ref|XP_001607859.1|PREDICTED: similar to MGC85327 protein [Nasonia vitripennis]	XP_001607859
contig10553	gi|291222534|ref|XP_002731271.1|PREDICTED: hypothetical protein [Saccoglossus kowalevskii]	XP_002731271
contig10554	gi|242025658|ref|XP_002433241.1|glutamic acid-rich protein precursor, putative [Pediculus humanus corporis] >gi|212518782|gb|EEB20503.1| glutamic acid-rich protein precursor, putative [Pediculus humanus corporis]	XP_002433241
contig10555	gi|242022293|ref|XP_002431575.1|conserved hypothetical protein [Pediculus humanus corporis] >gi|212516878|gb|EEB18837.1| conserved hypothetical protein [Pediculus humanus corporis]	XP_002431575
contig10556	gi|242023696|ref|XP_002432267.1|Kinesin heavy chain, putative [Pediculus humanus corporis] >gi|212517676|gb|EEB19529.1| Kinesin heavy chain, putative [Pediculus humanus corporis]	XP_002432267
contig10557	gi|242024906|ref|XP_002432867.1|cornichon, putative [Pediculus humanus corporis] >gi|212518376|gb|EEB20129.1| cornichon, putative [Pediculus humanus corporis]	XP_002432867
contig10558	gi|242003872|ref|XP_002422893.1|vacuolar amino acid transporter, putative [Pediculus humanus corporis] >gi|212505775|gb|EEB10155.1| vacuolar amino acid transporter, putative [Pediculus humanus corporis]	XP_002422893
contig10559	gi|156542965|ref|XP_001602378.1|PREDICTED: similar to Trk-like receptor tyrosine kinase [Nasonia vitripennis]	XP_001602378
contig1056	gi|242003735|ref|XP_002422841.1|conserved hypothetical protein [Pediculus humanus corporis] >gi|212505711|gb|EEB10103.1| conserved hypothetical protein [Pediculus humanus corporis]	XP_002422841
contig10562	gi|260586476|gb|ACX46120.1|catalase [Scylla serrata]	ACX46120
contig10563	gi|195375668|ref|XP_002046622.1|GJ12381 [Drosophila virilis] >gi|194153780|gb|EDW68964.1| GJ12381 [Drosophila virilis]	XP_002046622
contig10564	gi|189242051|ref|XP_968641.2|PREDICTED: similar to DNA replication licensing factor MCM3 [Tribolium castaneum] >gi|270015933|gb|EFA12381.1| hypothetical protein TcasGA2_TC002088 [Tribolium castaneum]	XP_968641
contig10565	gi|156541850|ref|XP_001601012.1|PREDICTED: similar to Gag-Pol [Nasonia vitripennis]	XP_001601012
contig10567	gi|291239573|ref|XP_002739702.1|PREDICTED: hypothetical protein [Saccoglossus kowalevskii]	XP_002739702
contig10568	gi|156553544|ref|XP_001601721.1|PREDICTED: similar to sorting nexin DSH3PX1 [Nasonia vitripennis]	XP_001601721
contig10569	gi|193650219|ref|XP_001951244.1|PREDICTED: similar to slowpoke binding protein [Acyrthosiphon pisum]	XP_001951244
contig1057	gi|158286462|ref|XP_565200.3|AGAP007003-PA [Anopheles gambiae str. PEST] >gi|157020481|gb|EAL41899.3| AGAP007003-PA [Anopheles gambiae str. PEST]	XP_565200
contig10572	gi|170039925|ref|XP_001847768.1|WD repeat protein 82 [Culex quinquefasciatus] >gi|167863510|gb|EDS26893.1| WD repeat protein 82 [Culex quinquefasciatus]	XP_001847768
contig10573	gi|285002295|ref|YP_003422359.1|P94 [Pseudaletia unipuncta granulovirus] >gi|197343555|gb|ACH69370.1| P94 [Pseudaletia unipuncta granulovirus]	YP_003422359
contig10575	gi|195540151|gb|AAI67995.1|LOC548794 protein [Xenopus (Silurana) tropicalis]	AAI67995
contig10576	gi|66500873|ref|XP_395724.2|PREDICTED: similar to golgi-associated microtubule-binding protein HOOK3 isoform 1 [Apis mellifera]	XP_395724
contig10578	gi|110749111|ref|XP_397193.3|PREDICTED: similar to CG16975-PB, isoform B [Apis mellifera]	XP_397193
contig10579	gi|115693657|ref|XP_001194883.1|PREDICTED: similar to transposase, partial [Strongylocentrotus purpuratus] >gi|115738971|ref|XP_791053.2| PREDICTED: similar to transposase, partial [Strongylocentrotus purpuratus]	XP_001194883
contig1058	gi|121511992|gb|ABM55447.1|ribosome-associated membrane protein [Xenopsylla cheopis]	ABM55447
contig10582	gi|242009763|ref|XP_002425652.1|hypothetical protein Phum_PHUM213210 [Pediculus humanus corporis] >gi|212509545|gb|EEB12914.1| hypothetical protein Phum_PHUM213210 [Pediculus humanus corporis]	XP_002425652
contig10583	gi|115634725|ref|XP_001195762.1|PREDICTED: similar to CHMP family, member 7 [Strongylocentrotus purpuratus] >gi|115924447|ref|XP_001196534.1| PREDICTED: similar to CHMP family, member 7 [Strongylocentrotus purpuratus]	XP_001195762
contig10585	gi|193676359|ref|XP_001952377.1|PREDICTED: similar to GA19958-PA [Acyrthosiphon pisum]	XP_001952377
contig10588	gi|156551702|ref|XP_001602132.1|PREDICTED: similar to zinc finger, FYVE domain containing 1 (predicted) [Nasonia vitripennis]	XP_001602132
contig10589	gi|110763559|ref|XP_001120044.1|PREDICTED: similar to Sarcoglycan CG7851-PA [Apis mellifera]	XP_001120044
contig1059	gi|66558746|ref|XP_396480.2|PREDICTED: similar to frayed CG7693-PA, isoform A [Apis mellifera]	XP_396480
contig10590	gi|110770160|ref|XP_623772.2|PREDICTED: similar to PHD finger protein 7, partial [Apis mellifera]	XP_623772
contig10592	gi|91084891|ref|XP_976249.1|PREDICTED: hypothetical protein [Tribolium castaneum] >gi|270008980|gb|EFA05428.1| hypothetical protein TcasGA2_TC015604 [Tribolium castaneum]	XP_976249
contig10593	gi|193666898|ref|XP_001952811.1|PREDICTED: similar to O-sialoglycoprotein endopeptidase [Acyrthosiphon pisum]	XP_001952811
contig10595	gi|66499320|ref|XP_392150.2|PREDICTED: similar to fidipidine CG7773-PA [Apis mellifera]	XP_392150
contig10596	gi|156548702|ref|XP_001602899.1|PREDICTED: similar to seven in absentia homolog 1 (Drosophila) [Nasonia vitripennis]	XP_001602899
contig10598	gi|193645773|ref|XP_001950661.1|PREDICTED: similar to genderblind CG6070-PA [Acyrthosiphon pisum]	XP_001950661
contig106	gi|91083095|ref|XP_969262.1|PREDICTED: similar to ribosomal protein S4e [Tribolium castaneum] >gi|270006993|gb|EFA03441.1| hypothetical protein TcasGA2_TC013431 [Tribolium castaneum]	XP_969262
contig1060	gi|242022233|ref|XP_002431545.1|high affinity nuclear juvenile hormone binding protein, putative [Pediculus humanus corporis] >gi|212516848|gb|EEB18807.1| high affinity nuclear juvenile hormone binding protein, putative [Pediculus humanus corporis]	XP_002431545
contig10600	gi|66500348|ref|XP_623953.1|PREDICTED: similar to CG31534-PA, isoform A [Apis mellifera]	XP_623953
contig10602	gi|170036269|ref|XP_001845987.1|ornithine aminotransferase, mitochondrial [Culex quinquefasciatus] >gi|167878864|gb|EDS42247.1| ornithine aminotransferase, mitochondrial [Culex quinquefasciatus]	XP_001845987
contig10603	gi|156551465|ref|XP_001604860.1|PREDICTED: similar to GTP-binding protein hflx [Nasonia vitripennis]	XP_001604860
contig10604	gi|110759302|ref|XP_001120926.1|PREDICTED: similar to CG31033-PC, isoform C [Apis mellifera]	XP_001120926
contig10608	gi|110748961|ref|XP_001121433.1|PREDICTED: similar to CG9649-PA [Apis mellifera]	XP_001121433
contig1061	gi|260234113|dbj|BAI44279.1|cysteine proteinase inhibitor precursor [Manduca sexta] >gi|261336196|dbj|BAH59606.2| cysteine proteinase inhibitor precursor [Manduca sexta]	BAI44279
contig10611	gi|95147325|ref|NP_001035725.1|Fanconi anemia, complementation group A [Danio rerio] >gi|63409518|gb|AAY40839.1| Fanconi anemia A [Danio rerio]	NP_001035725
contig10612	gi|156546556|ref|XP_001600993.1|PREDICTED: similar to sterol o-acyltransferase [Nasonia vitripennis]	XP_001600993
contig10613	gi|189235926|ref|XP_001807762.1|PREDICTED: similar to mCG142610 [Tribolium castaneum]	XP_001807762
contig10615	gi|242005128|ref|XP_002423425.1|conserved hypothetical protein [Pediculus humanus corporis] >gi|212506494|gb|EEB10687.1| conserved hypothetical protein [Pediculus humanus corporis]	XP_002423425
contig10616	gi|66517656|ref|XP_395321.2|PREDICTED: similar to Heat shock factor protein (HSF) (Heat shock transcription factor) (HSTF) [Apis mellifera]	XP_395321
contig1062	gi|194758014|ref|XP_001961257.1|GF13775 [Drosophila ananassae] >gi|190622555|gb|EDV38079.1| GF13775 [Drosophila ananassae]	XP_001961257
contig10624	gi|291237997|ref|XP_002738918.1|PREDICTED: RETRotransposon-like family member (retr-1)-like [Saccoglossus kowalevskii]	XP_002738918
contig10625	gi|156555069|ref|XP_001604128.1|PREDICTED: similar to F-box protein 28 (predicted) [Nasonia vitripennis]	XP_001604128
contig10628	gi|126032275|tpg|DAA05866.1|TPA_inf: chitinase 18-18 [Hypocrea jecorina]	DAA05866
contig1063	gi|270016484|gb|EFA12930.1|hypothetical protein TcasGA2_TC010476 [Tribolium castaneum]	EFA12930
contig10631	gi|241828659|ref|XP_002414728.1|Ser/Thr protein phosphatase, putative [Ixodes scapularis] >gi|215508940|gb|EEC18393.1| Ser/Thr protein phosphatase, putative [Ixodes scapularis]	XP_002414728
contig10633	gi|66551614|ref|XP_393005.2|PREDICTED: similar to kinase suppressor of ras CG2899-PA isoform 1 [Apis mellifera]	XP_393005
contig10634	gi|193599014|ref|XP_001948235.1|PREDICTED: similar to phosphatase and actin regulator [Acyrthosiphon pisum]	XP_001948235
contig10635	gi|189238031|ref|XP_966733.2|PREDICTED: similar to T21C9.6 [Tribolium castaneum]	XP_966733
contig10636	gi|156552157|ref|XP_001605764.1|PREDICTED: similar to ENSANGP00000011379 [Nasonia vitripennis]	XP_001605764
contig10637	gi|158294367|ref|XP_315557.4|AGAP005553-PA [Anopheles gambiae str. PEST] >gi|157015531|gb|EAA11343.4| AGAP005553-PA [Anopheles gambiae str. PEST]	XP_315557
contig10638	gi|193662234|ref|XP_001948711.1|PREDICTED: similar to alanine aminotransferase [Acyrthosiphon pisum]	XP_001948711
contig1064	gi|193599064|ref|XP_001945768.1|PREDICTED: similar to heat shock protein 14 [Acyrthosiphon pisum]	XP_001945768
contig10641	gi|242012499|ref|XP_002426970.1|vacuolar ATP synthase catalytic subunit A, osteoclast isoform, putative [Pediculus humanus corporis] >gi|212511199|gb|EEB14232.1| vacuolar ATP synthase catalytic subunit A, osteoclast isoform, putative [Pediculus humanus corporis]	XP_002426970
contig10642	gi|193690922|ref|XP_001952163.1|PREDICTED: similar to sucrase [Acyrthosiphon pisum]	XP_001952163
contig10643	gi|242017440|ref|XP_002429196.1|Acidic fibroblast growth factor intracellular-binding protein, putative [Pediculus humanus corporis] >gi|212514085|gb|EEB16458.1| Acidic fibroblast growth factor intracellular-binding protein, putative [Pediculus humanus corporis]	XP_002429196
contig10648	gi|110762584|ref|XP_001120159.1|PREDICTED: similar to OTU domain containing 5 [Apis mellifera]	XP_001120159
contig10649	gi|193629557|ref|XP_001950796.1|PREDICTED: similar to myo-inositol oxygenase [Acyrthosiphon pisum]	XP_001950796
contig1065	gi|270003943|gb|EFA00391.1|hypothetical protein TcasGA2_TC003237 [Tribolium castaneum]	EFA00391
contig10650	gi|170032190|ref|XP_001843965.1|sugar transporter [Culex quinquefasciatus] >gi|167872081|gb|EDS35464.1| sugar transporter [Culex quinquefasciatus]	XP_001843965
contig10651	gi|158297273|ref|XP_317538.3|AGAP007940-PA [Anopheles gambiae str. PEST] >gi|157015115|gb|EAA43928.3| AGAP007940-PA [Anopheles gambiae str. PEST]	XP_317538
contig10652	gi|239792867|dbj|BAH72722.1|ACYPI006542 [Acyrthosiphon pisum]	BAH72722
contig10654	gi|193603368|ref|XP_001943802.1|PREDICTED: similar to AGAP000906-PA [Acyrthosiphon pisum]	XP_001943802
contig10659	gi|187103108|ref|NP_001119614.1|cathepsin B-1418 [Acyrthosiphon pisum] >gi|163300438|tpg|DAA06126.1| TPA_inf: cathepsin B transcript 1418 [Acyrthosiphon pisum] >gi|239788654|dbj|BAH70998.1| ACYPI000010 [Acyrthosiphon pisum]	NP_001119614
contig1066	gi|283436152|ref|NP_001164444.1|peroxiredoxin-like protein [Apis mellifera]	NP_001164444
contig10660	gi|110766073|ref|XP_395379.3|PREDICTED: similar to CG5065-PA [Apis mellifera]	XP_395379
contig10662	gi|148233245|ref|NP_001088605.1|hypothetical protein LOC495496 [Xenopus laevis] >gi|54673685|gb|AAH84952.1| Xpo6-a protein [Xenopus laevis]	NP_001088605
contig10664	gi|110764489|ref|XP_001121931.1|PREDICTED: similar to thread CG12284-PA, isoform A [Apis mellifera]	XP_001121931
contig10665	gi|125978785|ref|XP_001353425.1|GA14782 [Drosophila pseudoobscura pseudoobscura] >gi|195160721|ref|XP_002021223.1| GL24927 [Drosophila persimilis] >gi|54642185|gb|EAL30934.1| GA14782 [Drosophila pseudoobscura pseudoobscura] >gi|194118336|gb|EDW40379.1| GL24927 [Drosophila persimilis]	XP_001353425
contig10666	gi|91081629|ref|XP_967418.1|PREDICTED: similar to CG14184 CG14184-PA [Tribolium castaneum]	XP_967418
contig10668	gi|253314491|ref|NP_001156612.1|easily shocked [Acyrthosiphon pisum]	NP_001156612
contig10669	gi|145355776|ref|XP_001422126.1|predicted protein [Ostreococcus lucimarinus CCE9901] >gi|144582366|gb|ABP00443.1| predicted protein [Ostreococcus lucimarinus CCE9901]	XP_001422126
contig1067	gi|242003283|ref|XP_002422679.1|proteasome subunit alpha type, putative [Pediculus humanus corporis] >gi|212505501|gb|EEB09941.1| proteasome subunit alpha type, putative [Pediculus humanus corporis]	XP_002422679
contig10670	gi|193591977|ref|XP_001947975.1|PREDICTED: similar to rab6 GTPase activating protein [Acyrthosiphon pisum]	XP_001947975
contig10671	gi|193678749|ref|XP_001944056.1|PREDICTED: similar to FERM domain containing 4A [Acyrthosiphon pisum]	XP_001944056
contig10672	gi|242022344|ref|XP_002431600.1|hypothetical protein Phum_PHUM537340 [Pediculus humanus corporis] >gi|212516908|gb|EEB18862.1| hypothetical protein Phum_PHUM537340 [Pediculus humanus corporis]	XP_002431600
contig10675	gi|158289125|ref|XP_310896.4|AGAP000234-PA [Anopheles gambiae str. PEST] >gi|157018904|gb|EAA06699.4| AGAP000234-PA [Anopheles gambiae str. PEST]	XP_310896
contig10676	gi|242020148|ref|XP_002430518.1|mitochondrial-processing peptidase alpha subunit, mitochondrial precursor, putative [Pediculus humanus corporis] >gi|212515675|gb|EEB17780.1| mitochondrial-processing peptidase alpha subunit, mitochondrial precursor, putative [Pediculus humanus corporis]	XP_002430518
contig10677	gi|182894140|gb|ACA51846.1|cytochrome P450 YP6CM1vQ [Bemisia tabaci]	ACA51846
contig10678	gi|260829479|ref|XP_002609689.1|hypothetical protein BRAFLDRAFT_123593 [Branchiostoma floridae] >gi|229295051|gb|EEN65699.1| hypothetical protein BRAFLDRAFT_123593 [Branchiostoma floridae]	XP_002609689
contig1068	gi|158285339|ref|XP_308251.4|AGAP007620-PA [Anopheles gambiae str. PEST] >gi|157019944|gb|EAA04505.4| AGAP007620-PA [Anopheles gambiae str. PEST]	XP_308251
contig10680	gi|242025174|ref|XP_002433001.1|run and tbc1 domain-containing protein, putative [Pediculus humanus corporis] >gi|212518510|gb|EEB20263.1| run and tbc1 domain-containing protein, putative [Pediculus humanus corporis]	XP_002433001
contig10682	gi|194213452|ref|XP_001495991.2|PREDICTED: similar to Protein phosphatase methylesterase 1 [Equus caballus]	XP_001495991
contig10684	gi|126309186|ref|XP_001369573.1|PREDICTED: similar to spermidine/spermine N-1 acetyltransferase 2 [Monodelphis domestica]	XP_001369573
contig10685	gi|156549008|ref|XP_001607318.1|PREDICTED: similar to conserved hypothetical protein [Nasonia vitripennis]	XP_001607318
contig10686	gi|157106426|ref|XP_001649316.1|hypothetical protein AaeL_AAEL004514 [Aedes aegypti] >gi|108879836|gb|EAT44061.1| conserved hypothetical protein [Aedes aegypti]	XP_001649316
contig10687	gi|242016260|ref|XP_002428747.1|Microtubule-associated protein 1A, putative [Pediculus humanus corporis] >gi|212513432|gb|EEB16009.1| Microtubule-associated protein 1A, putative [Pediculus humanus corporis]	XP_002428747
contig10689	gi|270010521|gb|EFA06969.1|hypothetical protein TcasGA2_TC009928 [Tribolium castaneum]	EFA06969
contig1069	gi|156544574|ref|XP_001603086.1|PREDICTED: similar to conserved hypothetical protein [Nasonia vitripennis]	XP_001603086
contig10690	gi|110748957|ref|XP_001121270.1|PREDICTED: similar to ADP-ribosylation factor-like 6 interacting protein 4 [Apis mellifera]	XP_001121270
contig10691	gi|193673888|ref|XP_001944586.1|PREDICTED: similar to mitogen-activated protein kinase kinase kinase [Acyrthosiphon pisum]	XP_001944586
contig10694	gi|242014434|ref|XP_002427896.1|4.1 G protein, putative [Pediculus humanus corporis] >gi|212512365|gb|EEB15158.1| 4.1 G protein, putative [Pediculus humanus corporis]	XP_002427896
contig10695	gi|189237649|ref|XP_001811945.1|PREDICTED: similar to SVOP protein [Tribolium castaneum]	XP_001811945
contig10696	gi|242010291|ref|XP_002425902.1|ubiquitin specific protease, putative [Pediculus humanus corporis] >gi|212509878|gb|EEB13164.1| ubiquitin specific protease, putative [Pediculus humanus corporis]	XP_002425902
contig10697	gi|193636639|ref|XP_001948901.1|PREDICTED: similar to CRAL/TRIO domain-containing protein [Acyrthosiphon pisum]	XP_001948901
contig10698	gi|242010566|ref|XP_002426036.1|aspartate aminotransferase, cytoplasmic, putative [Pediculus humanus corporis] >gi|212510046|gb|EEB13298.1| aspartate aminotransferase, cytoplasmic, putative [Pediculus humanus corporis]	XP_002426036
contig10699	gi|193638933|ref|XP_001950455.1|PREDICTED: hypothetical protein [Acyrthosiphon pisum]	XP_001950455
contig107	gi|242018135|ref|XP_002429536.1|ubiquitin-conjugating enzyme E2-24 kDa, putative [Pediculus humanus corporis] >gi|212514484|gb|EEB16798.1| ubiquitin-conjugating enzyme E2-24 kDa, putative [Pediculus humanus corporis]	XP_002429536
contig1070	gi|193662250|ref|XP_001949956.1|PREDICTED: similar to translocation protein 1 [Acyrthosiphon pisum]	XP_001949956
contig10700	gi|198139671|gb|ACH81781.1|fructose 1,6-bisphosphate aldolase [Artemia franciscana]	ACH81781
contig10701	gi|170285585|emb|CAM34512.1|putative mediator of RNA polymerase II transcription subunit 31 [Cotesia congregata]	CAM34512
contig10702	gi|170039786|ref|XP_001847704.1|germ cell-less [Culex quinquefasciatus] >gi|167863383|gb|EDS26766.1| germ cell-less [Culex quinquefasciatus]	XP_001847704
contig10703	gi|255930267|ref|XP_002556693.1|Pc06g00840 [Penicillium chrysogenum Wisconsin 54-1255] >gi|211581306|emb|CAP79077.1| Pc06g00840 [Penicillium chrysogenum Wisconsin 54-1255]	XP_002556693
contig10704	gi|242019756|ref|XP_002430325.1|Caldesmon, putative [Pediculus humanus corporis] >gi|212515440|gb|EEB17587.1| Caldesmon, putative [Pediculus humanus corporis]	XP_002430325
contig10706	gi|91087369|ref|XP_975635.1|PREDICTED: similar to translation elongation factor 2 [Tribolium castaneum] >gi|270009517|gb|EFA05965.1| hypothetical protein TcasGA2_TC008784 [Tribolium castaneum]	XP_975635
contig10708	gi|66560555|ref|XP_623596.1|PREDICTED: similar to lkb1 CG9374-PB, isoform B, partial [Apis mellifera]	XP_623596
contig1071	gi|156554298|ref|XP_001602754.1|PREDICTED: similar to alcohol dehydrogenase [Nasonia vitripennis]	XP_001602754
contig10711	gi|156542861|ref|XP_001600394.1|PREDICTED: similar to TBC1 domain family, member 9 [Nasonia vitripennis]	XP_001600394
contig10712	gi|66519549|ref|XP_393737.2|PREDICTED: similar to RUN domain containing 1 [Apis mellifera]	XP_393737
contig10714	gi|242013339|ref|XP_002427367.1|rubredoxin-NAD reductase, putative [Pediculus humanus corporis] >gi|212511736|gb|EEB14629.1| rubredoxin-NAD reductase, putative [Pediculus humanus corporis]	XP_002427367
contig10717	gi|193657341|ref|XP_001947490.1|PREDICTED: similar to ATP-binding cassette sub-family F member 2 [Acyrthosiphon pisum]	XP_001947490
contig10718	gi|193652710|ref|XP_001949151.1|PREDICTED: similar to DNA photolyase [Acyrthosiphon pisum]	XP_001949151
contig10719	gi|122920502|pdb|2I1J|AChain A, Moesin From Spodoptera Frugiperda At 2.1 Angstroms Resolution >gi|122920505|pdb|2I1K|A Chain A, Moesin From Spodoptera Frugiperda Reveals The Coiled-Coil Domain At 3.0 Angstrom Resolution >gi|118133213|gb|ABK60307.1| moesin [Spodoptera frugiperda]	2I1J_A
contig1072	gi|242024906|ref|XP_002432867.1|cornichon, putative [Pediculus humanus corporis] >gi|212518376|gb|EEB20129.1| cornichon, putative [Pediculus humanus corporis]	XP_002432867
contig10720	gi|242012018|ref|XP_002426740.1|axoneme-associated protein mst101, putative [Pediculus humanus corporis] >gi|212510911|gb|EEB14002.1| axoneme-associated protein mst101, putative [Pediculus humanus corporis]	XP_002426740
contig10723	gi|109464575|ref|XP_001065431.1|PREDICTED: similar to zinc finger protein 458 [Rattus norvegicus]	XP_001065431
contig10725	gi|156538759|ref|XP_001607887.1|PREDICTED: similar to protein phosphatase pp2a regulatory subunit b [Nasonia vitripennis]	XP_001607887
contig10729	gi|242019738|ref|XP_002430316.1|conserved hypothetical protein [Pediculus humanus corporis] >gi|212515431|gb|EEB17578.1| conserved hypothetical protein [Pediculus humanus corporis]	XP_002430316
contig10730	gi|110757159|ref|XP_394600.3|PREDICTED: similar to CG12236-PA, isoform A [Apis mellifera]	XP_394600
contig10731	gi|72057667|ref|XP_793471.1|PREDICTED: hypothetical protein [Strongylocentrotus purpuratus] >gi|115930931|ref|XP_001176549.1| PREDICTED: hypothetical protein [Strongylocentrotus purpuratus]	XP_793471
contig10732	gi|170038837|ref|XP_001847254.1|conserved hypothetical protein [Culex quinquefasciatus] >gi|167862445|gb|EDS25828.1| conserved hypothetical protein [Culex quinquefasciatus]	XP_001847254
contig10733	gi|242010446|ref|XM_002425934.1|Pediculus humanus corporis N-terminal acetyltransferase C complex catalytic subunit Mak3, putative, mRNA	XM_002425934
contig10736	gi|221221492|gb|ACM09407.1|RNA-binding protein 8A [Salmo salar] >gi|225705474|gb|ACO08583.1| RNA-binding protein 8A [Oncorhynchus mykiss]	ACM09407
contig10743	gi|242015728|ref|XP_002428499.1|conserved hypothetical protein [Pediculus humanus corporis] >gi|212513133|gb|EEB15761.1| conserved hypothetical protein [Pediculus humanus corporis]	XP_002428499
contig10744	gi|242207813|ref|XP_002469759.1|60S ribosomal protein L10 [Postia placenta Mad-698-R] >gi|242222621|ref|XP_002477022.1| 60S ribosomal protein L10 [Postia placenta Mad-698-R] >gi|220723648|gb|EED77777.1| 60S ribosomal protein L10 [Postia placenta Mad-698-R] >gi|220731179|gb|EED85026.1| 60S ribosomal protein L10 [Postia placenta Mad-698-R]	XP_002469759
contig10746	gi|66500942|ref|XP_396187.2|PREDICTED: similar to CG7741-PA isoform 1 [Apis mellifera]	XP_396187
contig1075	gi|242016414|ref|XP_002428816.1|conserved hypothetical protein [Pediculus humanus corporis] >gi|212513513|gb|EEB16078.1| conserved hypothetical protein [Pediculus humanus corporis]	XP_002428816
contig10751	gi|156537773|ref|XP_001608034.1|PREDICTED: similar to MGC154857 protein [Nasonia vitripennis]	XP_001608034
contig10753	gi|189234051|ref|XP_001809969.1|PREDICTED: similar to Na-K-Cl cotransporter [Tribolium castaneum] >gi|270014477|gb|EFA10925.1| hypothetical protein TcasGA2_TC001752 [Tribolium castaneum]	XP_001809969
contig10754	gi|193713641|ref|XP_001949249.1|PREDICTED: similar to superoxide dismutase copper chaperone [Acyrthosiphon pisum]	XP_001949249
contig10756	gi|239788296|dbj|BAH70837.1|ACYPI006456 [Acyrthosiphon pisum]	BAH70837
contig10757	gi|193678953|ref|XP_001949958.1|PREDICTED: similar to CDK5 regulatory subunit associated protein 3 [Acyrthosiphon pisum]	XP_001949958
contig10758	gi|156548214|ref|XP_001607090.1|PREDICTED: similar to CG3937-PD [Nasonia vitripennis]	XP_001607090
contig1076	gi|242020437|ref|XP_002430661.1|40S ribosomal protein S9, putative [Pediculus humanus corporis] >gi|212515836|gb|EEB17923.1| 40S ribosomal protein S9, putative [Pediculus humanus corporis]	XP_002430661
contig10764	gi|198461857|ref|XP_002135750.1|GA29335 [Drosophila pseudoobscura pseudoobscura] >gi|198142664|gb|EDY71390.1| GA29335 [Drosophila pseudoobscura pseudoobscura]	XP_002135750
contig10765	gi|193575651|ref|XP_001946746.1|PREDICTED: similar to GA21225-PA [Acyrthosiphon pisum]	XP_001946746
contig10767	gi|110762950|ref|XP_394034.3|PREDICTED: similar to CG8561-PA [Apis mellifera]	XP_394034
contig10769	gi|66513663|ref|XP_625263.1|PREDICTED: hypothetical protein [Apis mellifera]	XP_625263
contig1077	gi|156543092|ref|XP_001605262.1|PREDICTED: similar to nuclear membrane protein XMAN1 [Nasonia vitripennis]	XP_001605262
contig10771	gi|156549008|ref|XP_001607318.1|PREDICTED: similar to conserved hypothetical protein [Nasonia vitripennis]	XP_001607318
contig10772	gi|241616946|ref|XP_002408088.1|conserved hypothetical protein [Ixodes scapularis] >gi|215502925|gb|EEC12419.1| conserved hypothetical protein [Ixodes scapularis]	XP_002408088
contig10776	gi|115803132|ref|XP_001198853.1|PREDICTED: similar to endonuclease-reverse transcriptase [Strongylocentrotus purpuratus] >gi|115943868|ref|XP_001196835.1| PREDICTED: similar to endonuclease-reverse transcriptase [Strongylocentrotus purpuratus]	XP_001198853
contig10777	gi|91093290|ref|XP_967030.1|PREDICTED: similar to CG6921 CG6921-PA [Tribolium castaneum] >gi|270014195|gb|EFA10643.1| hypothetical protein TcasGA2_TC016280 [Tribolium castaneum]	XP_967030
contig10779	gi|157132766|ref|XP_001662634.1|transcription factor TFIIH-subunit, putative [Aedes aegypti] >gi|108871079|gb|EAT35304.1| transcription factor TFIIH-subunit, putative [Aedes aegypti]	XP_001662634
contig1078	gi|242022271|ref|XP_002431564.1|Myeloid differentiation primary response protein MyD88, putative [Pediculus humanus corporis] >gi|212516867|gb|EEB18826.1| Myeloid differentiation primary response protein MyD88, putative [Pediculus humanus corporis]	XP_002431564
contig10780	gi|110758954|ref|XP_392763.2|PREDICTED: similar to CG4617-PA [Apis mellifera]	XP_392763
contig10782	gi|156553807|ref|XP_001603401.1|PREDICTED: similar to flap endonuclease-1 [Nasonia vitripennis]	XP_001603401
contig10783	gi|91089221|ref|XP_967681.1|PREDICTED: similar to conserved hypothetical protein [Tribolium castaneum] >gi|270011474|gb|EFA07922.1| hypothetical protein TcasGA2_TC005498 [Tribolium castaneum]	XP_967681
contig10784	gi|189241787|ref|XP_969759.2|PREDICTED: similar to CDC16 cell division cycle 16 homolog (S. cerevisiae) [Tribolium castaneum]	XP_969759
contig10786	gi|242014796|ref|XP_002428071.1|zinc finger protein Xfin, putative [Pediculus humanus corporis] >gi|212512590|gb|EEB15333.1| zinc finger protein Xfin, putative [Pediculus humanus corporis]	XP_002428071
contig10789	gi|149414067|ref|XP_001506937.1|PREDICTED: similar to chromosome 6 open reading frame 106, partial [Ornithorhynchus anatinus]	XP_001506937
contig1079	gi|193678991|ref|XP_001943941.1|PREDICTED: similar to Legumain precursor (Asparaginyl endopeptidase) (Protease, cysteine 1) [Acyrthosiphon pisum]	XP_001943941
contig10790	gi|123439308|ref|XP_001310427.1|virulent strain associated lipoprotein [Trichomonas vaginalis G3] >gi|121892196|gb|EAX97497.1| virulent strain associated lipoprotein, putative [Trichomonas vaginalis G3]	XP_001310427
contig10791	gi|58389370|ref|XP_316976.2|AGAP008472-PA [Anopheles gambiae str. PEST] >gi|55237223|gb|EAA12896.2| AGAP008472-PA [Anopheles gambiae str. PEST]	XP_316976
contig10792	gi|242247181|ref|NP_001156347.1|ZM-domain protein [Acyrthosiphon pisum]	NP_001156347
contig10794	gi|156546365|ref|XP_001606761.1|PREDICTED: similar to conserved hypothetical protein [Nasonia vitripennis]	XP_001606761
contig10795	gi|110763671|ref|XP_623194.2|PREDICTED: similar to CG6180-PA isoform 2 [Apis mellifera]	XP_623194
contig10796	gi|66554657|ref|XP_396554.2|PREDICTED: similar to CG32486-PD [Apis mellifera]	XP_396554
contig10797	gi|157116181|ref|XP_001652783.1|protein transport protein sec23 [Aedes aegypti] >gi|108876571|gb|EAT40796.1| protein transport protein sec23 [Aedes aegypti]	XP_001652783
contig10798	gi|242014836|ref|XP_002428089.1|conserved hypothetical protein [Pediculus humanus corporis] >gi|212512613|gb|EEB15351.1| conserved hypothetical protein [Pediculus humanus corporis]	XP_002428089
contig108	gi|270005079|gb|EFA01527.1|hypothetical protein TcasGA2_TC007087 [Tribolium castaneum]	EFA01527
contig1080	gi|242012771|ref|XP_002427101.1|conserved hypothetical protein [Pediculus humanus corporis] >gi|212511359|gb|EEB14363.1| conserved hypothetical protein [Pediculus humanus corporis]	XP_002427101
contig10800	gi|260908366|gb|ACX53904.1|F1F0-type ATP synthase subunit G [Rhipicephalus sanguineus]	ACX53904
contig10801	gi|91084809|ref|XP_973114.1|PREDICTED: similar to RAS-like, family 10, member B [Tribolium castaneum] >gi|270008592|gb|EFA05040.1| hypothetical protein TcasGA2_TC015129 [Tribolium castaneum]	XP_973114
contig10804	gi|260837396|ref|XP_002613690.1|hypothetical protein BRAFLDRAFT_131618 [Branchiostoma floridae] >gi|229299078|gb|EEN69699.1| hypothetical protein BRAFLDRAFT_131618 [Branchiostoma floridae]	XP_002613690
contig10806	gi|193704546|ref|XP_001949800.1|PREDICTED: similar to skd/vacuolar sorting isoform 2 [Acyrthosiphon pisum]	XP_001949800
contig1081	gi|170073205|ref|XP_001870330.1|cysteine dioxygenase [Culex quinquefasciatus] >gi|167869715|gb|EDS33098.1| cysteine dioxygenase [Culex quinquefasciatus]	XP_001870330
contig10810	gi|91088179|ref|XP_972438.1|PREDICTED: similar to CG4365 CG4365-PA [Tribolium castaneum] >gi|270012133|gb|EFA08581.1| hypothetical protein TcasGA2_TC006236 [Tribolium castaneum]	XP_972438
contig10811	gi|94732831|emb|CAK10803.1|novel protein [Danio rerio]	CAK10803
contig10813	gi|215422331|ref|NP_001135855.1|adenosine deaminase, tRNA-specific 2, TAD2 homolog [Nasonia vitripennis]	NP_001135855
contig10815	gi|193695178|ref|XP_001948549.1|PREDICTED: similar to predicted protein [Acyrthosiphon pisum]	XP_001948549
contig10816	gi|158298098|ref|XP_318238.4|AGAP010325-PA [Anopheles gambiae str. PEST] >gi|157014490|gb|EAA13390.5| AGAP010325-PA [Anopheles gambiae str. PEST]	XP_318238
contig10817	gi|66548818|ref|XP_395197.2|PREDICTED: similar to inebriated CG15444-PB, isoform B [Apis mellifera]	XP_395197
contig10818	gi|193699941|ref|XP_001951225.1|PREDICTED: similar to conserved hypothetical protein [Acyrthosiphon pisum]	XP_001951225
contig10819	gi|242015011|ref|XP_002428172.1|serine/threonine-protein kinase NIM1, putative [Pediculus humanus corporis] >gi|212512715|gb|EEB15434.1| serine/threonine-protein kinase NIM1, putative [Pediculus humanus corporis]	XP_002428172
contig1082	gi|189238934|ref|XP_971164.2|PREDICTED: similar to widerborst CG5643-PC [Tribolium castaneum]	XP_971164
contig10820	gi|241654728|ref|XP_002411332.1|atrial natriuretic peptide receptor, putative [Ixodes scapularis] >gi|215503962|gb|EEC13456.1| atrial natriuretic peptide receptor, putative [Ixodes scapularis]	XP_002411332
contig10822	gi|17826933|dbj|BAB79277.1|calreticulin [Galleria mellonella]	BAB79277
contig10825	gi|170059128|ref|XP_001865226.1|inositol triphosphate 3-kinase c [Culex quinquefasciatus] >gi|167878054|gb|EDS41437.1| inositol triphosphate 3-kinase c [Culex quinquefasciatus]	XP_001865226
contig10826	gi|193636423|ref|XP_001949851.1|PREDICTED: similar to CG32030 CG32030-PA [Acyrthosiphon pisum]	XP_001949851
contig10827	gi|195162315|ref|XP_002022001.1|GL14218 [Drosophila persimilis] >gi|194103899|gb|EDW25942.1| GL14218 [Drosophila persimilis]	XP_002022001
contig10829	gi|270009122|gb|EFA05570.1|hypothetical protein TcasGA2_TC015759 [Tribolium castaneum]	EFA05570
contig1083	gi|270000891|gb|EEZ97338.1|hypothetical protein TcasGA2_TC011150 [Tribolium castaneum]	EEZ97338
contig10830	gi|193605961|ref|XP_001944302.1|PREDICTED: similar to mitogen-activated protein kinase associated protein 1 [Acyrthosiphon pisum]	XP_001944302
contig10831	gi|242022975|ref|XP_002431912.1|WD-repeat protein, putative [Pediculus humanus corporis] >gi|212517256|gb|EEB19174.1| WD-repeat protein, putative [Pediculus humanus corporis]	XP_002431912
contig10834	gi|73945646|ref|XP_861216.1|PREDICTED: similar to SNF2 histone linker PHD RING helicase isoform 3 [Canis familiaris]	XP_861216
contig10835	gi|156546906|ref|XP_001599918.1|PREDICTED: similar to LOC549181 protein [Nasonia vitripennis]	XP_001599918
contig10836	gi|189234056|ref|XP_969431.2|PREDICTED: similar to X11Lbeta CG32677-PA [Tribolium castaneum]	XP_969431
contig10837	gi|270005259|gb|EFA01707.1|hypothetical protein TcasGA2_TC007283 [Tribolium castaneum]	EFA01707
contig10839	gi|110751124|ref|XP_624455.2|PREDICTED: similar to CG17034-PD, isoform D [Apis mellifera]	XP_624455
contig1084	gi|195388324|ref|XP_002052830.1|GJ17775 [Drosophila virilis] >gi|194149287|gb|EDW64985.1| GJ17775 [Drosophila virilis]	XP_002052830
contig10840	gi|242005329|ref|XP_002423522.1|cyclin t, putative [Pediculus humanus corporis] >gi|212506636|gb|EEB10784.1| cyclin t, putative [Pediculus humanus corporis]	XP_002423522
contig10843	gi|242010134|ref|XP_002425831.1|hypothetical protein Phum_PHUM221870 [Pediculus humanus corporis] >gi|212509764|gb|EEB13093.1| hypothetical protein Phum_PHUM221870 [Pediculus humanus corporis]	XP_002425831
contig10844	gi|242023475|ref|XP_002432159.1|Talin-2, putative [Pediculus humanus corporis] >gi|212517541|gb|EEB19421.1| Talin-2, putative [Pediculus humanus corporis]	XP_002432159
contig10845	gi|242022498|ref|XP_002431677.1|conserved hypothetical protein [Pediculus humanus corporis] >gi|212516985|gb|EEB18939.1| conserved hypothetical protein [Pediculus humanus corporis]	XP_002431677
contig10847	gi|242003886|ref|XP_002422899.1|carnitine palmitoyltransferase I, putative [Pediculus humanus corporis] >gi|212505781|gb|EEB10161.1| carnitine palmitoyltransferase I, putative [Pediculus humanus corporis]	XP_002422899
contig10848	gi|147907072|ref|NP_001089525.1|protein geranylgeranyltransferase type I, beta subunit [Xenopus laevis] >gi|67678265|gb|AAH97794.1| MGC115505 protein [Xenopus laevis]	NP_001089525
contig10849	gi|91087755|ref|XP_974940.1|PREDICTED: similar to GA11514-PA [Tribolium castaneum] >gi|270009391|gb|EFA05839.1| hypothetical protein TcasGA2_TC008623 [Tribolium castaneum]	XP_974940
contig1085	gi|110765895|ref|XP_001120480.1|PREDICTED: similar to CG7053-PA [Apis mellifera]	XP_001120480
contig10851	gi|157111624|ref|XP_001651652.1|single stranded DNA binding protein [Aedes aegypti] >gi|108883826|gb|EAT48051.1| single stranded DNA binding protein [Aedes aegypti]	XP_001651652
contig10853	gi|195376843|ref|XP_002047202.1|GJ12067 [Drosophila virilis] >gi|194154360|gb|EDW69544.1| GJ12067 [Drosophila virilis]	XP_002047202
contig10855	gi|193620229|ref|XP_001946764.1|PREDICTED: similar to mutagen-sensitive, putative [Acyrthosiphon pisum]	XP_001946764
contig10856	gi|193599066|ref|XP_001944614.1|PREDICTED: similar to enhancer of mRNA decapping 3 [Acyrthosiphon pisum]	XP_001944614
contig10858	gi|189529879|ref|XP_001341472.2|PREDICTED: similar to ATPase, class I, type 8B, member 2 [Danio rerio]	XP_001341472
contig1086	gi|91078690|ref|XP_971137.1|PREDICTED: similar to eukaryotic translation initiation factor 3 [Tribolium castaneum] >gi|270003761|gb|EFA00209.1| hypothetical protein TcasGA2_TC003034 [Tribolium castaneum]	XP_971137
contig10862	gi|156541656|ref|XP_001602208.1|PREDICTED: hypothetical protein [Nasonia vitripennis]	XP_001602208
contig1087	gi|585173|sp|P38404.1|GNAO_LOCMIRecName: Full=Guanine nucleotide-binding protein G(o) subunit alpha	P38404
contig10872	gi|91088255|ref|XP_966658.1|PREDICTED: similar to conserved hypothetical protein [Tribolium castaneum]	XP_966658
contig10873	gi|103058158|gb|ABF71570.1|glycosyl hydrolase family 31 protein [Bombyx mori]	ABF71570
contig10874	gi|193652704|ref|XP_001950342.1|PREDICTED: similar to AGAP008337-PA [Acyrthosiphon pisum]	XP_001950342
contig10877	gi|242013217|ref|XP_002427311.1|blooms syndrome DNA helicase, putative [Pediculus humanus corporis] >gi|212511652|gb|EEB14573.1| blooms syndrome DNA helicase, putative [Pediculus humanus corporis]	XP_002427311
contig10879	gi|91080649|ref|XP_974556.1|PREDICTED: similar to Trim9 CG31721-PA [Tribolium castaneum] >gi|270005500|gb|EFA01948.1| hypothetical protein TcasGA2_TC007563 [Tribolium castaneum]	XP_974556
contig1088	gi|66531173|ref|XP_395737.2|PREDICTED: similar to CG8768-PA [Apis mellifera]	XP_395737
contig10880	gi|119114007|ref|XP_318983.3|AGAP009865-PA [Anopheles gambiae str. PEST] >gi|116118209|gb|EAA14441.3| AGAP009865-PA [Anopheles gambiae str. PEST]	XP_318983
contig10881	gi|270005892|gb|EFA02340.1|hypothetical protein TcasGA2_TC008010 [Tribolium castaneum]	EFA02340
contig10882	gi|24642115|ref|NP_573008.1|CG15029 [Drosophila melanogaster] >gi|10728261|gb|AAF48431.2| CG15029 [Drosophila melanogaster]	NP_573008
contig10883	gi|157130038|ref|XP_001655529.1|elongation factor ts [Aedes aegypti] >gi|108884412|gb|EAT48637.1| elongation factor ts [Aedes aegypti]	XP_001655529
contig10886	gi|242006849|ref|XP_002424257.1|protein Kr-H2, putative [Pediculus humanus corporis] >gi|212507626|gb|EEB11519.1| protein Kr-H2, putative [Pediculus humanus corporis]	XP_002424257
contig10888	gi|193676556|ref|XP_001948408.1|PREDICTED: similar to Dystrobrevin-like CG8529-PF [Acyrthosiphon pisum]	XP_001948408
contig1089	gi|170047779|ref|XP_001851387.1|OV-16 antigen [Culex quinquefasciatus] >gi|167870074|gb|EDS33457.1| OV-16 antigen [Culex quinquefasciatus]	XP_001851387
contig10891	gi|91087635|ref|XP_973117.1|PREDICTED: similar to proteasome zeta subunit [Tribolium castaneum] >gi|270009423|gb|EFA05871.1| hypothetical protein TcasGA2_TC008671 [Tribolium castaneum]	XP_973117
contig10893	gi|270009741|gb|EFA06189.1|hypothetical protein TcasGA2_TC009038 [Tribolium castaneum]	EFA06189
contig10898	gi|91087793|ref|XP_967090.1|PREDICTED: similar to AGAP002157-PA [Tribolium castaneum]	XP_967090
contig109	gi|118788778|ref|XP_316970.3|AGAP008475-PA [Anopheles gambiae str. PEST] >gi|116122909|gb|EAA12661.3| AGAP008475-PA [Anopheles gambiae str. PEST]	XP_316970
contig1090	gi|156554550|ref|XP_001605547.1|PREDICTED: similar to engulfment and cell motility protein [Nasonia vitripennis]	XP_001605547
contig10900	gi|110763671|ref|XP_623194.2|PREDICTED: similar to CG6180-PA isoform 2 [Apis mellifera]	XP_623194
contig10903	gi|242019479|ref|XP_002430188.1|RER1 protein, putative [Pediculus humanus corporis] >gi|212515284|gb|EEB17450.1| RER1 protein, putative [Pediculus humanus corporis]	XP_002430188
contig10905	gi|156545239|ref|XP_001604576.1|PREDICTED: similar to sugar transporter [Nasonia vitripennis]	XP_001604576
contig10907	gi|270016927|gb|EFA13373.1|hypothetical protein TcasGA2_TC001390 [Tribolium castaneum]	EFA13373
contig10909	gi|242007661|ref|XP_002424649.1|conserved hypothetical protein [Pediculus humanus corporis] >gi|212508123|gb|EEB11911.1| conserved hypothetical protein [Pediculus humanus corporis]	XP_002424649
contig1091	gi|189233984|ref|XP_001813130.1|PREDICTED: similar to nuclear receptor [Tribolium castaneum] >gi|270015114|gb|EFA11562.1| hormone receptor in 78-like protein [Tribolium castaneum]	XP_001813130
contig10910	gi|189014358|gb|ACD69415.1|phospholipase C [Spodoptera littoralis]	ACD69415
contig10911	gi|270010887|gb|EFA07335.1|hypothetical protein TcasGA2_TC015931 [Tribolium castaneum]	EFA07335
contig10913	gi|157103357|ref|XP_001647944.1|brefeldin A-sensitive peripheral Golgi protein, putative [Aedes aegypti] >gi|108884776|gb|EAT49001.1| brefeldin A-sensitive peripheral Golgi protein, putative [Aedes aegypti]	XP_001647944
contig10914	gi|193636725|ref|XP_001949925.1|PREDICTED: hypothetical protein [Acyrthosiphon pisum]	XP_001949925
contig10915	gi|126326632|ref|XP_001376719.1|PREDICTED: similar to activating transcription factor 2 [Monodelphis domestica]	XP_001376719
contig10916	gi|198250400|gb|ACH85202.1|heat shock protein 90 [Trialeurodes vaporariorum] >gi|215513568|gb|ACJ68446.1| 90 kDa heat shock protein [Trialeurodes vaporariorum]	ACH85202
contig10918	gi|156541674|ref|XP_001602833.1|PREDICTED: similar to glutamate-cysteine ligase, regulatory-subunit, putative [Nasonia vitripennis]	XP_001602833
contig10919	gi|193683491|ref|XP_001952406.1|PREDICTED: similar to thioglucosidase [Acyrthosiphon pisum]	XP_001952406
contig1092	gi|91084965|ref|XP_971914.1|PREDICTED: similar to predicted protein [Tribolium castaneum] >gi|270009004|gb|EFA05452.1| hypothetical protein TcasGA2_TC015633 [Tribolium castaneum]	XP_971914
contig10920	gi|48100282|ref|XP_392615.1|PREDICTED: similar to CG8394-PA [Apis mellifera]	XP_392615
contig10921	gi|260795627|ref|XP_002592806.1|hypothetical protein BRAFLDRAFT_65388 [Branchiostoma floridae] >gi|229278030|gb|EEN48817.1| hypothetical protein BRAFLDRAFT_65388 [Branchiostoma floridae]	XP_002592806
contig10922	gi|242008885|ref|XP_002425227.1|conserved hypothetical protein [Pediculus humanus corporis] >gi|212508955|gb|EEB12489.1| conserved hypothetical protein [Pediculus humanus corporis]	XP_002425227
contig10926	gi|156547415|ref|XP_001604485.1|PREDICTED: similar to Ras-related small GTPase [Nasonia vitripennis]	XP_001604485
contig10929	gi|110776731|ref|XM_396577.3|PREDICTED: Apis mellifera similar to serine/threonine protein kinase TAO1 (LOC413126), mRNA	XM_396577
contig1093	gi|110763240|ref|XP_001121481.1|PREDICTED: similar to mitochondrial ribosomal protein L35 CG13410-PA [Apis mellifera]	XP_001121481
contig10930	gi|66553575|ref|XP_395837.2|PREDICTED: similar to ATP7 CG1886-PA [Apis mellifera]	XP_395837
contig10931	gi|157167668|ref|XP_001661632.1|hypothetical protein AaeL_AAEL011399 [Aedes aegypti] >gi|108872297|gb|EAT36522.1| conserved hypothetical protein [Aedes aegypti]	XP_001661632
contig10932	gi|110760897|ref|XP_001121956.1|PREDICTED: similar to Dichaete CG5893-PA [Apis mellifera]	XP_001121956
contig10933	gi|157120661|ref|XP_001659710.1|hypothetical protein AaeL_AAEL009094 [Aedes aegypti] >gi|121955549|sp|Q16WU7.1|WSCD_AEDAE RecName: Full=WSCD family member AAEL009094 >gi|108874839|gb|EAT39064.1| conserved hypothetical protein [Aedes aegypti]	XP_001659710
contig10934	gi|259895643|gb|EZ386846.1|TSA: Artemisia annua strain Uganda Contig3341, mRNA sequence	EZ386846
contig10936	gi|194866006|ref|XP_001971712.1|GG14280 [Drosophila erecta] >gi|190653495|gb|EDV50738.1| GG14280 [Drosophila erecta]	XP_001971712
contig10937	gi|66505599|ref|XP_397230.2|PREDICTED: similar to CG9339-PA, isoform A [Apis mellifera]	XP_397230
contig10939	gi|66530600|ref|XP_623701.1|PREDICTED: similar to rcd1 (required for cell differentiation) homolog 1 [Apis mellifera]	XP_623701
contig1094	gi|110750830|ref|XP_624799.2|PREDICTED: similar to CG4953-PA [Apis mellifera]	XP_624799
contig10940	gi|170049927|ref|XP_001870963.1|conserved hypothetical protein [Culex quinquefasciatus] >gi|167871586|gb|EDS34969.1| conserved hypothetical protein [Culex quinquefasciatus]	XP_001870963
contig10944	gi|193704598|ref|XP_001943364.1|PREDICTED: similar to GA13696-PA [Acyrthosiphon pisum]	XP_001943364
contig10945	gi|91090644|ref|XP_973866.1|PREDICTED: similar to conserved hypothetical protein [Tribolium castaneum] >gi|270013322|gb|EFA09770.1| hypothetical protein TcasGA2_TC011911 [Tribolium castaneum]	XP_973866
contig10947	gi|66504949|ref|XP_394362.2|PREDICTED: similar to ubiquitin protein ligase E3 component n-recognin 2 [Apis mellifera]	XP_394362
contig10948	gi|193625063|ref|XP_001946601.1|PREDICTED: similar to choline o-acyltransferase, partial [Acyrthosiphon pisum]	XP_001946601
contig10949	gi|260825624|ref|XP_002607766.1|hypothetical protein BRAFLDRAFT_123247 [Branchiostoma floridae] >gi|229293115|gb|EEN63776.1| hypothetical protein BRAFLDRAFT_123247 [Branchiostoma floridae]	XP_002607766
contig1095	gi|269986506|gb|EEZ92791.1|conserved hypothetical protein [Candidatus Parvarchaeum acidiphilum ARMAN-4]	EEZ92791
contig10950	gi|242017506|ref|XP_002429229.1|moesin/ezrin/radixin, putative [Pediculus humanus corporis] >gi|212514118|gb|EEB16491.1| moesin/ezrin/radixin, putative [Pediculus humanus corporis]	XP_002429229
contig10951	gi|193699922|ref|XP_001950974.1|PREDICTED: similar to RNA m5u methyltransferase [Acyrthosiphon pisum]	XP_001950974
contig10954	gi|256773186|ref|NP_001157948.1|sarco/endoplasmic reticulum calcium ATPase [Bombyx mori] >gi|255661412|gb|ACU25861.1| sarco/endoplasmic reticulum calcium ATPase [Bombyx mori]	NP_001157948
contig10956	gi|193599136|ref|XP_001949288.1|PREDICTED: similar to leucine-rich transmembrane protein, partial [Acyrthosiphon pisum]	XP_001949288
contig10958	gi|39725938|ref|NP_008986.2|DNA-directed RNA polymerase III subunit RPC1 [Homo sapiens] >gi|206729892|sp|O14802.2|RPC1_HUMAN RecName: Full=DNA-directed RNA polymerase III subunit RPC1; Short=RNA polymerase III subunit C1; AltName: Full=DNA-directed RNA polymerase III subunit A; AltName: Full=DNA-directed RNA polymerase III largest subunit; AltName: Full=RNA polymerase III 155 kDa subunit; Short=R…	NP_008986
contig10959	gi|125985693|ref|XP_001356610.1|GA21017 [Drosophila pseudoobscura pseudoobscura] >gi|195147778|ref|XP_002014851.1| GL18729 [Drosophila persimilis] >gi|54644934|gb|EAL33674.1| GA21017 [Drosophila pseudoobscura pseudoobscura] >gi|194106804|gb|EDW28847.1| GL18729 [Drosophila persimilis]	XP_001356610
contig1096	gi|240848715|ref|NP_001155488.1|hypothetical protein LOC100161411 [Acyrthosiphon pisum] >gi|239788242|dbj|BAH70809.1| ACYPI002632 [Acyrthosiphon pisum]	NP_001155488
contig10961	gi|193674153|ref|XP_001950346.1|PREDICTED: similar to sugar transporter [Acyrthosiphon pisum]	XP_001950346
contig10964	gi|156548282|ref|XP_001605843.1|PREDICTED: similar to LD23157p [Nasonia vitripennis]	XP_001605843
contig10966	gi|156541932|ref|XP_001600760.1|PREDICTED: similar to nad dependent epimerase/dehydratase [Nasonia vitripennis]	XP_001600760
contig10968	gi|270016047|gb|EFA12495.1|hypothetical protein TcasGA2_TC012895 [Tribolium castaneum]	EFA12495
contig10969	gi|193598861|ref|XP_001951181.1|PREDICTED: similar to mitochondrial carrier protein [Acyrthosiphon pisum]	XP_001951181
contig1097	gi|91094131|ref|XP_976224.1|PREDICTED: hypothetical protein [Tribolium castaneum] >gi|270010870|gb|EFA07318.1| hypothetical protein TcasGA2_TC015911 [Tribolium castaneum]	XP_976224
contig10973	gi|157120560|ref|XP_001653664.1|ubiquitin fusion degradaton protein [Aedes aegypti] >gi|108874904|gb|EAT39129.1| ubiquitin fusion degradaton protein [Aedes aegypti]	XP_001653664
contig10975	gi|193702255|ref|XP_001945956.1|PREDICTED: similar to bubblegum CG4501-PA [Acyrthosiphon pisum]	XP_001945956
contig10976	gi|270015273|gb|EFA11721.1|hypothetical protein TcasGA2_TC001808 [Tribolium castaneum]	EFA11721
contig10980	gi|242009606|ref|XP_002425574.1|zinc finger protein, putative [Pediculus humanus corporis] >gi|212509453|gb|EEB12836.1| zinc finger protein, putative [Pediculus humanus corporis]	XP_002425574
contig10981	gi|242019028|ref|XP_002429968.1|U520, putative [Pediculus humanus corporis] >gi|212515023|gb|EEB17230.1| U520, putative [Pediculus humanus corporis]	XP_002429968
contig10982	gi|49903415|gb|AAH76824.1|LOC445831 protein [Xenopus laevis]	AAH76824
contig10985	gi|170036553|ref|XP_001846128.1|glucosyl transferase [Culex quinquefasciatus] >gi|167879196|gb|EDS42579.1| glucosyl transferase [Culex quinquefasciatus]	XP_001846128
contig10986	gi|189239434|ref|XP_974831.2|PREDICTED: similar to 5,10-methenyltetrahydrofolate synthetase (5-formyltetrahydrofolate cyclo-ligase) [Tribolium castaneum]	XP_974831
contig10987	gi|156545944|ref|XP_001603380.1|PREDICTED: hypothetical protein [Nasonia vitripennis]	XP_001603380
contig10989	gi|48138147|ref|XP_393391.1|PREDICTED: similar to CG7818-PA [Apis mellifera]	XP_393391
contig1099	gi|91083635|ref|XP_970519.1|PREDICTED: similar to AGAP010885-PA [Tribolium castaneum]	XP_970519
contig10990	gi|91092066|ref|XP_970752.1|PREDICTED: similar to GA15309-PA [Tribolium castaneum] >gi|270004696|gb|EFA01144.1| hypothetical protein TcasGA2_TC010369 [Tribolium castaneum]	XP_970752
contig10991	gi|91090770|ref|XP_969427.1|PREDICTED: similar to conserved hypothetical protein [Tribolium castaneum] >gi|270013968|gb|EFA10416.1| hypothetical protein TcasGA2_TC012656 [Tribolium castaneum]	XP_969427
contig10992	gi|156548106|ref|XP_001606466.1|PREDICTED: similar to ENSANGP00000015016 [Nasonia vitripennis]	XP_001606466
contig10994	gi|193669389|ref|XP_001951091.1|PREDICTED: similar to pre-mrna splicing factor [Acyrthosiphon pisum]	XP_001951091
contig10995	gi|270010643|gb|EFA07091.1|hypothetical protein TcasGA2_TC010081 [Tribolium castaneum]	EFA07091
contig10997	gi|164510749|emb|CAJ90973.1|putative chitin deacetylase [Puccinia graminis f. sp. tritici]	CAJ90973
contig10998	gi|270004614|gb|EFA01062.1|hypothetical protein TcasGA2_TC003980 [Tribolium castaneum]	EFA01062
contig10999	gi|66504162|ref|XP_394297.2|PREDICTED: similar to Tetraspanin 5D CG4690-PA [Apis mellifera]	XP_394297
contig11	gi|90819978|gb|ABD98746.1|Rieske iron-sulfur protein 1 [Graphocephala atropunctata]	ABD98746
contig110	gi|91092262|ref|XP_967283.1|PREDICTED: similar to methionine aminopeptidase [Tribolium castaneum] >gi|270001228|gb|EEZ97675.1| hypothetical protein TcasGA2_TC016220 [Tribolium castaneum]	XP_967283
contig1100	gi|91077138|ref|XP_971446.1|PREDICTED: similar to DnaJ homolog subfamily A member 1 [Tribolium castaneum] >gi|270001716|gb|EEZ98163.1| hypothetical protein TcasGA2_TC000590 [Tribolium castaneum]	XP_971446
contig11000	gi|170048584|ref|XP_001853361.1|methylcrotonoyl-CoA carboxylase beta chain, mitochondrial [Culex quinquefasciatus] >gi|167870648|gb|EDS34031.1| methylcrotonoyl-CoA carboxylase beta chain, mitochondrial [Culex quinquefasciatus]	XP_001853361
contig11003	gi|123484027|ref|XP_001324167.1|hypothetical protein [Trichomonas vaginalis G3] >gi|121907045|gb|EAY11944.1| hypothetical protein TVAG_399490 [Trichomonas vaginalis G3]	XP_001324167
contig11004	gi|189241320|ref|XP_966927.2|PREDICTED: similar to CG5871 CG5871-PA [Tribolium castaneum]	XP_966927
contig11006	gi|242019742|ref|XP_002430318.1|multiple ankyrin repeats single kh domain protein, putative [Pediculus humanus corporis] >gi|212515433|gb|EEB17580.1| multiple ankyrin repeats single kh domain protein, putative [Pediculus humanus corporis]	XP_002430318
contig11008	gi|242007447|ref|XP_002424551.1|collagen alpha-1, IV, chain precursor, putative [Pediculus humanus corporis] >gi|212507994|gb|EEB11813.1| collagen alpha-1, IV, chain precursor, putative [Pediculus humanus corporis]	XP_002424551
contig11009	gi|195037403|ref|XP_001990150.1|GH18391 [Drosophila grimshawi] >gi|193894346|gb|EDV93212.1| GH18391 [Drosophila grimshawi]	XP_001990150
contig1101	gi|195455572|ref|XP_002074780.1|GK22967 [Drosophila willistoni] >gi|194170865|gb|EDW85766.1| GK22967 [Drosophila willistoni]	XP_002074780
contig11010	gi|91076110|ref|XP_969015.1|PREDICTED: similar to synapse-associated protein [Tribolium castaneum]	XP_969015
contig11014	gi|193643497|ref|XP_001947849.1|PREDICTED: similar to GA10481-PA [Acyrthosiphon pisum]	XP_001947849
contig11015	gi|170061053|ref|XP_001866071.1|CRAG protein [Culex quinquefasciatus] >gi|167879322|gb|EDS42705.1| CRAG protein [Culex quinquefasciatus]	XP_001866071
contig11016	gi|242010244|ref|XP_002425880.1|titin, putative [Pediculus humanus corporis] >gi|212509846|gb|EEB13142.1| titin, putative [Pediculus humanus corporis]	XP_002425880
contig11017	gi|156552613|ref|XP_001600184.1|PREDICTED: similar to conserved hypothetical protein [Nasonia vitripennis]	XP_001600184
contig11018	gi|156544223|ref|XP_001606752.1|PREDICTED: similar to mahogunin [Nasonia vitripennis]	XP_001606752
contig11019	gi|48096165|ref|XP_394622.1|PREDICTED: similar to CG6017-PA isoform 1 [Apis mellifera]	XP_394622
contig1102	gi|238814365|ref|NP_001154943.1|structural maintenance of chromosomes 2 [Nasonia vitripennis]	NP_001154943
contig11021	gi|158300861|ref|XP_320678.4|AGAP011839-PA [Anopheles gambiae str. PEST] >gi|157013365|gb|EAA00326.4| AGAP011839-PA [Anopheles gambiae str. PEST]	XP_320678
contig11022	gi|193681183|ref|XP_001946845.1|PREDICTED: similar to AGAP001751-PA, partial [Acyrthosiphon pisum]	XP_001946845
contig11023	gi|270003013|gb|EEZ99460.1|hypothetical protein TcasGA2_TC000026 [Tribolium castaneum]	EEZ99460
contig11024	gi|66522238|ref|XP_391955.2|PREDICTED: similar to cyclin-dependent kinase 6 [Apis mellifera]	XP_391955
contig11025	gi|195427471|ref|XP_002061800.1|GK16996 [Drosophila willistoni] >gi|194157885|gb|EDW72786.1| GK16996 [Drosophila willistoni]	XP_002061800
contig11026	gi|193587059|ref|XP_001949283.1|PREDICTED: similar to GA19191-PA [Acyrthosiphon pisum]	XP_001949283
contig11027	gi|193594232|ref|XP_001948855.1|PREDICTED: similar to OTU domain containing 7B [Acyrthosiphon pisum]	XP_001948855
contig11028	gi|193582433|ref|XP_001943746.1|PREDICTED: similar to polyprotein [Acyrthosiphon pisum]	XP_001943746
contig11029	gi|91092600|ref|XP_970624.1|PREDICTED: similar to AGAP006594-PA [Tribolium castaneum] >gi|270006600|gb|EFA03048.1| hypothetical protein TcasGA2_TC010895 [Tribolium castaneum]	XP_970624
contig1103	gi|189238116|ref|XP_001814107.1|PREDICTED: similar to conserved hypothetical protein [Tribolium castaneum]	XP_001814107
contig11030	gi|193690830|ref|XP_001945405.1|PREDICTED: similar to FLJ12716-like protein [Acyrthosiphon pisum]	XP_001945405
contig11032	gi|242020144|ref|XP_002430516.1|folylpolyglutamate synthase, putative [Pediculus humanus corporis] >gi|212515673|gb|EEB17778.1| folylpolyglutamate synthase, putative [Pediculus humanus corporis]	XP_002430516
contig11033	gi|270005608|gb|EFA02056.1|hypothetical protein TcasGA2_TC007685 [Tribolium castaneum]	EFA02056
contig11034	gi|270014952|gb|EFA11400.1|hypothetical protein TcasGA2_TC013573 [Tribolium castaneum]	EFA11400
contig11036	gi|115916208|ref|XP_784799.2|PREDICTED: similar to ENSANGP00000013993 [Strongylocentrotus purpuratus] >gi|115969701|ref|XP_001191582.1| PREDICTED: similar to ENSANGP00000013993 [Strongylocentrotus purpuratus]	XP_784799
contig11037	gi|187103108|ref|NP_001119614.1|cathepsin B-1418 [Acyrthosiphon pisum] >gi|163300438|tpg|DAA06126.1| TPA_inf: cathepsin B transcript 1418 [Acyrthosiphon pisum] >gi|239788654|dbj|BAH70998.1| ACYPI000010 [Acyrthosiphon pisum]	NP_001119614
contig11038	gi|244790030|ref|NP_001156431.1|phospholipase A2, group VII [Acyrthosiphon pisum] >gi|239792892|dbj|BAH72732.1| ACYPI001545 [Acyrthosiphon pisum]	NP_001156431
contig1104	gi|242009586|ref|XP_002425564.1|ubiquitin-protein ligase E3 Mdm2, putative [Pediculus humanus corporis] >gi|212509443|gb|EEB12826.1| ubiquitin-protein ligase E3 Mdm2, putative [Pediculus humanus corporis]	XP_002425564
contig11040	gi|110756634|ref|XP_396620.3|PREDICTED: similar to Presenilin CG18803-PB, isoform B [Apis mellifera]	XP_396620
contig11041	gi|91083439|ref|XP_969846.1|PREDICTED: similar to serpin B6 [Tribolium castaneum]	XP_969846
contig11042	gi|260804453|ref|XP_002597102.1|hypothetical protein BRAFLDRAFT_76367 [Branchiostoma floridae] >gi|229282365|gb|EEN53114.1| hypothetical protein BRAFLDRAFT_76367 [Branchiostoma floridae]	XP_002597102
contig11043	gi|159124333|gb|EDP49451.1|CCR4-NOT core complex subunit Not4, putative [Aspergillus fumigatus A1163]	EDP49451
contig11048	gi|66510594|ref|XP_624428.1|PREDICTED: similar to zinc finger RNA binding protein [Apis mellifera]	XP_624428
contig11049	gi|156542795|ref|XP_001606253.1|PREDICTED: similar to conserved hypothetical protein [Nasonia vitripennis]	XP_001606253
contig1105	gi|170042097|ref|XP_001848775.1|histone deacetylase Rpd3 [Culex quinquefasciatus] >gi|167865633|gb|EDS29016.1| histone deacetylase Rpd3 [Culex quinquefasciatus]	XP_001848775
contig11050	gi|193625063|ref|XP_001946601.1|PREDICTED: similar to choline o-acyltransferase, partial [Acyrthosiphon pisum]	XP_001946601
contig11051	gi|193638878|ref|XP_001943283.1|PREDICTED: similar to xbmi-1 [Acyrthosiphon pisum]	XP_001943283
contig11053	gi|219842189|ref|NP_001137350.1|ligand-gated ion channel pHCl isoform 4 [Apis mellifera] >gi|110555522|gb|ABG75741.1| pH-sensitive chloride channel [Apis mellifera]	NP_001137350
contig11054	gi|60678801|gb|AAX33735.1|MPA13 allergen [Periplaneta americana]	AAX33735
contig11056	gi|91082057|ref|XP_971798.1|PREDICTED: similar to AGAP004266-PA [Tribolium castaneum] >gi|270007281|gb|EFA03729.1| hypothetical protein TcasGA2_TC013838 [Tribolium castaneum]	XP_971798
contig11058	gi|91087317|ref|XP_975584.1|PREDICTED: similar to dynein heavy chain [Tribolium castaneum] >gi|270010987|gb|EFA07435.1| dynein heavy chain [Tribolium castaneum]	XP_975584
contig11059	gi|242013065|ref|XP_002427237.1|conserved hypothetical protein [Pediculus humanus corporis] >gi|212511559|gb|EEB14499.1| conserved hypothetical protein [Pediculus humanus corporis]	XP_002427237
contig1106	gi|156541084|ref|XP_001600235.1|PREDICTED: similar to serine/threonine protein kinase [Nasonia vitripennis]	XP_001600235
contig11060	gi|66523471|ref|XP_394035.2|PREDICTED: similar to CG13886-PA isoform 1 [Apis mellifera]	XP_394035
contig11061	gi|195054667|ref|XP_001994246.1|GH23603 [Drosophila grimshawi] >gi|195112222|ref|XP_002000673.1| GI10364 [Drosophila mojavensis] >gi|195392345|ref|XP_002054818.1| GJ22583 [Drosophila virilis] >gi|193896116|gb|EDV94982.1| GH23603 [Drosophila grimshawi] >gi|193917267|gb|EDW16134.1| GI10364 [Drosophila mojavensis] >gi|194152904|gb|EDW68338.1| GJ22583 [Drosophila virilis]	XP_001994246
contig11062	gi|270002313|gb|EEZ98760.1|hypothetical protein TcasGA2_TC001324 [Tribolium castaneum]	EEZ98760
contig11063	gi|283436226|ref|NP_001157405.1|cystathionase-like [Acyrthosiphon pisum] >gi|239791187|dbj|BAH72093.1| ACYPI000919 [Acyrthosiphon pisum]	NP_001157405
contig11066	gi|118781370|ref|XP_311434.3|AGAP010720-PA [Anopheles gambiae str. PEST] >gi|116130138|gb|EAA07012.3| AGAP010720-PA [Anopheles gambiae str. PEST]	XP_311434
contig11068	gi|194219875|ref|XP_001502536.2|PREDICTED: similar to solute carrier family 23 (nucleobase transporters), member 1 [Equus caballus]	XP_001502536
contig11070	gi|170061451|ref|XP_001866238.1|conserved hypothetical protein [Culex quinquefasciatus] >gi|167879665|gb|EDS43048.1| conserved hypothetical protein [Culex quinquefasciatus]	XP_001866238
contig11071	gi|145207351|emb|CAM84199.1|hexamerin 4 [Perla marginata]	CAM84199
contig11072	gi|115928254|ref|XP_794940.2|PREDICTED: similar to smooth muscle myosin heavy chain 11 isoform SM1-like [Strongylocentrotus purpuratus] >gi|115961524|ref|XP_001182478.1| PREDICTED: similar to smooth muscle myosin heavy chain 11 isoform SM1-like [Strongylocentrotus purpuratus]	XP_794940
contig11073	gi|91091704|ref|XP_972821.1|PREDICTED: similar to phosphatidylinositol 4-kinase beta [Tribolium castaneum] >gi|270001265|gb|EEZ97712.1| four wheel drive [Tribolium castaneum]	XP_972821
contig11074	gi|193664775|ref|XP_001947747.1|PREDICTED: similar to Collagen alpha-2(IV) chain [Acyrthosiphon pisum]	XP_001947747
contig11075	gi|193709227|ref|XP_001944504.1|PREDICTED: similar to AGAP007667-PA [Acyrthosiphon pisum]	XP_001944504
contig11076	gi|91077876|ref|XP_972781.1|PREDICTED: similar to AGAP004063-PA [Tribolium castaneum]	XP_972781
contig11079	gi|156543270|ref|XP_001606778.1|PREDICTED: similar to Smpd4 protein [Nasonia vitripennis]	XP_001606778
contig1108	gi|156537526|ref|XP_001607485.1|PREDICTED: similar to conserved hypothetical protein [Nasonia vitripennis]	XP_001607485
contig11080	gi|91086901|ref|XP_970921.1|PREDICTED: similar to origin recognition complex subunit 4 [Tribolium castaneum] >gi|270010481|gb|EFA06929.1| hypothetical protein TcasGA2_TC009879 [Tribolium castaneum]	XP_970921
contig11081	gi|112983910|ref|NP_001037400.1|chemosensory protein 6 [Bombyx mori] >gi|77415580|emb|CAJ01459.1| hypothetical protein [Bombyx mori] >gi|87248381|gb|ABD36243.1| antennal-specific protein 3c precursor [Bombyx mori] >gi|112032153|gb|ABH88199.1| chemosensory protein 6 [Bombyx mori] >gi|115551746|dbj|BAF34355.1| chemosensory protein7 [Bombyx mori]	NP_001037400
contig11082	gi|242014650|ref|XP_002427998.1|tight junction protein tama, putative [Pediculus humanus corporis] >gi|212512517|gb|EEB15260.1| tight junction protein tama, putative [Pediculus humanus corporis]	XP_002427998
contig11083	gi|193577793|ref|XP_001946747.1|PREDICTED: similar to split ends CG18497-PA [Acyrthosiphon pisum]	XP_001946747
contig11086	gi|242020592|ref|XP_002430736.1|conserved hypothetical protein [Pediculus humanus corporis] >gi|212515933|gb|EEB17998.1| conserved hypothetical protein [Pediculus humanus corporis]	XP_002430736
contig11087	gi|66522902|ref|XP_391985.2|PREDICTED: similar to chico CG5686-PA [Apis mellifera]	XP_391985
contig11088	gi|242018378|ref|XP_002429654.1|conserved hypothetical protein [Pediculus humanus corporis] >gi|212514639|gb|EEB16916.1| conserved hypothetical protein [Pediculus humanus corporis]	XP_002429654
contig1109	gi|242016224|ref|XP_002428729.1|import inner membrane translocase subunit TIM50-C, putative [Pediculus humanus corporis] >gi|212513414|gb|EEB15991.1| import inner membrane translocase subunit TIM50-C, putative [Pediculus humanus corporis]	XP_002428729
contig11090	gi|242012077|ref|XP_002426767.1|conserved hypothetical protein [Pediculus humanus corporis] >gi|212510949|gb|EEB14029.1| conserved hypothetical protein [Pediculus humanus corporis]	XP_002426767
contig11093	gi|114581006|ref|XP_525929.2|PREDICTED: RAB3 GTPase-activating protein isoform 3 [Pan troglodytes]	XP_525929
contig111	gi|183206458|gb|ACC54436.1|GroEL [Candidatus Portiera aleyrodidarum]	ACC54436
contig1110	gi|110756316|ref|XP_001120652.1|PREDICTED: similar to Protein FAM51A1 [Apis mellifera]	XP_001120652
contig11101	gi|187119178|ref|NP_001119690.1|vacuolar H[+] ATPase 14kD subunit [Acyrthosiphon pisum] >gi|89473728|gb|ABD72676.1| putative vacuolar ATP synthase subunit F [Acyrthosiphon pisum] >gi|239789617|dbj|BAH71421.1| ACYPI000082 [Acyrthosiphon pisum]	NP_001119690
contig11106	gi|242019954|ref|XP_002430423.1|DEAD box ATP-dependent RNA helicase, putative [Pediculus humanus corporis] >gi|212515553|gb|EEB17685.1| DEAD box ATP-dependent RNA helicase, putative [Pediculus humanus corporis]	XP_002430423
contig11108	gi|270004992|gb|EFA01440.1|hypothetical protein TcasGA2_TC030701 [Tribolium castaneum]	EFA01440
contig11109	gi|242021992|ref|XP_002431426.1|ubiquitin, putative [Pediculus humanus corporis] >gi|212516707|gb|EEB18688.1| ubiquitin, putative [Pediculus humanus corporis]	XP_002431426
contig1111	gi|90819976|gb|ABD98745.1|putative mitochondrial ATP synthase F chain [Graphocephala atropunctata]	ABD98745
contig11113	gi|193704757|ref|XP_001946376.1|PREDICTED: similar to Nopp140 CG7421-PB [Acyrthosiphon pisum]	XP_001946376
contig11114	gi|163914901|ref|NP_001106636.1|Rab geranylgeranyltransferase, beta subunit [Xenopus (Silurana) tropicalis] >gi|160774445|gb|AAI55528.1| LOC100127877 protein [Xenopus (Silurana) tropicalis]	NP_001106636
contig11115	gi|193624920|ref|XP_001948288.1|PREDICTED: similar to RAS and EF-hand domain-containing protein homolog [Acyrthosiphon pisum]	XP_001948288
contig11116	gi|194220931|ref|XP_001501745.2|PREDICTED: similar to CG9186 CG9186-PB [Equus caballus]	XP_001501745
contig11118	gi|193688328|ref|XP_001947555.1|PREDICTED: similar to phosphatidylinositol 4-kinase type-ii [Acyrthosiphon pisum]	XP_001947555
contig11119	gi|91089063|ref|XP_970679.1|PREDICTED: similar to AGAP004205-PA [Tribolium castaneum] >gi|270012406|gb|EFA08854.1| hypothetical protein TcasGA2_TC006555 [Tribolium castaneum]	XP_970679
contig1112	gi|260830981|ref|XP_002610438.1|hypothetical protein BRAFLDRAFT_124259 [Branchiostoma floridae] >gi|229295804|gb|EEN66448.1| hypothetical protein BRAFLDRAFT_124259 [Branchiostoma floridae]	XP_002610438
contig11121	gi|193615543|ref|XP_001951729.1|PREDICTED: similar to AGAP007667-PA [Acyrthosiphon pisum]	XP_001951729
contig11123	gi|92114436|ref|YP_574364.1|seryl-tRNA synthetase [Chromohalobacter salexigens DSM 3043] >gi|122419603|sp|Q1QV43.1|SYS_CHRSD RecName: Full=Seryl-tRNA synthetase; AltName: Full=Seryl-tRNA(Ser/Sec) synthetase; AltName: Full=Serine--tRNA ligase; Short=SerRS >gi|91797526|gb|ABE59665.1| seryl-tRNA synthetase [Chromohalobacter salexigens DSM 3043]	YP_574364
contig11126	gi|162951747|gb|ABY21735.1|LD07116p [Drosophila melanogaster]	ABY21735
contig11129	gi|156545485|ref|XP_001606971.1|PREDICTED: similar to Peroxin-5 [Nasonia vitripennis]	XP_001606971
contig1113	gi|289743369|gb|ADD20432.1|mitochondrial ribosomal protein L13 [Glossina morsitans morsitans]	ADD20432
contig11130	gi|242019080|ref|XP_002429994.1|conserved hypothetical protein [Pediculus humanus corporis] >gi|212515049|gb|EEB17256.1| conserved hypothetical protein [Pediculus humanus corporis]	XP_002429994
contig11132	gi|94158626|ref|NP_001035323.1|cytochrome P450 4G11 [Apis mellifera] >gi|78217419|gb|ABB36785.1| cytochrome P450 monooxygenase [Apis mellifera]	NP_001035323
contig11134	gi|28569864|dbj|BAC57906.1|reverse transcriptase [Anopheles gambiae]	BAC57906
contig11135	gi|156543060|ref|XP_001604662.1|PREDICTED: similar to alpha-glucosidase [Nasonia vitripennis]	XP_001604662
contig11136	gi|41055548|ref|NP_956871.1|N-acylsphingosine amidohydrolase [Danio rerio] >gi|34784534|gb|AAH56693.1| Zgc:66026 [Danio rerio]	NP_956871
contig11138	gi|291242588|ref|XP_002741188.1|PREDICTED: CG4572-like [Saccoglossus kowalevskii]	XP_002741188
contig1114	gi|91095139|ref|XP_973052.1|PREDICTED: similar to methyltransferase 10 domain containing [Tribolium castaneum] >gi|270015731|gb|EFA12179.1| hypothetical protein TcasGA2_TC002332 [Tribolium castaneum]	XP_973052
contig11141	gi|270009778|gb|EFA06226.1|hypothetical protein TcasGA2_TC009075 [Tribolium castaneum]	EFA06226
contig11142	gi|112982721|ref|NP_001037117.1|zinc finger protein [Bombyx mori] >gi|59858992|gb|AAX09282.1| zinc finger protein [Bombyx mori]	NP_001037117
contig11144	gi|91091540|ref|XP_970769.1|PREDICTED: similar to mitochondrial NADH-ubiquinone oxidoreductase AGGG subunit [Tribolium castaneum] >gi|270001025|gb|EEZ97472.1| hypothetical protein TcasGA2_TC011303 [Tribolium castaneum]	XP_970769
contig11147	gi|156543382|ref|XP_001599910.1|PREDICTED: similar to l-asparaginase i [Nasonia vitripennis]	XP_001599910
contig11148	gi|156543487|ref|XP_001601828.1|PREDICTED: similar to conserved hypothetical protein [Nasonia vitripennis]	XP_001601828
contig11149	gi|197304701|ref|NP_001127865.1|lines [Nasonia vitripennis]	NP_001127865
contig11150	gi|270005014|gb|EFA01462.1|hypothetical protein TcasGA2_TC007008 [Tribolium castaneum]	EFA01462
contig11151	gi|58390932|ref|XP_318078.2|AGAP004742-PB [Anopheles gambiae str. PEST] >gi|55236884|gb|EAA13216.3| AGAP004742-PB [Anopheles gambiae str. PEST]	XP_318078
contig11152	gi|194767089|ref|XP_001965651.1|GF22608 [Drosophila ananassae] >gi|190619642|gb|EDV35166.1| GF22608 [Drosophila ananassae]	XP_001965651
contig11153	gi|268575874|ref|XP_002642917.1|Hypothetical protein CBG15192 [Caenorhabditis briggsae] >gi|187027345|emb|CAP33557.1| Hypothetical protein CBG15192 [Caenorhabditis briggsae]	XP_002642917
contig11155	gi|156550655|ref|XP_001605060.1|PREDICTED: similar to mmr1/hsr1 GTP binding protein [Nasonia vitripennis]	XP_001605060
contig11158	gi|193700092|ref|XP_001951744.1|PREDICTED: similar to abc transporter [Acyrthosiphon pisum]	XP_001951744
contig11159	gi|242009479|ref|XP_002425513.1|DNA-directed RNA polymerase II 135 kDa polypeptide, putative [Pediculus humanus corporis] >gi|212509368|gb|EEB12775.1| DNA-directed RNA polymerase II 135 kDa polypeptide, putative [Pediculus humanus corporis]	XP_002425513
contig1116	gi|110764858|ref|XP_001123210.1|PREDICTED: similar to Gonadal protein gdl [Apis mellifera]	XP_001123210
contig11160	gi|193652499|ref|XP_001948201.1|PREDICTED: similar to GA19694-PA [Acyrthosiphon pisum]	XP_001948201
contig11161	gi|189240296|ref|XP_973610.2|PREDICTED: similar to CG9342 CG9342-PA [Tribolium castaneum] >gi|270011566|gb|EFA08014.1| hypothetical protein TcasGA2_TC005603 [Tribolium castaneum]	XP_973610
contig11162	gi|242019912|ref|XP_002430402.1|hypothetical protein Phum_PHUM476960 [Pediculus humanus corporis] >gi|212515532|gb|EEB17664.1| hypothetical protein Phum_PHUM476960 [Pediculus humanus corporis]	XP_002430402
contig11166	gi|66808977|ref|XP_638211.1|NOP5 family protein [Dictyostelium discoideum AX4] >gi|74853718|sp|Q54MT2.1|NOP56_DICDI RecName: Full=Nucleolar protein 56; AltName: Full=Nucleolar protein 5A >gi|60466625|gb|EAL64677.1| NOP5 family protein [Dictyostelium discoideum AX4]	XP_638211
contig1117	gi|62087113|dbj|BAD92015.1|carboxylesterase [Athalia rosae]	BAD92015
contig11170	gi|110759101|ref|XP_625087.2|PREDICTED: similar to hephaestus CG31000-PC, isoform C [Apis mellifera]	XP_625087
contig11171	gi|260788846|ref|XP_002589460.1|hypothetical protein BRAFLDRAFT_280890 [Branchiostoma floridae] >gi|229274637|gb|EEN45471.1| hypothetical protein BRAFLDRAFT_280890 [Branchiostoma floridae]	XP_002589460
contig11172	gi|193683408|ref|XP_001944333.1|PREDICTED: similar to Laminin B2 CG3322-PA [Acyrthosiphon pisum]	XP_001944333
contig11173	gi|125843865|ref|XP_001343884.1|PREDICTED: similar to polyprotein [Danio rerio]	XP_001343884
contig11175	gi|156537177|ref|XP_001604206.1|PREDICTED: similar to ribosome biogenesis protein brix [Nasonia vitripennis]	XP_001604206
contig1118	gi|194900962|ref|XP_001980024.1|GG16905 [Drosophila erecta] >gi|190651727|gb|EDV48982.1| GG16905 [Drosophila erecta]	XP_001980024
contig11180	gi|242025182|ref|XP_002433005.1|N-acetylglucosaminyl-phosphatidylinositol de-N-acetylase, putative [Pediculus humanus corporis] >gi|212518514|gb|EEB20267.1| N-acetylglucosaminyl-phosphatidylinositol de-N-acetylase, putative [Pediculus humanus corporis]	XP_002433005
contig11181	gi|170047779|ref|XP_001851387.1|OV-16 antigen [Culex quinquefasciatus] >gi|167870074|gb|EDS33457.1| OV-16 antigen [Culex quinquefasciatus]	XP_001851387
contig11182	gi|270014673|gb|EFA11121.1|hypothetical protein TcasGA2_TC004721 [Tribolium castaneum]	EFA11121
contig11185	gi|242007798|ref|XP_002424709.1|conserved hypothetical protein [Pediculus humanus corporis] >gi|212508202|gb|EEB11971.1| conserved hypothetical protein [Pediculus humanus corporis]	XP_002424709
contig11186	gi|156545313|ref|XP_001605567.1|PREDICTED: similar to racgtpase-activating protein [Nasonia vitripennis]	XP_001605567
contig11189	gi|91094297|ref|XP_971720.1|PREDICTED: similar to steroid dehydrogenase [Tribolium castaneum] >gi|270014405|gb|EFA10853.1| hypothetical protein TcasGA2_TC001630 [Tribolium castaneum]	XP_971720
contig1119	gi|110759030|ref|XP_001122379.1|PREDICTED: similar to CG31248-PA [Apis mellifera]	XP_001122379
contig11191	gi|242007485|ref|XP_002424570.1|conserved hypothetical protein [Pediculus humanus corporis] >gi|212508013|gb|EEB11832.1| conserved hypothetical protein [Pediculus humanus corporis]	XP_002424570
contig11197	gi|110773078|ref|XM_001123256.1|PREDICTED: Apis mellifera similar to brahma CG5942-PA, isoform A (LOC727547), partial mRNA	XM_001123256
contig11198	gi|255548920|ref|XP_002515516.1|grr1, plant, putative [Ricinus communis] >gi|223545460|gb|EEF46965.1| grr1, plant, putative [Ricinus communis]	XP_002515516
contig112	gi|88801010|ref|ZP_01116560.1|molecular chaperone DnaK [Reinekea sp. MED297] >gi|88776277|gb|EAR07502.1| molecular chaperone DnaK [Reinekea sp. MED297]	ZP_01116560
contig1120	gi|242010611|ref|XP_002426058.1|survival motor neuron protein, putative [Pediculus humanus corporis] >gi|212510072|gb|EEB13320.1| survival motor neuron protein, putative [Pediculus humanus corporis]	XP_002426058
contig11200	gi|242002946|ref|XP_002422552.1|conserved hypothetical protein [Pediculus humanus corporis] >gi|212505342|gb|EEB09814.1| conserved hypothetical protein [Pediculus humanus corporis]	XP_002422552
contig11203	gi|156553797|ref|XP_001601556.1|PREDICTED: similar to ENSANGP00000012399 [Nasonia vitripennis]	XP_001601556
contig11206	gi|109465933|ref|XP_001068310.1|PREDICTED: hypothetical protein [Rattus norvegicus]	XP_001068310
contig11207	gi|242010346|ref|XP_002425929.1|conserved hypothetical protein [Pediculus humanus corporis] >gi|212509912|gb|EEB13191.1| conserved hypothetical protein [Pediculus humanus corporis]	XP_002425929
contig11208	gi|110772336|ref|XP_395632.3|PREDICTED: similar to specifically Rac1-associated protein 1 CG4931-PA isoform 1 [Apis mellifera]	XP_395632
contig1121	gi|38605207|sp|Q7Z1B8.1|S61G1_GRYORRecName: Full=Protein transport protein Sec61 subunit gamma >gi|31324444|gb|AAP47228.1| Sec61p gamma subunit [Gryllotalpa orientalis]	Q7Z1B8
contig11210	gi|158290210|ref|XP_001237393.2|AGAP003049-PA [Anopheles gambiae str. PEST] >gi|157017785|gb|EAU77039.2| AGAP003049-PA [Anopheles gambiae str. PEST]	XP_001237393
contig11211	gi|158299554|ref|XP_319650.4|AGAP008904-PA [Anopheles gambiae str. PEST] >gi|157013574|gb|EAA14875.5| AGAP008904-PA [Anopheles gambiae str. PEST]	XP_319650
contig11212	gi|239789415|dbj|BAH71333.1|ACYPI23752 [Acyrthosiphon pisum]	BAH71333
contig11214	gi|121543925|gb|ABM55627.1|putative 14-3-3 protein [Maconellicoccus hirsutus]	ABM55627
contig11215	gi|110755156|ref|XP_394429.3|PREDICTED: similar to Mlx interactor CG18362-PC, isoform C [Apis mellifera]	XP_394429
contig11216	gi|193700025|ref|XP_001944338.1|PREDICTED: similar to AGAP006655-PA [Acyrthosiphon pisum]	XP_001944338
contig11217	gi|91077416|ref|XP_975391.1|PREDICTED: similar to AGAP001945-PA [Tribolium castaneum] >gi|270002125|gb|EEZ98572.1| hypothetical protein TcasGA2_TC001084 [Tribolium castaneum]	XP_975391
contig11219	gi|110751284|ref|XM_001122031.1|PREDICTED: Apis mellifera similar to nejire CG15319-PB (LOC726280), mRNA	XM_001122031
contig1122	gi|193652448|ref|XP_001948200.1|PREDICTED: similar to GA10436-PA [Acyrthosiphon pisum]	XP_001948200
contig11223	gi|242000882|ref|XP_002435084.1|galactose-3-O-sulfotransferase, putative [Ixodes scapularis] >gi|215498414|gb|EEC07908.1| galactose-3-O-sulfotransferase, putative [Ixodes scapularis]	XP_002435084
contig11225	gi|195436164|ref|XP_002066039.1|GK22143 [Drosophila willistoni] >gi|194162124|gb|EDW77025.1| GK22143 [Drosophila willistoni]	XP_002066039
contig11226	gi|156546038|ref|XP_001600199.1|PREDICTED: similar to short-chain dehydrogenase [Nasonia vitripennis]	XP_001600199
contig11227	gi|156542873|ref|XP_001600632.1|PREDICTED: similar to GA18092-PA [Nasonia vitripennis]	XP_001600632
contig11228	gi|157113576|ref|XP_001652004.1|sodium-dependent phosphate transporter [Aedes aegypti] >gi|108877650|gb|EAT41875.1| sodium-dependent phosphate transporter [Aedes aegypti]	XP_001652004
contig1123	gi|193580135|ref|XP_001945966.1|PREDICTED: similar to CG15117 CG15117-PA [Acyrthosiphon pisum]	XP_001945966
contig11231	gi|46561738|gb|AAT01074.1|putative arginine kinase [Homalodisca vitripennis]	AAT01074
contig11236	gi|242014790|ref|XP_002428068.1|Microsomal glutathione S-transferase, putative [Pediculus humanus corporis] >gi|212512587|gb|EEB15330.1| Microsomal glutathione S-transferase, putative [Pediculus humanus corporis]	XP_002428068
contig1124	gi|110764039|ref|XP_001121510.1|PREDICTED: similar to CG8677-PA [Apis mellifera]	XP_001121510
contig11240	gi|158297231|ref|XP_317493.4|AGAP007975-PA [Anopheles gambiae str. PEST] >gi|157015094|gb|EAA12479.4| AGAP007975-PA [Anopheles gambiae str. PEST]	XP_317493
contig11242	gi|161343839|tpg|DAA06100.1|TPA_inf: cathepsin B [Acyrthosiphon pisum]	DAA06100
contig11247	gi|156543394|ref|XP_001600142.1|PREDICTED: similar to ENSANGP00000011842 [Nasonia vitripennis]	XP_001600142
contig1125	gi|260822663|ref|XP_002606721.1|hypothetical protein BRAFLDRAFT_82362 [Branchiostoma floridae] >gi|229292065|gb|EEN62731.1| hypothetical protein BRAFLDRAFT_82362 [Branchiostoma floridae]	XP_002606721
contig11250	gi|110764046|ref|XP_393153.3|PREDICTED: similar to CAP CG18408-PC, isoform C [Apis mellifera]	XP_393153
contig11251	gi|110758071|ref|XP_001120920.1|PREDICTED: similar to Phosphomevalonate kinase (PMKase) [Apis mellifera]	XP_001120920
contig11252	gi|156547175|ref|XP_001603965.1|PREDICTED: similar to rCG33945 [Nasonia vitripennis]	XP_001603965
contig11253	gi|91080401|ref|XP_966987.1|PREDICTED: similar to ANK repeat and LEM domain-containing protein KIAA0692 [Tribolium castaneum] >gi|270005746|gb|EFA02194.1| hypothetical protein TcasGA2_TC007850 [Tribolium castaneum]	XP_966987
contig11259	gi|189532603|ref|XP_685984.3|PREDICTED: im:7151086 [Danio rerio]	XP_685984
contig1126	gi|156551039|ref|XP_001604364.1|PREDICTED: similar to conserved hypothetical protein [Nasonia vitripennis]	XP_001604364
contig11260	gi|156544377|ref|XP_001607405.1|PREDICTED: similar to zinc finger protein [Nasonia vitripennis]	XP_001607405
contig11261	gi|193629797|ref|XP_001951374.1|PREDICTED: similar to delangin, partial [Acyrthosiphon pisum]	XP_001951374
contig11262	gi|242006462|ref|XP_002424069.1|organic cation transporter, putative [Pediculus humanus corporis] >gi|212507375|gb|EEB11331.1| organic cation transporter, putative [Pediculus humanus corporis]	XP_002424069
contig11268	gi|193697482|ref|XP_001949570.1|PREDICTED: similar to 39S ribosomal protein L44 [Acyrthosiphon pisum]	XP_001949570
contig11269	gi|242004538|ref|XP_002423140.1|Charged multivesicular body protein 4C, putative [Pediculus humanus corporis] >gi|212506086|gb|EEB10402.1| Charged multivesicular body protein 4C, putative [Pediculus humanus corporis]	XP_002423140
contig1127	gi|193702201|ref|XP_001944064.1|PREDICTED: similar to eIF3-S9 [Acyrthosiphon pisum]	XP_001944064
contig11270	gi|291225848|ref|XP_002732910.1|PREDICTED: DNA-directed DNA polymerase epsilon 2-like [Saccoglossus kowalevskii]	XP_002732910
contig11272	gi|189240985|ref|XP_001808932.1|PREDICTED: similar to nitrate, fromate, iron dehydrogenase [Tribolium castaneum] >gi|270012992|gb|EFA09440.1| hypothetical protein TcasGA2_TC010652 [Tribolium castaneum]	XP_001808932
contig11274	gi|260829583|ref|XP_002609741.1|hypothetical protein BRAFLDRAFT_280281 [Branchiostoma floridae] >gi|229295103|gb|EEN65751.1| hypothetical protein BRAFLDRAFT_280281 [Branchiostoma floridae]	XP_002609741
contig11275	gi|194900062|ref|XP_001979576.1|GG23117 [Drosophila erecta] >gi|190651279|gb|EDV48534.1| GG23117 [Drosophila erecta]	XP_001979576
contig11276	gi|51945614|gb|AY521265.2|Trialeurodes vaporariorum mitochondrion, complete genome	AY521265
contig11277	gi|242009303|ref|XP_002425429.1|conserved hypothetical protein [Pediculus humanus corporis] >gi|212509246|gb|EEB12691.1| conserved hypothetical protein [Pediculus humanus corporis]	XP_002425429
contig11279	gi|91085893|ref|XP_967993.1|PREDICTED: similar to bcn92 CG3717-PA [Tribolium castaneum]	XP_967993
contig1128	gi|197313734|ref|NP_861433.2|acyl-Coenzyme A dehydrogenase family, member 9 [Rattus norvegicus] >gi|171847104|gb|AAI62016.1| Acad9 protein [Rattus norvegicus]	NP_861433
contig11280	gi|91077588|ref|XP_973180.1|PREDICTED: similar to cytochrome P450 [Tribolium castaneum] >gi|270002749|gb|EEZ99196.1| cytochrome P450 304E1 [Tribolium castaneum]	XP_973180
contig11281	gi|158286904|ref|XP_308996.3|AGAP006746-PA [Anopheles gambiae str. PEST] >gi|157020690|gb|EAA04726.3| AGAP006746-PA [Anopheles gambiae str. PEST]	XP_308996
contig11282	gi|118102914|ref|XP_418115.2|PREDICTED: similar to NDP52 isoform 2 [Gallus gallus]	XP_418115
contig11285	gi|91078538|ref|XP_970648.1|PREDICTED: similar to CG10671 CG10671-PA [Tribolium castaneum] >gi|270003835|gb|EFA00283.1| hypothetical protein TcasGA2_TC003116 [Tribolium castaneum]	XP_970648
contig11286	gi|110758277|ref|XP_392451.3|PREDICTED: similar to Transcription initiation factor TFIID subunit 4 (Transcription initiation factor TFIID 110 kDa subunit) (p110) (TAFII-110) (110 kDa TBP-associated factor) [Apis mellifera]	XP_392451
contig11287	gi|189239349|ref|XP_973999.2|PREDICTED: similar to CDNA sequence BC060632 [Tribolium castaneum]	XP_973999
contig11288	gi|162462783|ref|NP_001104822.1|alpha-esterase 45 [Bombyx mori] >gi|160694399|gb|ABX46627.1| carboxylesterase-6 [Bombyx mori]	NP_001104822
contig11290	gi|66529797|ref|XP_396163.2|PREDICTED: similar to CG3911-PA [Apis mellifera]	XP_396163
contig11295	gi|270015974|gb|EFA12422.1|hypothetical protein TcasGA2_TC004414 [Tribolium castaneum]	EFA12422
contig11297	gi|242020734|ref|XP_002430806.1|WD-repeat protein, putative [Pediculus humanus corporis] >gi|212516009|gb|EEB18068.1| WD-repeat protein, putative [Pediculus humanus corporis]	XP_002430806
contig11298	gi|170047779|ref|XP_001851387.1|OV-16 antigen [Culex quinquefasciatus] >gi|167870074|gb|EDS33457.1| OV-16 antigen [Culex quinquefasciatus]	XP_001851387
contig113	gi|242011990|ref|XP_002426726.1|serine/threonine-protein phosphatase PP-V, putative [Pediculus humanus corporis] >gi|212510897|gb|EEB13988.1| serine/threonine-protein phosphatase PP-V, putative [Pediculus humanus corporis]	XP_002426726
contig1130	gi|193711485|ref|XP_001951514.1|PREDICTED: similar to AGAP009971-PA [Acyrthosiphon pisum]	XP_001951514
contig11301	gi|242022601|ref|XP_002431728.1|Splicing factor 3A subunit, putative [Pediculus humanus corporis] >gi|212517043|gb|EEB18990.1| Splicing factor 3A subunit, putative [Pediculus humanus corporis]	XP_002431728
contig11302	gi|272876767|gb|ACZ96371.1|ion transport protein isoform B [Rhodnius prolixus]	ACZ96371
contig11303	gi|118104219|ref|XP_413970.2|PREDICTED: similar to YTH domain containing 2 [Gallus gallus]	XP_413970
contig11304	gi|156551171|ref|XP_001604449.1|PREDICTED: similar to GA20059-PA [Nasonia vitripennis]	XP_001604449
contig11306	gi|193596470|ref|XP_001949518.1|PREDICTED: similar to GA18458-PA [Acyrthosiphon pisum]	XP_001949518
contig11308	gi|159873|gb|AAA29411.1|O.V.-16 antigen precursor [Onchocerca volvulus]	AAA29411
contig11309	gi|91084051|ref|XP_967428.1|PREDICTED: similar to importin beta-3 [Tribolium castaneum] >gi|270006692|gb|EFA03140.1| hypothetical protein TcasGA2_TC013052 [Tribolium castaneum]	XP_967428
contig1131	gi|244790097|ref|NP_001156454.1|cathepsin F isoform 2 [Acyrthosiphon pisum]	NP_001156454
contig11311	gi|156544219|ref|XP_001606723.1|PREDICTED: similar to huntingtin interacting protein [Nasonia vitripennis]	XP_001606723
contig11314	gi|189236538|ref|XP_975516.2|PREDICTED: similar to 77 kDa echinoderm microtubule-associated protein [Tribolium castaneum]	XP_975516
contig11315	gi|157124710|ref|XP_001654165.1|short-chain dehydrogenase [Aedes aegypti] >gi|108882794|gb|EAT47019.1| short-chain dehydrogenase [Aedes aegypti]	XP_001654165
contig11317	gi|156619401|gb|ABU88380.1|serine carboxypeptidase SCP-2 [Triatoma brasiliensis]	ABU88380
contig11318	gi|110772200|ref|XP_392611.3|PREDICTED: similar to CG18811-PA [Apis mellifera]	XP_392611
contig11319	gi|260807243|ref|XP_002598418.1|hypothetical protein BRAFLDRAFT_123389 [Branchiostoma floridae] >gi|229283691|gb|EEN54430.1| hypothetical protein BRAFLDRAFT_123389 [Branchiostoma floridae]	XP_002598418
contig1132	gi|110763504|ref|XP_392073.3|PREDICTED: similar to Colorectal mutant cancer protein (Protein MCC) isoform 1 [Apis mellifera]	XP_392073
contig11321	gi|291231878|ref|XP_002735891.1|PREDICTED: TAF6-like RNA polymerase II-like [Saccoglossus kowalevskii]	XP_002735891
contig11322	gi|157121163|ref|XP_001659855.1|glycoside hydrolases [Aedes aegypti] >gi|108874684|gb|EAT38909.1| glycoside hydrolases [Aedes aegypti]	XP_001659855
contig11324	gi|110764911|ref|XP_395519.3|PREDICTED: similar to Painting of fourth CG3691-PB, isoform B [Apis mellifera]	XP_395519
contig11325	gi|170035812|ref|XP_001845761.1|conserved hypothetical protein [Culex quinquefasciatus] >gi|167878198|gb|EDS41581.1| conserved hypothetical protein [Culex quinquefasciatus]	XP_001845761
contig11326	gi|193620167|ref|XP_001942966.1|PREDICTED: similar to ribosome recycling factor, mitochondrial [Acyrthosiphon pisum]	XP_001942966
contig1133	gi|270006529|gb|EFA02977.1|hypothetical protein TcasGA2_TC030780 [Tribolium castaneum]	EFA02977
contig11330	gi|25245872|gb|AAN73018.1|endothelin-converting enzyme [Locusta migratoria]	AAN73018
contig11334	gi|242009866|ref|XP_002425703.1|tyrosine-protein kinase pr2, putative [Pediculus humanus corporis] >gi|212509604|gb|EEB12965.1| tyrosine-protein kinase pr2, putative [Pediculus humanus corporis]	XP_002425703
contig11336	gi|195161270|ref|XP_002021491.1|GL26539 [Drosophila persimilis] >gi|194103291|gb|EDW25334.1| GL26539 [Drosophila persimilis]	XP_002021491
contig1134	gi|3024084|sp|Q26474.1|LACH_SCHAMRecName: Full=Lachesin; Flags: Precursor >gi|294841|gb|AAC37185.1| lachesin [Schistocerca americana]	Q26474
contig11342	gi|259875703|gb|EZ286262.1|TSA: Artemisia annua strain Madagascar Contig12649, mRNA sequence	EZ286262
contig11343	gi|163814444|ref|ZP_02205833.1|hypothetical protein COPEUT_00595 [Coprococcus eutactus ATCC 27759] >gi|158450079|gb|EDP27074.1| hypothetical protein COPEUT_00595 [Coprococcus eutactus ATCC 27759]	ZP_02205833
contig11344	gi|91094431|ref|XP_969591.1|PREDICTED: similar to AGAP008909-PA [Tribolium castaneum] >gi|270016373|gb|EFA12819.1| hypothetical protein TcasGA2_TC001886 [Tribolium castaneum]	XP_969591
contig11345	gi|167234390|ref|NP_001107818.1|adipokinetic hormone 2 [Tribolium castaneum] >gi|81170844|gb|ABB58740.1| AKH-II preprohormone [Tribolium castaneum] >gi|126116534|gb|ABN79649.1| adipokinetic hormone 2 [Tribolium castaneum]	NP_001107818
contig11347	gi|242210356|ref|XP_002471021.1|60S ribosomal protein L11 [Postia placenta Mad-698-R] >gi|242211603|ref|XP_002471639.1| 60S ribosomal protein L11 [Postia placenta Mad-698-R] >gi|220729315|gb|EED83192.1| 60S ribosomal protein L11 [Postia placenta Mad-698-R] >gi|220729923|gb|EED83789.1| 60S ribosomal protein L11 [Postia placenta Mad-698-R]	XP_002471021
contig11348	gi|242021289|ref|XP_002431077.1|RING finger and WD repeat domain protein, putative [Pediculus humanus corporis] >gi|212516326|gb|EEB18339.1| RING finger and WD repeat domain protein, putative [Pediculus humanus corporis]	XP_002431077
contig11349	gi|189236457|ref|XP_973878.2|PREDICTED: similar to AGAP008379-PA [Tribolium castaneum] >gi|270005939|gb|EFA02387.1| hypothetical protein TcasGA2_TC008067 [Tribolium castaneum]	XP_973878
contig1135	gi|110758227|ref|XP_395948.3|PREDICTED: similar to RAB, member of RAS oncogene family-like 5 [Apis mellifera]	XP_395948
contig11350	gi|270001083|gb|EEZ97530.1|hypothetical protein TcasGA2_TC011377 [Tribolium castaneum]	EEZ97530
contig11352	gi|189235593|ref|XP_968272.2|PREDICTED: similar to short-chain dehydrogenase [Tribolium castaneum]	XP_968272
contig11353	gi|242007350|ref|XP_002424504.1|15 kDa selenoprotein precursor, putative [Pediculus humanus corporis] >gi|212507922|gb|EEB11766.1| 15 kDa selenoprotein precursor, putative [Pediculus humanus corporis]	XP_002424504
contig11356	gi|48129686|ref|XP_393310.1|PREDICTED: similar to CG2126-PA [Apis mellifera]	XP_393310
contig11357	gi|91092004|ref|XP_970296.1|PREDICTED: similar to Male-specific lethal 3-like 1 (MSL3-like 1) (Male-specific lethal-3 homolog 1) [Tribolium castaneum] >gi|270000766|gb|EEZ97213.1| hypothetical protein TcasGA2_TC011005 [Tribolium castaneum]	XP_970296
contig11358	gi|211904614|emb|AM920464.1|Penicillium chrysogenum Wisconsin 54-1255 complete genome, contig Pc00c49	AM920464
contig11359	gi|72077627|ref|XP_797263.1|PREDICTED: similar to MGC52879 protein [Strongylocentrotus purpuratus] >gi|115934759|ref|XP_001183534.1| PREDICTED: similar to MGC52879 protein [Strongylocentrotus purpuratus]	XP_797263
contig1136	gi|193598893|ref|XP_001952235.1|PREDICTED: similar to AGAP006142-PA [Acyrthosiphon pisum]	XP_001952235
contig11360	gi|239788936|dbj|BAH71120.1|hypothetical protein [Acyrthosiphon pisum]	BAH71120
contig11362	gi|156547749|ref|XP_001605698.1|PREDICTED: similar to zinc finger protein, putative [Nasonia vitripennis]	XP_001605698
contig11364	gi|242004524|ref|XP_002423133.1|conserved hypothetical protein [Pediculus humanus corporis] >gi|212506079|gb|EEB10395.1| conserved hypothetical protein [Pediculus humanus corporis]	XP_002423133
contig11366	gi|242006684|ref|XP_002424177.1|FAD NAD binding oxidoreductase, putative [Pediculus humanus corporis] >gi|212507518|gb|EEB11439.1| FAD NAD binding oxidoreductase, putative [Pediculus humanus corporis]	XP_002424177
contig11367	gi|193706853|ref|XP_001944652.1|PREDICTED: similar to mediator complex subunit rgr-1 [Acyrthosiphon pisum]	XP_001944652
contig11368	gi|156543380|ref|XP_001599885.1|PREDICTED: similar to ENSANGP00000019133 [Nasonia vitripennis]	XP_001599885
contig11369	gi|242023871|ref|XP_002432354.1|hypothetical protein Phum_PHUM581350 [Pediculus humanus corporis] >gi|212517777|gb|EEB19616.1| hypothetical protein Phum_PHUM581350 [Pediculus humanus corporis]	XP_002432354
contig1137	gi|226533687|ref|NP_001152775.1|venom serine carboxypeptidase [Apis mellifera] >gi|224959857|gb|ACN71203.1| venom serine carboxypeptidase precursor [Apis mellifera]	NP_001152775
contig11370	gi|158286803|ref|XP_308936.4|AGAP006810-PA [Anopheles gambiae str. PEST] >gi|157020642|gb|EAA04292.4| AGAP006810-PA [Anopheles gambiae str. PEST]	XP_308936
contig11371	gi|242022532|ref|XP_002431694.1|conserved hypothetical protein [Pediculus humanus corporis] >gi|212517002|gb|EEB18956.1| conserved hypothetical protein [Pediculus humanus corporis]	XP_002431694
contig11372	gi|242011445|ref|XP_002426460.1|conserved hypothetical protein [Pediculus humanus corporis] >gi|212510572|gb|EEB13722.1| conserved hypothetical protein [Pediculus humanus corporis]	XP_002426460
contig11376	gi|259837815|gb|EZ327891.1|TSA: Artemisia annua strain Madagascar Contig14437, mRNA sequence	EZ327891
contig11377	gi|193627234|ref|XP_001952147.1|PREDICTED: similar to NAD-dependent methanol dehydrogenase [Acyrthosiphon pisum]	XP_001952147
contig11378	gi|270007165|gb|EFA03613.1|hypothetical protein TcasGA2_TC013701 [Tribolium castaneum]	EFA03613
contig11379	gi|170033760|ref|XP_001844744.1|conserved hypothetical protein [Culex quinquefasciatus] >gi|167874821|gb|EDS38204.1| conserved hypothetical protein [Culex quinquefasciatus]	XP_001844744
contig1138	gi|156547907|ref|XP_001604161.1|PREDICTED: similar to ENSANGP00000013956 [Nasonia vitripennis]	XP_001604161
contig11384	gi|291236730|ref|XP_002738291.1|PREDICTED: hypothetical protein, partial [Saccoglossus kowalevskii]	XP_002738291
contig11385	gi|110763752|ref|XP_001120493.1|PREDICTED: similar to transducin (beta)-like 3 [Apis mellifera]	XP_001120493
contig11386	gi|149034945|gb|EDL89665.1|ras-related C3 botulinum toxin substrate 1, isoform CRA_b [Rattus norvegicus]	EDL89665
contig11388	gi|156544998|ref|XP_001608102.1|PREDICTED: similar to actin [Nasonia vitripennis]	XP_001608102
contig1139	gi|170047507|ref|XP_001851260.1|ATPase n2b [Culex quinquefasciatus] >gi|167869933|gb|EDS33316.1| ATPase n2b [Culex quinquefasciatus]	XP_001851260
contig11391	gi|193634293|ref|XP_001945493.1|PREDICTED: similar to CG6619 CG6619-PA, partial [Acyrthosiphon pisum]	XP_001945493
contig11392	gi|91088351|ref|XP_971536.1|PREDICTED: similar to mannosyl-oligosaccharide alpha-1,2-mannosidase, putative [Tribolium castaneum]	XP_971536
contig11393	gi|47086901|ref|NP_997729.1|cyclin-dependent kinase 1 [Danio rerio] >gi|31323425|gb|AAP47014.1|AF268044_1 cell division control protein 2 [Danio rerio] >gi|50927146|gb|AAH79527.1| Cell division cycle 2 [Danio rerio]	NP_997729
contig11396	gi|195112008|ref|XP_002000568.1|GI22449 [Drosophila mojavensis] >gi|193917162|gb|EDW16029.1| GI22449 [Drosophila mojavensis]	XP_002000568
contig11398	gi|112983092|ref|NP_001037596.1|ALY [Bombyx mori] >gi|95115188|gb|ABF55960.1| ALY [Bombyx mori]	NP_001037596
contig114	gi|91083623|ref|XP_970124.1|PREDICTED: similar to citrate synthase [Tribolium castaneum] >gi|270006831|gb|EFA03279.1| hypothetical protein TcasGA2_TC013214 [Tribolium castaneum]	XP_970124
contig1140	gi|193718323|ref|XP_001949478.1|PREDICTED: similar to prolylcarboxypeptidase [Acyrthosiphon pisum]	XP_001949478
contig11401	gi|66513424|ref|XP_392862.2|PREDICTED: similar to pollux CG1093-PA, isoform A [Apis mellifera]	XP_392862
contig11403	gi|242023791|ref|XP_002432314.1|cAMP-specific 3,5-cyclic phosphodiesterase, putative [Pediculus humanus corporis] >gi|212517737|gb|EEB19576.1| cAMP-specific 3,5-cyclic phosphodiesterase, putative [Pediculus humanus corporis]	XP_002432314
contig11406	gi|193659873|ref|XP_001945557.1|PREDICTED: similar to semaphorin [Acyrthosiphon pisum]	XP_001945557
contig11407	gi|66552237|ref|XP_623630.1|PREDICTED: similar to CG5651-PA, isoform A isoform 1 [Apis mellifera]	XP_623630
contig1141	gi|110755349|ref|XP_001119984.1|PREDICTED: similar to CG2182-PA, isoform A [Apis mellifera]	XP_001119984
contig11411	gi|242024052|ref|XP_002432444.1|Signal transducing adapter molecule, putative [Pediculus humanus corporis] >gi|212517877|gb|EEB19706.1| Signal transducing adapter molecule, putative [Pediculus humanus corporis]	XP_002432444
contig11412	gi|242012639|ref|XP_002427037.1|1-acyl-sn-glycerol-3-phosphate acyltransferase alpha, putative [Pediculus humanus corporis] >gi|212511282|gb|EEB14299.1| 1-acyl-sn-glycerol-3-phosphate acyltransferase alpha, putative [Pediculus humanus corporis]	XP_002427037
contig11414	gi|170043701|ref|XP_001849514.1|conserved hypothetical protein [Culex quinquefasciatus] >gi|167867040|gb|EDS30423.1| conserved hypothetical protein [Culex quinquefasciatus]	XP_001849514
contig11415	gi|194755922|ref|XP_001960228.1|GF13258 [Drosophila ananassae] >gi|190621526|gb|EDV37050.1| GF13258 [Drosophila ananassae]	XP_001960228
contig11417	gi|194761400|ref|XP_001962917.1|GF14192 [Drosophila ananassae] >gi|190616614|gb|EDV32138.1| GF14192 [Drosophila ananassae]	XP_001962917
contig1142	gi|158291251|ref|XP_312783.4|AGAP003094-PA [Anopheles gambiae str. PEST] >gi|157017685|gb|EAA08461.4| AGAP003094-PA [Anopheles gambiae str. PEST]	XP_312783
contig11421	gi|269784619|ref|NP_001161422.1|hypothetical protein LOC100159619 [Acyrthosiphon pisum] >gi|193638801|ref|XP_001949556.1| PREDICTED: similar to phosphatidylethanolamine-binding protein [Acyrthosiphon pisum] >gi|239789834|dbj|BAH71516.1| ACYPI001027 [Acyrthosiphon pisum]	NP_001161422
contig11422	gi|124487740|gb|ABN11957.1|putative adenylate cyclase-associated protein 1 [Maconellicoccus hirsutus]	ABN11957
contig11423	gi|193688128|ref|XP_001944871.1|PREDICTED: similar to AGAP006374-PA [Acyrthosiphon pisum]	XP_001944871
contig11424	gi|66556295|ref|XP_395730.2|PREDICTED: similar to Transcription factor IIA L CG5930-PA, isoform A [Apis mellifera]	XP_395730
contig11425	gi|158285602|ref|XP_308390.4|AGAP007483-PA [Anopheles gambiae str. PEST] >gi|157020071|gb|EAA04375.4| AGAP007483-PA [Anopheles gambiae str. PEST]	XP_308390
contig11427	gi|195128005|ref|XP_002008457.1|GI13504 [Drosophila mojavensis] >gi|193920066|gb|EDW18933.1| GI13504 [Drosophila mojavensis]	XP_002008457
contig11428	gi|195427008|ref|XP_002061571.1|GK20637 [Drosophila willistoni] >gi|194157656|gb|EDW72557.1| GK20637 [Drosophila willistoni]	XP_002061571
contig11429	gi|118791602|ref|XP_319841.3|AGAP009091-PA [Anopheles gambiae str. PEST] >gi|116117681|gb|EAA43376.3| AGAP009091-PA [Anopheles gambiae str. PEST]	XP_319841
contig1143	gi|242247077|ref|NP_001156221.1|hypothetical protein LOC100165835 [Acyrthosiphon pisum] >gi|239791638|dbj|BAH72259.1| ACYPI006757 [Acyrthosiphon pisum]	NP_001156221
contig11436	gi|239789883|dbj|BAH71538.1|ACYPI007022 [Acyrthosiphon pisum]	BAH71538
contig11439	gi|169234826|ref|NP_001108519.1|hypothetical protein LOC687694 [Rattus norvegicus] >gi|149022832|gb|EDL79726.1| rCG26439 [Rattus norvegicus] >gi|165971631|gb|AAI58668.1| LOC687694 protein [Rattus norvegicus]	NP_001108519
contig1144	gi|119474865|ref|ZP_01615218.1|RNA polymerase sigma factor [marine gamma proteobacterium HTCC2143] >gi|119451068|gb|EAW32301.1| RNA polymerase sigma factor [marine gamma proteobacterium HTCC2143]	ZP_01615218
contig11441	gi|170058994|ref|XP_001865168.1|histone 1 [Culex quinquefasciatus] >gi|167877863|gb|EDS41246.1| histone 1 [Culex quinquefasciatus]	XP_001865168
contig11447	gi|157128734|ref|XP_001661497.1|cd36 antigen [Aedes aegypti] >gi|108872494|gb|EAT36719.1| cd36 antigen [Aedes aegypti]	XP_001661497
contig11448	gi|242014077|ref|XP_002427724.1|conserved hypothetical protein [Pediculus humanus corporis] >gi|212512165|gb|EEB14986.1| conserved hypothetical protein [Pediculus humanus corporis]	XP_002427724
contig1145	gi|195012199|ref|XP_001983524.1|GH15943 [Drosophila grimshawi] >gi|193897006|gb|EDV95872.1| GH15943 [Drosophila grimshawi]	XP_001983524
contig11450	gi|156538735|ref|XP_001607852.1|PREDICTED: similar to conserved hypothetical protein [Nasonia vitripennis]	XP_001607852
contig11452	gi|270007094|gb|EFA03542.1|hypothetical protein TcasGA2_TC013545 [Tribolium castaneum]	EFA03542
contig11456	gi|189241164|ref|XP_974773.2|PREDICTED: similar to guanine nucleotide exchange factor [Tribolium castaneum]	XP_974773
contig1146	gi|156552303|ref|XP_001600745.1|PREDICTED: similar to KRP170 [Nasonia vitripennis]	XP_001600745
contig11460	gi|91081317|ref|XP_969842.1|PREDICTED: similar to dribble CG4258-PA [Tribolium castaneum]	XP_969842
contig11462	gi|193580127|ref|XP_001945416.1|PREDICTED: similar to juvenile hormone-inducible protein 26 [Acyrthosiphon pisum]	XP_001945416
contig11466	gi|156537586|ref|XP_001607692.1|PREDICTED: similar to Sorting nexin-13 (RGS domain- and PHOX domain-containing protein) (RGS-PX1) [Nasonia vitripennis]	XP_001607692
contig1147	gi|272539985|ref|ZP_06229493.1|TPR repeat-containing adenylate/guanylate cyclase [Burkholderia sp. CCGE1002] >gi|270348125|gb|EFA51428.1| TPR repeat-containing adenylate/guanylate cyclase [Burkholderia sp. CCGE1002]	ZP_06229493
contig11470	gi|156548198|ref|XP_001607014.1|PREDICTED: similar to keratinocyte-associated protein 2 [Nasonia vitripennis]	XP_001607014
contig11471	gi|1150532|emb|CAA62752.1|peroxinectin [Pacifastacus leniusculus]	CAA62752
contig11472	gi|242011529|ref|XP_002426501.1|fbxl4, putative [Pediculus humanus corporis] >gi|212510627|gb|EEB13763.1| fbxl4, putative [Pediculus humanus corporis]	XP_002426501
contig11477	gi|91083817|ref|XP_973463.1|PREDICTED: similar to cationic amino acid transporter [Tribolium castaneum] >gi|270006773|gb|EFA03221.1| hypothetical protein TcasGA2_TC013142 [Tribolium castaneum]	XP_973463
contig11478	gi|224060051|ref|XP_002194867.1|PREDICTED: similar to WD repeat domain 69 [Taeniopygia guttata]	XP_002194867
contig11479	gi|158286803|ref|XP_308936.4|AGAP006810-PA [Anopheles gambiae str. PEST] >gi|157020642|gb|EAA04292.4| AGAP006810-PA [Anopheles gambiae str. PEST]	XP_308936
contig1148	gi|193697643|ref|XP_001947362.1|PREDICTED: hypothetical protein [Acyrthosiphon pisum]	XP_001947362
contig11480	gi|189517662|ref|XP_001922622.1|PREDICTED: similar to zinc finger protein 721 [Danio rerio]	XP_001922622
contig11481	gi|242010626|ref|XP_002426063.1|STIP1 homology and u box-containing protein, putative [Pediculus humanus corporis] >gi|212510085|gb|EEB13325.1| STIP1 homology and u box-containing protein, putative [Pediculus humanus corporis]	XP_002426063
contig11483	gi|242019130|ref|XP_002430018.1|conserved hypothetical protein [Pediculus humanus corporis] >gi|212515080|gb|EEB17280.1| conserved hypothetical protein [Pediculus humanus corporis]	XP_002430018
contig11485	gi|166796719|gb|AAI59032.1|LOC100145147 protein [Xenopus (Silurana) tropicalis]	AAI59032
contig11487	gi|156552976|ref|XP_001603615.1|PREDICTED: similar to MGC82689 protein [Nasonia vitripennis]	XP_001603615
contig1149	gi|158285687|ref|XP_308418.4|AGAP007420-PA [Anopheles gambiae str. PEST] >gi|157020113|gb|EAA04612.4| AGAP007420-PA [Anopheles gambiae str. PEST]	XP_308418
contig11490	gi|123480163|ref|XP_001323236.1|viral A-type inclusion protein [Trichomonas vaginalis G3] >gi|121906097|gb|EAY11013.1| viral A-type inclusion protein, putative [Trichomonas vaginalis G3]	XP_001323236
contig11491	gi|270008610|gb|EFA05058.1|hypothetical protein TcasGA2_TC015153 [Tribolium castaneum]	EFA05058
contig11493	gi|66513183|ref|XP_396855.2|PREDICTED: similar to Egg-derived tyrosine phosphatase CG6542-PA, isoform A isoform 1 [Apis mellifera]	XP_396855
contig11495	gi|189236343|ref|XP_975398.2|PREDICTED: similar to AGAP006990-PA [Tribolium castaneum]	XP_975398
contig11498	gi|242018362|ref|XP_002429646.1|myst histone acetyltransferase, putative [Pediculus humanus corporis] >gi|212514631|gb|EEB16908.1| myst histone acetyltransferase, putative [Pediculus humanus corporis]	XP_002429646
contig11499	gi|189234926|ref|XP_971077.2|PREDICTED: similar to unconventional myosin 95e [Tribolium castaneum]	XP_971077
contig115	gi|193683398|ref|XP_001945690.1|PREDICTED: similar to mitochondrial ribosomal protein S35 CG2101-PA [Acyrthosiphon pisum]	XP_001945690
contig1150	gi|193627302|ref|XP_001946944.1|PREDICTED: similar to AGAP004315-PA [Acyrthosiphon pisum]	XP_001946944
contig11500	gi|58390289|ref|XP_317621.2|AGAP007871-PA [Anopheles gambiae str. PEST] >gi|55237835|gb|EAA12891.2| AGAP007871-PA [Anopheles gambiae str. PEST]	XP_317621
contig11501	gi|259885584|gb|EZ276895.1|TSA: Artemisia annua strain Madagascar Contig3282, mRNA sequence	EZ276895
contig11503	gi|193603364|ref|XP_001946084.1|PREDICTED: similar to lysosomal-associated transmembrane protein [Acyrthosiphon pisum]	XP_001946084
contig11508	gi|242012924|ref|XP_002427175.1|conserved hypothetical protein [Pediculus humanus corporis] >gi|212511458|gb|EEB14437.1| conserved hypothetical protein [Pediculus humanus corporis]	XP_002427175
contig11512	gi|47778440|gb|AAT38121.1|phosphatidylethanolamine-binding protein [Branchiostoma belcheri tsingtauense]	AAT38121
contig11513	gi|193596470|ref|XP_001949518.1|PREDICTED: similar to GA18458-PA [Acyrthosiphon pisum]	XP_001949518
contig11514	gi|195386698|ref|XP_002052041.1|GJ23823 [Drosophila virilis] >gi|194148498|gb|EDW64196.1| GJ23823 [Drosophila virilis]	XP_002052041
contig11515	gi|66514025|ref|XP_394738.2|PREDICTED: similar to CG17446-PA isoform 1 [Apis mellifera]	XP_394738
contig11516	gi|270006949|gb|EFA03397.1|hypothetical protein TcasGA2_TC013383 [Tribolium castaneum]	EFA03397
contig11517	gi|242004048|ref|XP_002422952.1|glycerol-3-phosphate acyltransferase, putative [Pediculus humanus corporis] >gi|212505868|gb|EEB10214.1| glycerol-3-phosphate acyltransferase, putative [Pediculus humanus corporis]	XP_002422952
contig11518	gi|156543487|ref|XP_001601828.1|PREDICTED: similar to conserved hypothetical protein [Nasonia vitripennis]	XP_001601828
contig1152	gi|156547133|ref|XP_001605162.1|PREDICTED: similar to putative secreted salivary protein [Nasonia vitripennis]	XP_001605162
contig11520	gi|193587279|ref|XP_001947616.1|PREDICTED: similar to GA16856-PA [Acyrthosiphon pisum]	XP_001947616
contig11521	gi|91087271|ref|XP_975540.1|PREDICTED: similar to conserved hypothetical protein [Tribolium castaneum]	XP_975540
contig11523	gi|189237630|ref|XP_970913.2|PREDICTED: similar to CG10933 CG10933-PA [Tribolium castaneum] >gi|270007801|gb|EFA04249.1| hypothetical protein TcasGA2_TC014503 [Tribolium castaneum]	XP_970913
contig11524	gi|242011236|ref|XP_002426361.1|conserved hypothetical protein [Pediculus humanus corporis] >gi|212510438|gb|EEB13623.1| conserved hypothetical protein [Pediculus humanus corporis]	XP_002426361
contig11525	gi|110756316|ref|XP_001120652.1|PREDICTED: similar to Protein FAM51A1 [Apis mellifera]	XP_001120652
contig11526	gi|170029993|ref|XP_001842875.1|histone acetyltransferase Tip60 [Culex quinquefasciatus] >gi|167865335|gb|EDS28718.1| histone acetyltransferase Tip60 [Culex quinquefasciatus]	XP_001842875
contig11528	gi|194880732|ref|XP_001974516.1|GG21050 [Drosophila erecta] >gi|190657703|gb|EDV54916.1| GG21050 [Drosophila erecta]	XP_001974516
contig1153	gi|193598998|ref|XP_001951519.1|PREDICTED: similar to shaggy CG2621-PA [Acyrthosiphon pisum]	XP_001951519
contig11530	gi|242023170|ref|XP_002432009.1|dedicator of cytokinesis protein, putative [Pediculus humanus corporis] >gi|212517360|gb|EEB19271.1| dedicator of cytokinesis protein, putative [Pediculus humanus corporis]	XP_002432009
contig11531	gi|55420668|gb|AAV52188.1|elongation factor-1 alpha [Chloreuptychia agatha]	AAV52188
contig11534	gi|193652756|ref|XP_001943983.1|PREDICTED: similar to trifunctional enzyme beta subunit (tp-beta) [Acyrthosiphon pisum]	XP_001943983
contig11538	gi|156542391|ref|XP_001600878.1|PREDICTED: similar to ENSANGP00000016273 [Nasonia vitripennis]	XP_001600878
contig11539	gi|242022528|ref|XP_002431692.1|Titin, putative [Pediculus humanus corporis] >gi|212517000|gb|EEB18954.1| Titin, putative [Pediculus humanus corporis]	XP_002431692
contig1154	gi|156554552|ref|XP_001605564.1|PREDICTED: similar to transmembrane protein, putative [Nasonia vitripennis]	XP_001605564
contig11541	gi|110758018|ref|XP_392473.3|PREDICTED: similar to jumonji domain containing 1B [Apis mellifera]	XP_392473
contig11542	gi|157120600|ref|XP_001659681.1|hypothetical protein AaeL_AAEL009066 [Aedes aegypti] >gi|108874887|gb|EAT39112.1| conserved hypothetical protein [Aedes aegypti]	XP_001659681
contig11544	gi|193634158|ref|XP_001946950.1|PREDICTED: similar to draper, partial [Acyrthosiphon pisum]	XP_001946950
contig11545	gi|260800029|ref|XP_002594939.1|hypothetical protein BRAFLDRAFT_244533 [Branchiostoma floridae] >gi|229280177|gb|EEN50950.1| hypothetical protein BRAFLDRAFT_244533 [Branchiostoma floridae]	XP_002594939
contig11547	gi|156547485|ref|XP_001605590.1|PREDICTED: similar to GA17110-PA [Nasonia vitripennis]	XP_001605590
contig1155	gi|156545796|ref|XP_001605798.1|PREDICTED: similar to ENSANGP00000012220 [Nasonia vitripennis]	XP_001605798
contig11551	gi|110755716|ref|XP_397110.3|PREDICTED: similar to scribbled CG5462-PD, isoform D [Apis mellifera]	XP_397110
contig11552	gi|66519316|ref|XP_623819.1|PREDICTED: similar to MLF1-adaptor molecule CG1098-PA [Apis mellifera]	XP_623819
contig11555	gi|126328945|ref|XP_001376873.1|PREDICTED: similar to putative N-ATPase [Monodelphis domestica]	XP_001376873
contig11557	gi|195573098|ref|XP_002104532.1|GD18396 [Drosophila simulans] >gi|194200459|gb|EDX14035.1| GD18396 [Drosophila simulans]	XP_002104532
contig1156	gi|221128619|ref|XP_002165851.1|PREDICTED: similar to zinc finger CCCH-type containing 12C [Hydra magnipapillata]	XP_002165851
contig11561	gi|158296418|ref|XP_316827.4|AGAP000857-PA [Anopheles gambiae str. PEST] >gi|157015287|gb|EAA12062.4| AGAP000857-PA [Anopheles gambiae str. PEST]	XP_316827
contig11564	gi|224123030|ref|XP_002318976.1|predicted protein [Populus trichocarpa] >gi|222857352|gb|EEE94899.1| predicted protein [Populus trichocarpa]	XP_002318976
contig11567	gi|134038676|gb|ABO48430.1|type 1 envelope glycoprotein gp350 [Wood mouse herpesvirus]	ABO48430
contig1157	gi|260835122|ref|XP_002612558.1|hypothetical protein BRAFLDRAFT_219549 [Branchiostoma floridae] >gi|229297936|gb|EEN68567.1| hypothetical protein BRAFLDRAFT_219549 [Branchiostoma floridae]	XP_002612558
contig11570	gi|193652791|ref|XP_001944749.1|PREDICTED: similar to carnitine o-acyltransferase [Acyrthosiphon pisum]	XP_001944749
contig11571	gi|193603748|ref|XP_001946649.1|PREDICTED: similar to AGAP001046-PA [Acyrthosiphon pisum]	XP_001946649
contig11573	gi|156544450|ref|XP_001607634.1|PREDICTED: similar to cytochrome P450 315a1 [Nasonia vitripennis]	XP_001607634
contig11574	gi|198434541|ref|XP_002120052.1|PREDICTED: similar to BTB (POZ) domain containing 2 [Ciona intestinalis]	XP_002120052
contig11575	gi|157125518|ref|XP_001654366.1|sugar transporter [Aedes aegypti] >gi|108873601|gb|EAT37826.1| sugar transporter [Aedes aegypti]	XP_001654366
contig11576	gi|242022796|ref|XP_002431824.1|vacuolar protein sorting, putative [Pediculus humanus corporis] >gi|212517156|gb|EEB19086.1| vacuolar protein sorting, putative [Pediculus humanus corporis]	XP_002431824
contig11578	gi|193589570|ref|XP_001946587.1|PREDICTED: similar to GA20608-PA [Acyrthosiphon pisum]	XP_001946587
contig1158	gi|240848569|ref|NP_001155749.1|hypothetical protein LOC100167446 [Acyrthosiphon pisum] >gi|239788438|dbj|BAH70902.1| ACYPI008243 [Acyrthosiphon pisum] >gi|239788440|dbj|BAH70903.1| ACYPI008243 [Acyrthosiphon pisum]	NP_001155749
contig11580	gi|66507342|ref|XP_623616.1|PREDICTED: similar to CG1943-PA, isoform A isoform 1 [Apis mellifera] >gi|66507345|ref|XP_623651.1| PREDICTED: similar to CG1943-PA, isoform A isoform 2 [Apis mellifera]	XP_623616
contig11581	gi|156544742|ref|XP_001605917.1|PREDICTED: similar to ENSANGP00000003788 [Nasonia vitripennis]	XP_001605917
contig11585	gi|270005134|gb|EFA01582.1|hypothetical protein TcasGA2_TC007143 [Tribolium castaneum]	EFA01582
contig11589	gi|170030054|ref|XP_001842905.1|conserved hypothetical protein [Culex quinquefasciatus] >gi|167865911|gb|EDS29294.1| conserved hypothetical protein [Culex quinquefasciatus]	XP_001842905
contig1159	gi|66511248|ref|XP_623444.1|PREDICTED: similar to CG5684-PA, isoform A isoform 1 [Apis mellifera]	XP_623444
contig11590	gi|289740839|gb|ADD19167.1|cysteine proteinase cathepsin F [Glossina morsitans morsitans]	ADD19167
contig11592	gi|156552890|ref|XP_001600995.1|PREDICTED: similar to translation initiation factor 2B beta subunit [Nasonia vitripennis]	XP_001600995
contig11594	gi|91084891|ref|XP_976249.1|PREDICTED: hypothetical protein [Tribolium castaneum] >gi|270008980|gb|EFA05428.1| hypothetical protein TcasGA2_TC015604 [Tribolium castaneum]	XP_976249
contig11595	gi|156538801|ref|XP_001607941.1|PREDICTED: similar to ENSANGP00000031364 [Nasonia vitripennis]	XP_001607941
contig11597	gi|193624704|ref|XP_001944566.1|PREDICTED: similar to MRAS2, putative [Acyrthosiphon pisum]	XP_001944566
contig11599	gi|242018853|ref|XP_002429885.1|Exostosin-1, putative [Pediculus humanus corporis] >gi|212514919|gb|EEB17147.1| Exostosin-1, putative [Pediculus humanus corporis]	XP_002429885
contig116	gi|291238063|ref|XP_002738951.1|PREDICTED: FGFR1 oncogene partner 2-like [Saccoglossus kowalevskii]	XP_002738951
contig1160	gi|189234389|ref|XP_001815509.1|PREDICTED: similar to AGAP005091-PB [Tribolium castaneum]	XP_001815509
contig11600	gi|193690633|ref|XP_001946914.1|PREDICTED: similar to utrophin [Acyrthosiphon pisum]	XP_001946914
contig11601	gi|92113756|ref|YP_573684.1|GTP-binding protein Era [Chromohalobacter salexigens DSM 3043] >gi|91796846|gb|ABE58985.1| GTP-binding protein Era [Chromohalobacter salexigens DSM 3043]	YP_573684
contig11602	gi|112984194|ref|NP_001037442.1|pyridoxine 5'-phosphate oxidase [Bombyx mori] >gi|91265778|gb|ABE28379.1| pyridoxine 5'-phosphate oxidase [Bombyx mori]	NP_001037442
contig11604	gi|156538020|ref|XP_001608209.1|PREDICTED: similar to protease m1 zinc metalloprotease [Nasonia vitripennis]	XP_001608209
contig1161	gi|157114829|ref|XP_001652442.1|lipase [Aedes aegypti] >gi|108877148|gb|EAT41373.1| lipase [Aedes aegypti]	XP_001652442
contig11611	gi|242003080|ref|XP_002422604.1|conserved hypothetical protein [Pediculus humanus corporis] >gi|212505405|gb|EEB09866.1| conserved hypothetical protein [Pediculus humanus corporis]	XP_002422604
contig11612	gi|123489670|ref|XP_001325444.1|hypothetical protein [Trichomonas vaginalis G3] >gi|121908343|gb|EAY13221.1| hypothetical protein TVAG_097910 [Trichomonas vaginalis G3]	XP_001325444
contig11613	gi|242008317|ref|XP_002424953.1|suppressors of cytokine signaling-5, putative [Pediculus humanus corporis] >gi|212508567|gb|EEB12215.1| suppressors of cytokine signaling-5, putative [Pediculus humanus corporis]	XP_002424953
contig11617	gi|91090252|ref|XP_969934.1|PREDICTED: similar to maggie CG14981-PA [Tribolium castaneum] >gi|270013781|gb|EFA10229.1| hypothetical protein TcasGA2_TC012425 [Tribolium castaneum]	XP_969934
contig1162	gi|66562652|ref|XP_623291.1|PREDICTED: similar to retina aberrant in pattern CG3000-PA, isoform A isoform 1 [Apis mellifera]	XP_623291
contig11620	gi|270005885|gb|EFA02333.1|hypothetical protein TcasGA2_TC008001 [Tribolium castaneum]	EFA02333
contig11625	gi|193704737|ref|XP_001944708.1|PREDICTED: similar to myokinin receptor [Acyrthosiphon pisum]	XP_001944708
contig11626	gi|170037891|ref|XP_001846788.1|conserved hypothetical protein [Culex quinquefasciatus] >gi|167881230|gb|EDS44613.1| conserved hypothetical protein [Culex quinquefasciatus]	XP_001846788
contig1163	gi|91076410|ref|XP_969526.1|PREDICTED: similar to AGAP011050-PA [Tribolium castaneum] >gi|270002563|gb|EEZ99010.1| hypothetical protein TcasGA2_TC004878 [Tribolium castaneum]	XP_969526
contig11630	gi|110749875|ref|XP_395863.3|PREDICTED: similar to CG31132-PA [Apis mellifera]	XP_395863
contig11631	gi|226490057|emb|CAR85657.1|odorant-binding protein 8 [Aphis fabae]	CAR85657
contig11633	gi|242020588|ref|XP_002430734.1|class A rhodopsin-like G-protein coupled receptor GPRoar1, putative [Pediculus humanus corporis] >gi|212515931|gb|EEB17996.1| class A rhodopsin-like G-protein coupled receptor GPRoar1, putative [Pediculus humanus corporis]	XP_002430734
contig11634	gi|260834893|ref|XP_002612444.1|hypothetical protein BRAFLDRAFT_214411 [Branchiostoma floridae] >gi|229297821|gb|EEN68453.1| hypothetical protein BRAFLDRAFT_214411 [Branchiostoma floridae]	XP_002612444
contig11635	gi|66512834|ref|XP_395069.2|PREDICTED: similar to CG6330-PA, isoform A [Apis mellifera]	XP_395069
contig11636	gi|189235966|ref|XP_969617.2|PREDICTED: similar to CG6694 CG6694-PA [Tribolium castaneum]	XP_969617
contig11638	gi|156547124|ref|XP_001602952.1|PREDICTED: similar to anillin/rhotekin (rtkn) [Nasonia vitripennis]	XP_001602952
contig1164	gi|91077276|ref|XP_974294.1|PREDICTED: similar to cytochrome B5 [Tribolium castaneum] >gi|270002076|gb|EEZ98523.1| hypothetical protein TcasGA2_TC001027 [Tribolium castaneum]	XP_974294
contig11641	gi|170043906|ref|XP_001849608.1|sugar transporter [Culex quinquefasciatus] >gi|167867183|gb|EDS30566.1| sugar transporter [Culex quinquefasciatus]	XP_001849608
contig11642	gi|110750971|ref|XP_001120868.1|PREDICTED: similar to CG8654-PA [Apis mellifera]	XP_001120868
contig11644	gi|156547745|ref|XP_001605608.1|PREDICTED: similar to cubulin [Nasonia vitripennis]	XP_001605608
contig11648	gi|56554907|gb|AAV98008.1|hypothetical protein ORF3004 [Cotesia plutellae polydnavirus]	AAV98008
contig11649	gi|194352748|emb|CAQ00102.1|papain-like cysteine proteinase [Hordeum vulgare subsp. vulgare]	CAQ00102
contig1165	gi|157126760|ref|XP_001654740.1|hypothetical protein AaeL_AAEL002125 [Aedes aegypti] >gi|108882526|gb|EAT46751.1| conserved hypothetical protein [Aedes aegypti]	XP_001654740
contig11650	gi|198438205|ref|XP_002125846.1|PREDICTED: similar to CCDC46 protein [Ciona intestinalis]	XP_002125846
contig11651	gi|66499310|ref|XP_623113.1|PREDICTED: similar to Phosphorylase kinase CG1830-PB, isoform B isoform 2 [Apis mellifera]	XP_623113
contig11656	gi|91077688|ref|XP_974709.1|PREDICTED: similar to pentatricopeptide repeat domain 3 [Tribolium castaneum] >gi|270001531|gb|EEZ97978.1| hypothetical protein TcasGA2_TC000373 [Tribolium castaneum]	XP_974709
contig11658	gi|90074849|dbj|BAE87098.1|Short gasrtulation [Artemia franciscana]	BAE87098
contig1166	gi|270009066|gb|EFA05514.1|hypothetical protein TcasGA2_TC015701 [Tribolium castaneum]	EFA05514
contig11660	gi|239791008|dbj|BAH72026.1|ACYPI008236 [Acyrthosiphon pisum]	BAH72026
contig11662	gi|193699939|ref|XP_001949386.1|PREDICTED: similar to phosphoenolpyruvate carboxykinase [Acyrthosiphon pisum]	XP_001949386
contig11666	gi|156544271|ref|XP_001606978.1|PREDICTED: similar to actin [Nasonia vitripennis]	XP_001606978
contig11667	gi|242012607|ref|XP_002427021.1|protein purity of essence, putative [Pediculus humanus corporis] >gi|212511266|gb|EEB14283.1| protein purity of essence, putative [Pediculus humanus corporis]	XP_002427021
contig11668	gi|242022685|ref|XP_002431769.1|ubiquinone biosynthesis monooxygenase COQ6, putative [Pediculus humanus corporis] >gi|212517094|gb|EEB19031.1| ubiquinone biosynthesis monooxygenase COQ6, putative [Pediculus humanus corporis]	XP_002431769
contig11669	gi|291244058|ref|XP_002741916.1|PREDICTED: 5 nucleotidase, ecto-like [Saccoglossus kowalevskii]	XP_002741916
contig1167	gi|242009222|ref|XP_002425390.1|conserved hypothetical protein [Pediculus humanus corporis] >gi|212509184|gb|EEB12652.1| conserved hypothetical protein [Pediculus humanus corporis]	XP_002425390
contig11670	gi|157133635|ref|XP_001662951.1|endoplasmin [Aedes aegypti] >gi|108870754|gb|EAT34979.1| endoplasmin [Aedes aegypti]	XP_001662951
contig11671	gi|148841334|gb|ABI95140.2|fatty acid synthase [Capra hircus]	ABI95140
contig11673	gi|242014633|ref|XP_002427991.1|conserved hypothetical protein [Pediculus humanus corporis] >gi|212512490|gb|EEB15253.1| conserved hypothetical protein [Pediculus humanus corporis]	XP_002427991
contig11674	gi|242017898|ref|XP_002429421.1|ablim, putative [Pediculus humanus corporis] >gi|212514347|gb|EEB16683.1| ablim, putative [Pediculus humanus corporis]	XP_002429421
contig11676	gi|156537956|ref|XP_001608173.1|PREDICTED: similar to receptor for activated C kinase, putative [Nasonia vitripennis]	XP_001608173
contig11677	gi|242023130|ref|XP_002431989.1|conserved hypothetical protein [Pediculus humanus corporis] >gi|212517340|gb|EEB19251.1| conserved hypothetical protein [Pediculus humanus corporis]	XP_002431989
contig1168	gi|48095236|ref|XP_392263.1|PREDICTED: similar to Mediator complex subunit 18 CG14802-PA, isoform A [Apis mellifera]	XP_392263
contig11682	gi|261335933|emb|CBH09247.1|putative WD40 repeat domain 85 [Heliconius melpomene]	CBH09247
contig11686	gi|242025218|ref|XP_002433023.1|conserved hypothetical protein [Pediculus humanus corporis] >gi|212518532|gb|EEB20285.1| conserved hypothetical protein [Pediculus humanus corporis]	XP_002433023
contig11688	gi|194473204|emb|CAQ53141.1|NADP-dependent glutamate dehydrogenase [Debaryomyces fabryi]	CAQ53141
contig1169	gi|242017283|ref|XP_002429121.1|tubulin alpha-1 chain [Pediculus humanus corporis] >gi|212513985|gb|EEB16383.1| tubulin alpha-1 chain [Pediculus humanus corporis]	XP_002429121
contig11690	gi|242016400|ref|XP_002428809.1|transportin-3, putative [Pediculus humanus corporis] >gi|212513506|gb|EEB16071.1| transportin-3, putative [Pediculus humanus corporis]	XP_002428809
contig11692	gi|47217245|emb|CAF96768.1|unnamed protein product [Tetraodon nigroviridis]	CAF96768
contig11693	gi|242014005|ref|XP_002427689.1|hypothetical protein Phum_PHUM335460 [Pediculus humanus corporis] >gi|212512119|gb|EEB14951.1| hypothetical protein Phum_PHUM335460 [Pediculus humanus corporis]	XP_002427689
contig11695	gi|41055722|ref|NP_956477.1|WASH complex subunit strumpellin [Danio rerio] >gi|82188666|sp|Q7ZVM1.1|STRUM_DANRE RecName: Full=WASH complex subunit strumpellin >gi|28277747|gb|AAH45490.1| Zgc:55908 [Danio rerio]	NP_956477
contig11697	gi|193659865|ref|XP_001945022.1|PREDICTED: similar to neural/ectodermal development factor IMP-L2 [Acyrthosiphon pisum]	XP_001945022
contig117	gi|66504524|ref|XP_623875.1|PREDICTED: similar to CG11781-PA [Apis mellifera]	XP_623875
contig1170	gi|193690922|ref|XP_001952163.1|PREDICTED: similar to sucrase [Acyrthosiphon pisum]	XP_001952163
contig11701	gi|242025010|ref|XP_002432919.1|conserved hypothetical protein [Pediculus humanus corporis] >gi|212518428|gb|EEB20181.1| conserved hypothetical protein [Pediculus humanus corporis]	XP_002432919
contig11702	gi|110762779|ref|XP_001120276.1|PREDICTED: similar to GATAd CG5034-PA [Apis mellifera]	XP_001120276
contig11703	gi|189236906|ref|XP_001809986.1|PREDICTED: similar to AGAP011732-PA [Tribolium castaneum] >gi|270005015|gb|EFA01463.1| hypothetical protein TcasGA2_TC007009 [Tribolium castaneum]	XP_001809986
contig11704	gi|66529744|ref|XP_623739.1|PREDICTED: similar to mitogen-activated protein kinase organizer 1 isoform 1 [Apis mellifera]	XP_623739
contig11705	gi|3372756|gb|AAC61264.1|soluble guanylyl cyclase beta-1 subunit [Manduca sexta]	AAC61264
contig11706	gi|118355459|ref|XP_001010989.1|hypothetical protein TTHERM_00709560 [Tetrahymena thermophila] >gi|89292756|gb|EAR90744.1| hypothetical protein TTHERM_00709560 [Tetrahymena thermophila SB210]	XP_001010989
contig11707	gi|195389528|ref|XP_002053428.1|GJ23874 [Drosophila virilis] >gi|194151514|gb|EDW66948.1| GJ23874 [Drosophila virilis]	XP_002053428
contig11708	gi|193618038|ref|XP_001950793.1|PREDICTED: similar to MICAL-like CG11259-PA, partial [Acyrthosiphon pisum]	XP_001950793
contig1171	gi|242017490|ref|XP_002429221.1|U4/U6.U5 tri-snRNP-associated protein, putative [Pediculus humanus corporis] >gi|212514110|gb|EEB16483.1| U4/U6.U5 tri-snRNP-associated protein, putative [Pediculus humanus corporis]	XP_002429221
contig11713	gi|270008243|gb|EFA04691.1|abnormal X segregation [Tribolium castaneum]	EFA04691
contig11716	gi|242003862|ref|XP_002422889.1|Calpain C, putative [Pediculus humanus corporis] >gi|212505771|gb|EEB10151.1| Calpain C, putative [Pediculus humanus corporis]	XP_002422889
contig11719	gi|193671757|ref|XP_001942987.1|PREDICTED: similar to inositol polyphosphate-5-phosphatase, 75kDa [Acyrthosiphon pisum]	XP_001942987
contig1172	gi|170034157|ref|XP_001844941.1|carboxylesterase [Culex quinquefasciatus] >gi|167875453|gb|EDS38836.1| carboxylesterase [Culex quinquefasciatus]	XP_001844941
contig11723	gi|110758708|ref|XP_395592.3|PREDICTED: similar to CG7852-PA, isoform A [Apis mellifera]	XP_395592
contig11724	gi|242023142|ref|XP_002431995.1|reverse transcriptase, putative [Pediculus humanus corporis] >gi|212517346|gb|EEB19257.1| reverse transcriptase, putative [Pediculus humanus corporis]	XP_002431995
contig11725	gi|193610917|ref|XP_001950677.1|PREDICTED: similar to 3-oxoacyl-[acyl-carrier-protein] reductase [Acyrthosiphon pisum]	XP_001950677
contig11728	gi|193709114|ref|XP_001948844.1|PREDICTED: similar to microtubule binding protein [Acyrthosiphon pisum]	XP_001948844
contig11729	gi|156547641|ref|XP_001604091.1|PREDICTED: similar to CG15111-PB [Nasonia vitripennis]	XP_001604091
contig1173	gi|242012107|ref|XP_002426782.1|hypothetical protein Phum_PHUM275760 [Pediculus humanus corporis] >gi|212510964|gb|EEB14044.1| hypothetical protein Phum_PHUM275760 [Pediculus humanus corporis]	XP_002426782
contig11730	gi|242008211|ref|XP_002424904.1|zinc finger protein, putative [Pediculus humanus corporis] >gi|212508484|gb|EEB12166.1| zinc finger protein, putative [Pediculus humanus corporis]	XP_002424904
contig11731	gi|193664382|ref|XP_001944154.1|PREDICTED: similar to GA11488-PA [Acyrthosiphon pisum]	XP_001944154
contig11732	gi|242014262|ref|XP_002427810.1|Nesprin-1, putative [Pediculus humanus corporis] >gi|212512279|gb|EEB15072.1| Nesprin-1, putative [Pediculus humanus corporis]	XP_002427810
contig11735	gi|193704600|ref|XP_001943893.1|PREDICTED: similar to translation initiation factor eif-2b [Acyrthosiphon pisum]	XP_001943893
contig11737	gi|193697657|ref|XP_001946283.1|PREDICTED: similar to AGAP003174-PA, partial [Acyrthosiphon pisum]	XP_001946283
contig11739	gi|54792412|emb|CAH65680.1|nemo-like protein [Nilaparvata lugens]	CAH65680
contig1174	gi|270007520|gb|EFA03968.1|hypothetical protein TcasGA2_TC014113 [Tribolium castaneum]	EFA03968
contig11741	gi|156550163|ref|XP_001599383.1|PREDICTED: similar to conserved hypothetical protein [Nasonia vitripennis]	XP_001599383
contig11742	gi|242013880|ref|XP_002427628.1|conserved hypothetical protein [Pediculus humanus corporis] >gi|212512049|gb|EEB14890.1| conserved hypothetical protein [Pediculus humanus corporis]	XP_002427628
contig11746	gi|91077680|ref|XP_974637.1|PREDICTED: similar to step ii splicing factor slu7 [Tribolium castaneum] >gi|270001533|gb|EEZ97980.1| hypothetical protein TcasGA2_TC000375 [Tribolium castaneum]	XP_974637
contig11747	gi|158301441|ref|XP_321133.4|AGAP001930-PA [Anopheles gambiae str. PEST] >gi|157012472|gb|EAA00972.4| AGAP001930-PA [Anopheles gambiae str. PEST]	XP_321133
contig1175	gi|66517504|ref|XP_395253.2|PREDICTED: similar to Transcription factor IIE CG10415-PA [Apis mellifera]	XP_395253
contig11750	gi|114606503|ref|XP_518362.2|PREDICTED: similar to snRNP core Sm protein homolog Sm-X5 [Pan troglodytes]	XP_518362
contig11751	gi|290563478|ref|NP_001166821.1|phosphatidylethanolamine binding protein isoform 1 [Bombyx mori] >gi|95102824|gb|ABF51353.1| phosphatidylethanolamine binding protein isoform 1 [Bombyx mori]	NP_001166821
contig11753	gi|242007160|ref|XP_002424410.1|amidotransferase subunit A, putative [Pediculus humanus corporis] >gi|212507810|gb|EEB11672.1| amidotransferase subunit A, putative [Pediculus humanus corporis]	XP_002424410
contig11754	gi|189240053|ref|XP_967528.2|PREDICTED: similar to axis inhibition protein [Tribolium castaneum]	XP_967528
contig11755	gi|156553338|ref|XP_001601156.1|PREDICTED: hypothetical protein [Nasonia vitripennis]	XP_001601156
contig11756	gi|157132055|ref|XP_001662440.1|galactokinase [Aedes aegypti] >gi|108881725|gb|EAT45950.1| galactokinase [Aedes aegypti]	XP_001662440
contig1176	gi|91089221|ref|XP_967681.1|PREDICTED: similar to conserved hypothetical protein [Tribolium castaneum] >gi|270011474|gb|EFA07922.1| hypothetical protein TcasGA2_TC005498 [Tribolium castaneum]	XP_967681
contig11762	gi|242020459|ref|XP_002430671.1|protein anon-73B1, putative [Pediculus humanus corporis] >gi|212515851|gb|EEB17933.1| protein anon-73B1, putative [Pediculus humanus corporis]	XP_002430671
contig11765	gi|242018435|ref|XP_002429681.1|Low molecular weight phosphotyrosine protein phosphatase, putative [Pediculus humanus corporis] >gi|212514679|gb|EEB16943.1| Low molecular weight phosphotyrosine protein phosphatase, putative [Pediculus humanus corporis]	XP_002429681
contig1177	gi|37805399|gb|AAH60147.1|Rexo4 protein [Mus musculus] >gi|123210965|emb|CAM23709.1| REX4, RNA exonuclease 4 homolog (S. cerevisiae) [Mus musculus]	AAH60147
contig11770	gi|270010483|gb|EFA06931.1|hypothetical protein TcasGA2_TC009881 [Tribolium castaneum]	EFA06931
contig11772	gi|91083301|ref|XP_974629.1|PREDICTED: similar to alpha methylacyl-coa racemase [Tribolium castaneum] >gi|270007738|gb|EFA04186.1| hypothetical protein TcasGA2_TC014435 [Tribolium castaneum]	XP_974629
contig11773	gi|53830694|gb|AAU95190.1|putative imaginal disc growth factor [Oncometopia nigricans]	AAU95190
contig11774	gi|270012285|gb|EFA08733.1|hypothetical protein TcasGA2_TC006408 [Tribolium castaneum]	EFA08733
contig11777	gi|242013664|ref|XP_002427522.1|adenosylhomocysteinase, putative [Pediculus humanus corporis] >gi|212511924|gb|EEB14784.1| adenosylhomocysteinase, putative [Pediculus humanus corporis]	XP_002427522
contig1178	gi|195111686|ref|XP_002000409.1|GI10216 [Drosophila mojavensis] >gi|193917003|gb|EDW15870.1| GI10216 [Drosophila mojavensis]	XP_002000409
contig11780	gi|157105774|ref|XP_001649020.1|homeobox protein cdx [Aedes aegypti] >gi|108868958|gb|EAT33183.1| homeobox protein cdx [Aedes aegypti]	XP_001649020
contig11782	gi|156546038|ref|XP_001600199.1|PREDICTED: similar to short-chain dehydrogenase [Nasonia vitripennis]	XP_001600199
contig11783	gi|242024106|ref|XP_002432471.1|conserved hypothetical protein [Pediculus humanus corporis] >gi|212517904|gb|EEB19733.1| conserved hypothetical protein [Pediculus humanus corporis]	XP_002432471
contig11786	gi|156537960|ref|XP_001608175.1|PREDICTED: hypothetical protein [Nasonia vitripennis]	XP_001608175
contig11788	gi|156549734|ref|XP_001605845.1|PREDICTED: similar to conserved hypothetical protein [Nasonia vitripennis]	XP_001605845
contig11789	gi|66540209|ref|XP_624722.1|PREDICTED: similar to Electron transfer flavoprotein-ubiquinone oxidoreductase, mitochondrial precursor (ETF-QO) (ETF-ubiquinone oxidoreductase) (ETF dehydrogenase) (Electron-transferring-flavoprotein dehydrogenase) isoform 1 [Apis mellifera]	XP_624722
contig1179	gi|270001046|gb|EEZ97493.1|hypothetical protein TcasGA2_TC011335 [Tribolium castaneum]	EEZ97493
contig11792	gi|156548260|ref|XP_001599951.1|PREDICTED: similar to ENSANGP00000015763 [Nasonia vitripennis]	XP_001599951
contig11793	gi|157131821|ref|XP_001655952.1|hypothetical protein AaeL_AAEL002767 [Aedes aegypti] >gi|108881787|gb|EAT46012.1| conserved hypothetical protein [Aedes aegypti]	XP_001655952
contig11794	gi|242020122|ref|XP_002430505.1|woc protein, putative [Pediculus humanus corporis] >gi|212515662|gb|EEB17767.1| woc protein, putative [Pediculus humanus corporis]	XP_002430505
contig11796	gi|242025472|ref|XP_002433148.1|conserved hypothetical protein [Pediculus humanus corporis] >gi|212518689|gb|EEB20410.1| conserved hypothetical protein [Pediculus humanus corporis]	XP_002433148
contig11797	gi|157167869|ref|XP_001662650.1|glycosylphosphatidylinositol-specific phospholipase C, putative [Aedes aegypti] >gi|108871054|gb|EAT35279.1| glycosylphosphatidylinositol-specific phospholipase C, putative [Aedes aegypti]	XP_001662650
contig11798	gi|270000733|gb|EEZ97180.1|hypothetical protein TcasGA2_TC004367 [Tribolium castaneum]	EEZ97180
contig118	gi|121543619|gb|ABM55521.1|eukaryotic translation initiation factor 3 subunit 1-like protein [Maconellicoccus hirsutus]	ABM55521
contig1180	gi|58392833|ref|XP_319655.2|AGAP008908-PA [Anopheles gambiae str. PEST] >gi|55235211|gb|EAA14867.2| AGAP008908-PA [Anopheles gambiae str. PEST]	XP_319655
contig11806	gi|34558711|gb|AAQ75088.1|pol protein [Drosophila virilis]	AAQ75088
contig11809	gi|89269795|emb|CAJ83730.1|chromosome 10 open reading frame [Xenopus tropicalis]	CAJ83730
contig1181	gi|110761338|ref|XP_396542.3|PREDICTED: similar to Arsenite-resistance protein 2 homolog [Apis mellifera]	XP_396542
contig11810	gi|110757311|ref|XP_001121523.1|PREDICTED: similar to Nuclear receptor coactivator 6 (Amplified in breast cancer protein 3) (Cancer-amplified transcriptional coactivator ASC-2) (Activating signal cointegrator 2) (ASC-2) (Peroxisome proliferator-activated receptor-interacting protein) (PPAR-... [Apis mellifera]	XP_001121523
contig11811	gi|91088901|ref|XP_972809.1|PREDICTED: similar to lethal (2) k05819 CG3054-PA [Tribolium castaneum]	XP_972809
contig11813	gi|195445272|ref|XP_002070252.1|GK11135 [Drosophila willistoni] >gi|194166337|gb|EDW81238.1| GK11135 [Drosophila willistoni]	XP_002070252
contig11816	gi|48138800|ref|XP_396933.1|PREDICTED: similar to Deoxyribonuclease II CG7780-PA [Apis mellifera]	XP_396933
contig11819	gi|27806085|ref|NP_776858.1|peroxiredoxin 4 [Bos taurus] >gi|22095987|sp|Q9BGI2.1|PRDX4_BOVIN RecName: Full=Peroxiredoxin-4; AltName: Full=Peroxiredoxin IV; Short=Prx-IV; Flags: Precursor >gi|12407849|gb|AAG53660.1|AF305563_1 peroxiredoxin 4 [Bos taurus] >gi|81673557|gb|AAI09825.1| Peroxiredoxin 4 [Bos taurus]	NP_776858
contig1182	gi|193664779|ref|XP_001947300.1|PREDICTED: similar to conserved hypothetical protein [Acyrthosiphon pisum]	XP_001947300
contig11820	gi|268306444|gb|ACY95343.1|ribosomal protein L10 [Manduca sexta]	ACY95343
contig11821	gi|66536790|ref|XP_623088.1|PREDICTED: similar to TATA-box-binding protein (TATA-box factor) (TATA-binding factor) (TATA sequence-binding protein) (Transcription initiation factor TFIID TBP subunit) isoform 1 [Apis mellifera]	XP_623088
contig11826	gi|114052971|ref|NP_001040498.1|FK506-binding protein [Bombyx mori] >gi|95103142|gb|ABF51512.1| FK506-binding protein [Bombyx mori]	NP_001040498
contig11827	gi|156545796|ref|XP_001605798.1|PREDICTED: similar to ENSANGP00000012220 [Nasonia vitripennis]	XP_001605798
contig1183	gi|242023467|ref|XP_002432155.1|conserved hypothetical protein [Pediculus humanus corporis] >gi|212517537|gb|EEB19417.1| conserved hypothetical protein [Pediculus humanus corporis]	XP_002432155
contig11830	gi|242014445|ref|XP_002427901.1|kif1, putative [Pediculus humanus corporis] >gi|212512374|gb|EEB15163.1| kif1, putative [Pediculus humanus corporis]	XP_002427901
contig11831	gi|193702255|ref|XP_001945956.1|PREDICTED: similar to bubblegum CG4501-PA [Acyrthosiphon pisum]	XP_001945956
contig11833	gi|66523631|ref|XP_394009.2|PREDICTED: similar to CG16771-PA isoform 1 [Apis mellifera]	XP_394009
contig11835	gi|281349859|gb|EFB25443.1|hypothetical protein PANDA_012583 [Ailuropoda melanoleuca]	EFB25443
contig11836	gi|110748844|ref|XP_397453.3|PREDICTED: similar to CG12734-PA, isoform A [Apis mellifera]	XP_397453
contig11838	gi|189236799|ref|XP_970309.2|PREDICTED: similar to disheveled associated activator of morphogenesis [Tribolium castaneum]	XP_970309
contig1184	gi|91077300|ref|XP_974553.1|PREDICTED: similar to FPGS protein [Tribolium castaneum] >gi|270001675|gb|EEZ98122.1| hypothetical protein TcasGA2_TC000540 [Tribolium castaneum]	XP_974553
contig11844	gi|189238112|ref|XP_001814047.1|PREDICTED: similar to CG1440 CG1440-PC [Tribolium castaneum] >gi|270008738|gb|EFA05186.1| hypothetical protein TcasGA2_TC015316 [Tribolium castaneum]	XP_001814047
contig11846	gi|156545918|ref|XP_001606936.1|PREDICTED: similar to CG12071-PB [Nasonia vitripennis]	XP_001606936
contig11847	gi|46981433|gb|AAT07704.1|tegument protein [Human herpesvirus 3]	AAT07704
contig1185	gi|193707027|ref|XP_001952632.1|PREDICTED: similar to defender against cell death 1 [Acyrthosiphon pisum]	XP_001952632
contig11850	gi|66529543|ref|XP_396074.2|PREDICTED: similar to Phosphoribosylamidotransferase CG2867-PA [Apis mellifera]	XP_396074
contig11853	gi|225717492|gb|ACO14592.1|Nitrilase homolog 2 [Caligus clemensi]	ACO14592
contig11854	gi|195453028|ref|XP_002073606.1|GK13055 [Drosophila willistoni] >gi|194169691|gb|EDW84592.1| GK13055 [Drosophila willistoni]	XP_002073606
contig11855	gi|242013676|ref|XP_002427528.1|ubiquitin-conjugating enzyme E2-230k, putative [Pediculus humanus corporis] >gi|212511930|gb|EEB14790.1| ubiquitin-conjugating enzyme E2-230k, putative [Pediculus humanus corporis]	XP_002427528
contig11859	gi|91090047|ref|XP_966343.1|PREDICTED: similar to 4-aminobutyrate aminotransferase [Tribolium castaneum]	XP_966343
contig1186	gi|91078712|ref|XP_966534.1|PREDICTED: similar to ethanolamine-phosphate cytidylyltransferase [Tribolium castaneum] >gi|270003752|gb|EFA00200.1| hypothetical protein TcasGA2_TC003025 [Tribolium castaneum]	XP_966534
contig11860	gi|209571429|dbj|BAG75121.1|lipophorin precursor [Nilaparvata lugens]	BAG75121
contig11861	gi|193716016|ref|XP_001951334.1|PREDICTED: similar to protease, reverse transcriptase and RNase H [Acyrthosiphon pisum]	XP_001951334
contig11863	gi|48132665|ref|XP_396699.1|PREDICTED: similar to Ubiquitin-conjugating enzyme E2 J2 (Non-canonical ubiquitin-conjugating enzyme 2) (NCUBE2) [Apis mellifera]	XP_396699
contig11866	gi|209734588|gb|ACI68163.1|Mitochondrial 2-oxoglutarate/malate carrier protein [Salmo salar]	ACI68163
contig11867	gi|193610516|ref|XP_001947675.1|PREDICTED: similar to conserved hypothetical protein [Acyrthosiphon pisum]	XP_001947675
contig11868	gi|219553192|gb|ACL27225.1|molting carboxypeptidase A [Helicoverpa armigera]	ACL27225
contig1187	gi|156546369|ref|XP_001606806.1|PREDICTED: similar to ENSANGP00000013353 [Nasonia vitripennis]	XP_001606806
contig11870	gi|193624616|ref|XP_001952483.1|PREDICTED: similar to CG4822 CG4822-PA [Acyrthosiphon pisum]	XP_001952483
contig11874	gi|156553929|ref|XP_001602114.1|PREDICTED: similar to f-box protein [Nasonia vitripennis]	XP_001602114
contig1188	gi|242003182|ref|XP_002422642.1|conserved hypothetical protein [Pediculus humanus corporis] >gi|212505443|gb|EEB09904.1| conserved hypothetical protein [Pediculus humanus corporis]	XP_002422642
contig11881	gi|225713144|gb|ACO12418.1|Noggin precursor [Lepeophtheirus salmonis] >gi|290462987|gb|ADD24541.1| Noggin [Lepeophtheirus salmonis]	ACO12418
contig11882	gi|91078228|ref|XP_969831.1|PREDICTED: similar to CG18549 CG18549-PA [Tribolium castaneum] >gi|270003925|gb|EFA00373.1| hypothetical protein TcasGA2_TC003216 [Tribolium castaneum]	XP_969831
contig11883	gi|156549407|ref|XP_001602592.1|PREDICTED: similar to delta-9 desaturase 1 [Nasonia vitripennis]	XP_001602592
contig11884	gi|156548354|ref|XP_001603588.1|PREDICTED: similar to anarchy 1 [Nasonia vitripennis]	XP_001603588
contig11886	gi|156538801|ref|XP_001607941.1|PREDICTED: similar to ENSANGP00000031364 [Nasonia vitripennis]	XP_001607941
contig11887	gi|291229119|ref|XP_002734523.1|PREDICTED: Gas41-like [Saccoglossus kowalevskii]	XP_002734523
contig11888	gi|91087027|ref|XP_974307.1|PREDICTED: similar to par-6 gamma [Tribolium castaneum]	XP_974307
contig1189	gi|260822661|ref|XP_002606720.1|hypothetical protein BRAFLDRAFT_82360 [Branchiostoma floridae] >gi|229292064|gb|EEN62730.1| hypothetical protein BRAFLDRAFT_82360 [Branchiostoma floridae]	XP_002606720
contig11891	gi|189240952|ref|XP_971597.2|PREDICTED: similar to methionine-tRNA synthetase [Tribolium castaneum]	XP_971597
contig11892	gi|270010451|gb|EFA06899.1|hypothetical protein TcasGA2_TC009846 [Tribolium castaneum]	EFA06899
contig11893	gi|91095139|ref|XP_973052.1|PREDICTED: similar to methyltransferase 10 domain containing [Tribolium castaneum] >gi|270015731|gb|EFA12179.1| hypothetical protein TcasGA2_TC002332 [Tribolium castaneum]	XP_973052
contig11896	gi|270001259|gb|EEZ97706.1|brahma [Tribolium castaneum]	EEZ97706
contig11897	gi|91079092|ref|XP_975294.1|PREDICTED: similar to nephrin [Tribolium castaneum] >gi|270003651|gb|EFA00099.1| hypothetical protein TcasGA2_TC002914 [Tribolium castaneum]	XP_975294
contig11898	gi|66535572|ref|XP_393091.2|PREDICTED: similar to CG31203-PA, isoform A [Apis mellifera]	XP_393091
contig119	gi|157127540|ref|XP_001661080.1|hypothetical protein AaeL_AAEL010843 [Aedes aegypti] >gi|55982003|gb|AAV69394.1| translation factor SUI1-like protein [Aedes aegypti] >gi|108872909|gb|EAT37134.1| conserved hypothetical protein [Aedes aegypti]	XP_001661080
contig1190	gi|193683329|ref|XP_001949000.1|PREDICTED: similar to Protein ADRM1 homolog (p42E) [Acyrthosiphon pisum]	XP_001949000
contig11904	gi|170042390|ref|XP_001848911.1|titin [Culex quinquefasciatus] >gi|167865871|gb|EDS29254.1| titin [Culex quinquefasciatus]	XP_001848911
contig11905	gi|270002311|gb|EEZ98758.1|hypothetical protein TcasGA2_TC001322 [Tribolium castaneum]	EEZ98758
contig11906	gi|156550731|ref|XP_001606005.1|PREDICTED: similar to peroxisome proliferator-activated receptor binding protein [Nasonia vitripennis]	XP_001606005
contig11907	gi|55908973|gb|AC131083.8|Mus musculus chromosome 1, clone RP23-444L13, complete sequence	AC131083
contig11908	gi|110748803|ref|XP_395435.3|PREDICTED: similar to Kelch-like protein 10 [Apis mellifera]	XP_395435
contig11909	gi|110760510|ref|XP_391820.3|PREDICTED: similar to tomosyn [Apis mellifera]	XP_391820
contig1191	gi|242015712|ref|XP_002428491.1|hepatoma up-regulated protein, putative [Pediculus humanus corporis] >gi|212513125|gb|EEB15753.1| hepatoma up-regulated protein, putative [Pediculus humanus corporis]	XP_002428491
contig11910	gi|193634299|ref|XP_001944859.1|PREDICTED: similar to MGC82850 protein [Acyrthosiphon pisum]	XP_001944859
contig11911	gi|156541837|ref|XP_001601244.1|PREDICTED: similar to CG8067-PA [Nasonia vitripennis]	XP_001601244
contig11913	gi|148231881|ref|NP_001090690.1|isoleucyl-tRNA synthetase [Xenopus (Silurana) tropicalis] >gi|117558109|gb|AAI27374.1| LOC100036668 protein [Xenopus (Silurana) tropicalis]	NP_001090690
contig11914	gi|258645165|ref|NP_001158279.1|tailup [Tribolium castaneum]	NP_001158279
contig11915	gi|156549010|ref|XP_001607322.1|PREDICTED: similar to lipoate-protein ligase b [Nasonia vitripennis]	XP_001607322
contig11916	gi|156555221|ref|XP_001601221.1|PREDICTED: hypothetical protein [Nasonia vitripennis]	XP_001601221
contig11918	gi|242020246|ref|XP_002430566.1|Lysosomal acid phosphatase precursor, putative [Pediculus humanus corporis] >gi|212515738|gb|EEB17828.1| Lysosomal acid phosphatase precursor, putative [Pediculus humanus corporis]	XP_002430566
contig11919	gi|193683579|ref|XP_001947039.1|PREDICTED: similar to CG33232 CG33232-PC [Acyrthosiphon pisum]	XP_001947039
contig1192	gi|157109019|ref|XP_001650487.1|hypothetical protein AaeL_AAEL005203 [Aedes aegypti] >gi|108879139|gb|EAT43364.1| conserved hypothetical protein [Aedes aegypti]	XP_001650487
contig11923	gi|195375949|ref|XP_002046759.1|GJ13061 [Drosophila virilis] >gi|194153917|gb|EDW69101.1| GJ13061 [Drosophila virilis]	XP_002046759
contig11925	gi|189516291|ref|XP_001337245.2|PREDICTED: similar to polyprotein [Danio rerio]	XP_001337245
contig11926	gi|91089723|ref|XP_975024.1|PREDICTED: similar to no mitochondrial derivative CG5395-PA [Tribolium castaneum] >gi|270011311|gb|EFA07759.1| hypothetical protein TcasGA2_TC005313 [Tribolium castaneum]	XP_975024
contig11927	gi|242025382|ref|XP_002433103.1|conserved hypothetical protein [Pediculus humanus corporis] >gi|212518644|gb|EEB20365.1| conserved hypothetical protein [Pediculus humanus corporis]	XP_002433103
contig11928	gi|193620153|ref|XP_001951876.1|PREDICTED: similar to inorganic phosphate cotransporter, putative [Acyrthosiphon pisum]	XP_001951876
contig11929	gi|157167590|ref|XP_001655057.1|rnase h (70) [Aedes aegypti] >gi|108872811|gb|EAT37036.1| rnase h (70) [Aedes aegypti]	XP_001655057
contig1193	gi|91094379|ref|XP_970941.1|PREDICTED: similar to mitochondrial 39S ribosomal protein L4 [Tribolium castaneum] >gi|270014913|gb|EFA11361.1| hypothetical protein TcasGA2_TC011518 [Tribolium castaneum]	XP_970941
contig11930	gi|242008482|ref|XM_002424988.1|Pediculus humanus corporis Phosphatidylinositol-4,5-bisphosphate 3-kinase catalytic subunit beta isoform, putative, mRNA	XM_002424988
contig11933	gi|194746094|ref|XP_001955519.1|GF18813 [Drosophila ananassae] >gi|190628556|gb|EDV44080.1| GF18813 [Drosophila ananassae]	XP_001955519
contig11934	gi|112982924|ref|NP_001036923.1|atypical protein kinase C [Bombyx mori] >gi|71979726|dbj|BAE17023.1| atypical protein kinase C [Bombyx mori]	NP_001036923
contig11935	gi|240848551|ref|NP_001155723.1|hypothetical protein LOC100166775 [Acyrthosiphon pisum] >gi|239790683|dbj|BAH71888.1| ACYPI007620 [Acyrthosiphon pisum]	NP_001155723
contig11936	gi|256726117|gb|EEU39479.1|hypothetical protein NECHADRAFT_61982 [Nectria haematococca mpVI 77-13-4]	EEU39479
contig11937	gi|193629743|ref|XP_001950579.1|PREDICTED: similar to AGAP005170-PA [Acyrthosiphon pisum]	XP_001950579
contig11938	gi|224046477|ref|XP_002199929.1|PREDICTED: nibrin [Taeniopygia guttata]	XP_002199929
contig11939	gi|189502738|ref|YP_001958455.1|hypothetical protein Aasi_1435 [Candidatus Amoebophilus asiaticus 5a2] >gi|189498179|gb|ACE06726.1| hypothetical protein Aasi_1435 [Candidatus Amoebophilus asiaticus 5a2]	YP_001958455
contig1194	gi|110763552|ref|XP_001121061.1|PREDICTED: similar to homeobox only domain [Apis mellifera]	XP_001121061
contig11940	gi|193657387|ref|XP_001950527.1|PREDICTED: similar to topoisomerase (DNA) III alpha [Acyrthosiphon pisum]	XP_001950527
contig11941	gi|189236027|ref|XP_967504.2|PREDICTED: similar to Mitochondrial carrier homolog 1 CG6851-PA [Tribolium castaneum]	XP_967504
contig11942	gi|206725166|dbj|BAG71783.1|fmr [Gryllus bimaculatus]	BAG71783
contig11943	gi|193603442|ref|XP_001947620.1|PREDICTED: similar to TXBP181-like CG2072-PA [Acyrthosiphon pisum]	XP_001947620
contig11946	gi|110760074|ref|XP_624146.2|PREDICTED: similar to crooked neck CG3193-PA [Apis mellifera]	XP_624146
contig11947	gi|170028516|ref|XP_001842141.1|fidgetin [Culex quinquefasciatus] >gi|167876263|gb|EDS39646.1| fidgetin [Culex quinquefasciatus]	XP_001842141
contig11948	gi|229577376|ref|NP_001153364.1|nucleosome assembly protein 1-like isoform 1 [Nasonia vitripennis]	NP_001153364
contig1195	gi|125742521|gb|ABN54483.1|putative ubiquitin/ribosomal protein S27Ae fusion protein [Oncopeltus fasciatus]	ABN54483
contig11950	gi|91078224|ref|XP_969612.1|PREDICTED: similar to WD repeat-containing protein slp1 [Tribolium castaneum] >gi|270002363|gb|EEZ98810.1| hypothetical protein TcasGA2_TC001383 [Tribolium castaneum]	XP_969612
contig11952	gi|110755347|ref|XP_393289.3|PREDICTED: similar to Telomerase-binding protein EST1A (Ever shorter telomeres 1A) (Telomerase subunit EST1A) (EST1-like protein A) [Apis mellifera]	XP_393289
contig11953	gi|193662136|ref|XP_001949112.1|PREDICTED: similar to CG9117 CG9117-PA [Acyrthosiphon pisum]	XP_001949112
contig11954	gi|193700007|ref|XP_001943131.1|PREDICTED: similar to Ptc-related CG11212-PA [Acyrthosiphon pisum]	XP_001943131
contig11955	gi|91090546|ref|XP_971052.1|PREDICTED: similar to tumor protein p63 regulated 1-like [Tribolium castaneum] >gi|270013883|gb|EFA10331.1| hypothetical protein TcasGA2_TC012549 [Tribolium castaneum]	XP_971052
contig11957	gi|195454859|ref|XP_002074440.1|GK10512 [Drosophila willistoni] >gi|194170525|gb|EDW85426.1| GK10512 [Drosophila willistoni]	XP_002074440
contig11959	gi|66516089|ref|XP_393194.2|PREDICTED: similar to CG17540-PA.3 [Apis mellifera]	XP_393194
contig1196	gi|156549802|ref|XP_001606493.1|PREDICTED: similar to conserved hypothetical protein [Nasonia vitripennis]	XP_001606493
contig11960	gi|193617904|ref|XP_001947132.1|PREDICTED: similar to conserved hypothetical protein [Acyrthosiphon pisum]	XP_001947132
contig11961	gi|270014206|gb|EFA10654.1|hypothetical protein TcasGA2_TC016291 [Tribolium castaneum]	EFA10654
contig11962	gi|91083563|ref|XP_967259.1|PREDICTED: similar to GA19416-PA [Tribolium castaneum] >gi|270006854|gb|EFA03302.1| hypothetical protein TcasGA2_TC013243 [Tribolium castaneum]	XP_967259
contig11964	gi|242003574|ref|XP_002422779.1|Derlin-2, putative [Pediculus humanus corporis] >gi|212505637|gb|EEB10041.1| Derlin-2, putative [Pediculus humanus corporis]	XP_002422779
contig11966	gi|242024882|ref|XP_002432855.1|formin 1,2/cappuccino, putative [Pediculus humanus corporis] >gi|212518364|gb|EEB20117.1| formin 1,2/cappuccino, putative [Pediculus humanus corporis]	XP_002432855
contig11969	gi|156554599|ref|XP_001604638.1|PREDICTED: similar to conserved hypothetical protein [Nasonia vitripennis]	XP_001604638
contig11970	gi|242007389|ref|XP_002424523.1|peptidyl-prolyl cis-trans isomerase, putative [Pediculus humanus corporis] >gi|212507949|gb|EEB11785.1| peptidyl-prolyl cis-trans isomerase, putative [Pediculus humanus corporis]	XP_002424523
contig11971	gi|158291350|ref|XP_312860.4|AGAP003168-PA [Anopheles gambiae str. PEST] >gi|157017733|gb|EAA08466.5| AGAP003168-PA [Anopheles gambiae str. PEST]	XP_312860
contig11972	gi|115774659|ref|XP_797583.2|PREDICTED: similar to XCAP-C [Strongylocentrotus purpuratus] >gi|115964743|ref|XP_001183157.1| PREDICTED: similar to XCAP-C [Strongylocentrotus purpuratus]	XP_797583
contig11974	gi|193681189|ref|XP_001947038.1|PREDICTED: similar to conserved hypothetical protein [Acyrthosiphon pisum]	XP_001947038
contig11975	gi|242021017|ref|XP_002430943.1|conserved hypothetical protein [Pediculus humanus corporis] >gi|212516163|gb|EEB18205.1| conserved hypothetical protein [Pediculus humanus corporis]	XP_002430943
contig1198	gi|157128621|ref|XP_001655159.1|aspartate aminotransferase [Aedes aegypti] >gi|33307012|gb|AAQ02892.1|AF395206_1 aspartate aminotransferase [Aedes aegypti] >gi|108882223|gb|EAT46448.1| aspartate aminotransferase [Aedes aegypti]	XP_001655159
contig11981	gi|91088973|ref|XP_966480.1|PREDICTED: similar to G protein-coupled receptor kinase 1 CG40129-PA [Tribolium castaneum] >gi|270011553|gb|EFA08001.1| hypothetical protein TcasGA2_TC005590 [Tribolium castaneum]	XP_966480
contig11983	gi|195127781|ref|XP_002008346.1|GI13436 [Drosophila mojavensis] >gi|193919955|gb|EDW18822.1| GI13436 [Drosophila mojavensis]	XP_002008346
contig11985	gi|189239337|ref|XP_973607.2|PREDICTED: similar to cathepsin F-like cysteine protease [Tribolium castaneum]	XP_973607
contig11987	gi|244790121|ref|NP_001156463.1|hypothetical protein LOC100302387 [Acyrthosiphon pisum] >gi|239792635|dbj|BAH72639.1| ACYPI46563 [Acyrthosiphon pisum]	NP_001156463
contig11989	gi|189238556|ref|XP_967671.2|PREDICTED: similar to AGAP008391-PA [Tribolium castaneum]	XP_967671
contig1199	gi|194895478|ref|XP_001978261.1|GG17790 [Drosophila erecta] >gi|190649910|gb|EDV47188.1| GG17790 [Drosophila erecta]	XP_001978261
contig11991	gi|270005003|gb|EFA01451.1|hypothetical protein TcasGA2_TC030785 [Tribolium castaneum]	EFA01451
contig11992	gi|110762354|ref|XP_623763.2|PREDICTED: similar to CG3279-PA [Apis mellifera]	XP_623763
contig11994	gi|259593317|gb|EZ404308.1|TSA: Artemisia annua strain Uganda Contig20803, mRNA sequence	EZ404308
contig11997	gi|66500763|ref|XP_392117.2|PREDICTED: similar to DNA methyltransferase 1 associated protein 1 [Apis mellifera]	XP_392117
contig11998	gi|193716259|ref|XP_001943795.1|PREDICTED: similar to AGAP010274-PA, partial [Acyrthosiphon pisum]	XP_001943795
contig11999	gi|242015814|ref|XP_002428542.1|conserved hypothetical protein [Pediculus humanus corporis] >gi|212513176|gb|EEB15804.1| conserved hypothetical protein [Pediculus humanus corporis]	XP_002428542
contig12	gi|48120555|ref|XP_393226.1|PREDICTED: similar to ribosomal protein S5 isoform 1 [Apis mellifera] >gi|66509908|ref|XP_624084.1| PREDICTED: similar to ribosomal protein S5 isoform 2 [Apis mellifera]	XP_393226
contig120	gi|242019301|ref|XP_002430100.1|Inosine triphosphate pyrophosphatase, putative [Pediculus humanus corporis] >gi|212515181|gb|EEB17362.1| Inosine triphosphate pyrophosphatase, putative [Pediculus humanus corporis]	XP_002430100
contig1200	gi|242013904|ref|XP_002427640.1|conserved hypothetical protein [Pediculus humanus corporis] >gi|212512061|gb|EEB14902.1| conserved hypothetical protein [Pediculus humanus corporis]	XP_002427640
contig12000	gi|66500942|ref|XP_396187.2|PREDICTED: similar to CG7741-PA isoform 1 [Apis mellifera]	XP_396187
contig12001	gi|91085315|ref|XP_969412.1|PREDICTED: similar to histone-lysine n-methyltransferase [Tribolium castaneum] >gi|270009129|gb|EFA05577.1| hypothetical protein TcasGA2_TC015766 [Tribolium castaneum]	XP_969412
contig12003	gi|40457594|gb|AAR86939.1|reverse transcriptase [Drosophila melanogaster]	AAR86939
contig12005	gi|156545311|ref|XP_001605551.1|PREDICTED: similar to ENSANGP00000023755 [Nasonia vitripennis]	XP_001605551
contig12006	gi|156552278|ref|XP_001600652.1|PREDICTED: similar to Na/Ca exchange protein isoform 1 [Nasonia vitripennis]	XP_001600652
contig1201	gi|170055862|ref|XP_001863771.1|conserved hypothetical protein [Culex quinquefasciatus] >gi|167875739|gb|EDS39122.1| conserved hypothetical protein [Culex quinquefasciatus]	XP_001863771
contig12010	gi|156543290|ref|XP_001599156.1|PREDICTED: similar to RE17222p [Nasonia vitripennis]	XP_001599156
contig12012	gi|156549088|ref|XP_001607528.1|PREDICTED: similar to Samui [Nasonia vitripennis]	XP_001607528
contig12017	gi|91093897|ref|XP_969153.1|PREDICTED: similar to protein-tyrosine kinase [Tribolium castaneum] >gi|270014537|gb|EFA10985.1| hypothetical protein TcasGA2_TC004153 [Tribolium castaneum]	XP_969153
contig1202	gi|242247043|ref|NP_001156115.1|hypothetical protein LOC100161482 [Acyrthosiphon pisum] >gi|239791956|dbj|BAH72377.1| ACYPI002701 [Acyrthosiphon pisum]	NP_001156115
contig12022	gi|255523622|ref|ZP_05390589.1|protein of unknown function DUF1703 [Clostridium carboxidivorans P7] >gi|255512677|gb|EET88950.1| protein of unknown function DUF1703 [Clostridium carboxidivorans P7]	ZP_05390589
contig12024	gi|91092968|ref|XP_967026.1|PREDICTED: similar to megator [Tribolium castaneum]	XP_967026
contig12025	gi|193713745|ref|XP_001946172.1|PREDICTED: similar to CRAL/TRIO domain-containing protein [Acyrthosiphon pisum]	XP_001946172
contig12026	gi|193713840|ref|XP_001946016.1|PREDICTED: similar to AGAP002354-PA, partial [Acyrthosiphon pisum]	XP_001946016
contig12027	gi|125830003|ref|XP_001339544.1|PREDICTED: similar to SJCHGC05363 protein [Danio rerio]	XP_001339544
contig12029	gi|270009875|gb|EFA06323.1|hypothetical protein TcasGA2_TC009194 [Tribolium castaneum]	EFA06323
contig1203	gi|154936819|emb|CAO85744.1|glutathione S-transferase [Blattella germanica]	CAO85744
contig12032	gi|156386635|ref|XP_001634017.1|predicted protein [Nematostella vectensis] >gi|156221095|gb|EDO41954.1| predicted protein [Nematostella vectensis]	XP_001634017
contig12033	gi|156551177|ref|XP_001604545.1|PREDICTED: similar to conserved hypothetical protein [Nasonia vitripennis]	XP_001604545
contig12035	gi|195061663|ref|XP_001996041.1|GH14040 [Drosophila grimshawi] >gi|193891833|gb|EDV90699.1| GH14040 [Drosophila grimshawi]	XP_001996041
contig12036	gi|270004132|gb|EFA00580.1|hypothetical protein TcasGA2_TC003450 [Tribolium castaneum]	EFA00580
contig12038	gi|126329384|ref|XP_001372218.1|PREDICTED: similar to 2-oxoisovalerate dehydrogenase subunit alpha, mitochondrial precursor (Branched-chain alpha-keto acid dehydrogenase E1 component alpha chain) (BCKDH E1-alpha) [Monodelphis domestica]	XP_001372218
contig12039	gi|189240304|ref|XP_973707.2|PREDICTED: similar to foraging CG10033-PA [Tribolium castaneum]	XP_973707
contig1204	gi|193591642|ref|XP_001951536.1|PREDICTED: similar to ribosomal protein L38-like protein [Acyrthosiphon pisum]	XP_001951536
contig12041	gi|109464874|ref|XP_001073300.1|PREDICTED: hypothetical protein [Rattus norvegicus]	XP_001073300
contig12042	gi|193620153|ref|XP_001951876.1|PREDICTED: similar to inorganic phosphate cotransporter, putative [Acyrthosiphon pisum]	XP_001951876
contig12043	gi|110764429|ref|XP_393472.3|PREDICTED: similar to ankyrin repeat domain protein 17 isoform a [Apis mellifera]	XP_393472
contig12045	gi|48096650|ref|XP_392495.1|PREDICTED: similar to mrj CG8448-PA, isoform A [Apis mellifera]	XP_392495
contig12047	gi|91080663|ref|XP_974713.1|PREDICTED: similar to Noa36 CG10009-PA [Tribolium castaneum] >gi|270005496|gb|EFA01944.1| hypothetical protein TcasGA2_TC007558 [Tribolium castaneum]	XP_974713
contig1205	gi|193596687|ref|XP_001948334.1|PREDICTED: similar to flavohemoprotein B5/b5r [Acyrthosiphon pisum]	XP_001948334
contig12050	gi|157131593|ref|XP_001655896.1|zinc finger protein [Aedes aegypti] >gi|108881820|gb|EAT46045.1| zinc finger protein [Aedes aegypti]	XP_001655896
contig12052	gi|195017207|ref|XP_001984557.1|GH16535 [Drosophila grimshawi] >gi|193898039|gb|EDV96905.1| GH16535 [Drosophila grimshawi]	XP_001984557
contig12055	gi|170059909|ref|XP_001865568.1|cytochrome c oxidase assembly protein COX11, mitochondrial [Culex quinquefasciatus] >gi|167878513|gb|EDS41896.1| cytochrome c oxidase assembly protein COX11, mitochondrial [Culex quinquefasciatus]	XP_001865568
contig12057	gi|156548368|ref|XP_001603856.1|PREDICTED: similar to adducin [Nasonia vitripennis]	XP_001603856
contig12059	gi|91080479|ref|XP_970655.1|PREDICTED: similar to peroxisomal membrane protein PEX16 [Tribolium castaneum] >gi|270005559|gb|EFA02007.1| hypothetical protein TcasGA2_TC007629 [Tribolium castaneum]	XP_970655
contig1206	gi|46561758|gb|AAT01084.1|putative vacuolar ATP synthase subunit D [Homalodisca vitripennis]	AAT01084
contig12060	gi|193706890|ref|XP_001950944.1|PREDICTED: hypothetical protein [Acyrthosiphon pisum]	XP_001950944
contig12061	gi|170040506|ref|XP_001848037.1|conserved hypothetical protein [Culex quinquefasciatus] >gi|167864147|gb|EDS27530.1| conserved hypothetical protein [Culex quinquefasciatus]	XP_001848037
contig12063	gi|156542616|ref|XP_001604529.1|PREDICTED: similar to diacylglycerol kinase, delta, kappa, eta [Nasonia vitripennis]	XP_001604529
contig12064	gi|270016377|gb|EFA12823.1|latrophilin-like receptor [Tribolium castaneum]	EFA12823
contig12065	gi|270006529|gb|EFA02977.1|hypothetical protein TcasGA2_TC030780 [Tribolium castaneum]	EFA02977
contig12066	gi|156537179|ref|XP_001604227.1|PREDICTED: similar to ENSANGP00000020538 [Nasonia vitripennis]	XP_001604227
contig12067	gi|154418482|ref|XP_001582259.1|hypothetical protein [Trichomonas vaginalis G3] >gi|121916493|gb|EAY21273.1| conserved hypothetical protein [Trichomonas vaginalis G3]	XP_001582259
contig12068	gi|242016107|ref|XP_002428677.1|set and mynd domain-containing protein, putative [Pediculus humanus corporis] >gi|212513348|gb|EEB15939.1| set and mynd domain-containing protein, putative [Pediculus humanus corporis]	XP_002428677
contig1207	gi|189534550|ref|XP_001922265.1|PREDICTED: similar to zinc finger protein 40 [Danio rerio]	XP_001922265
contig12072	gi|270004253|gb|EFA00701.1|hypothetical protein TcasGA2_TC003580 [Tribolium castaneum]	EFA00701
contig12073	gi|242006986|ref|XP_002424323.1|protein disulfide isomerase, putative [Pediculus humanus corporis] >gi|212507723|gb|EEB11585.1| protein disulfide isomerase, putative [Pediculus humanus corporis]	XP_002424323
contig12076	gi|242009277|ref|XP_002425416.1|hypothetical protein Phum_PHUM197620 [Pediculus humanus corporis] >gi|212509233|gb|EEB12678.1| hypothetical protein Phum_PHUM197620 [Pediculus humanus corporis]	XP_002425416
contig12079	gi|72146641|ref|XP_790250.1|PREDICTED: similar to transposase [Strongylocentrotus purpuratus] >gi|115745841|ref|XP_001179365.1| PREDICTED: similar to transposase [Strongylocentrotus purpuratus]	XP_790250
contig1208	gi|91088131|ref|XP_975884.1|PREDICTED: similar to CG17928 CG17928-PA isoform 2 [Tribolium castaneum] >gi|270012129|gb|EFA08577.1| hypothetical protein TcasGA2_TC006232 [Tribolium castaneum]	XP_975884
contig12080	gi|189236899|ref|XP_968131.2|PREDICTED: similar to conserved hypothetical protein [Tribolium castaneum]	XP_968131
contig12081	gi|91078920|ref|XP_973689.1|PREDICTED: similar to ubiquitin-conjugating enzyme E2 g [Tribolium castaneum] >gi|270004881|gb|EFA01329.1| courtless [Tribolium castaneum]	XP_973689
contig12083	gi|193610476|ref|XP_001943082.1|PREDICTED: similar to amino acid transporter [Acyrthosiphon pisum]	XP_001943082
contig12085	gi|242021000|ref|XP_002430935.1|tar RNA binding protein, putative [Pediculus humanus corporis] >gi|212516153|gb|EEB18197.1| tar RNA binding protein, putative [Pediculus humanus corporis]	XP_002430935
contig12086	gi|193678893|ref|XP_001946622.1|PREDICTED: hypothetical protein [Acyrthosiphon pisum]	XP_001946622
contig1209	gi|147899318|ref|NP_001083003.1|hypothetical protein LOC100037382 [Danio rerio] >gi|133778688|gb|AAI34218.1| Zgc:163074 protein [Danio rerio]	NP_001083003
contig12092	gi|157115823|ref|XP_001658299.1|sterol o-acyltransferase [Aedes aegypti] >gi|108883469|gb|EAT47694.1| sterol o-acyltransferase [Aedes aegypti]	XP_001658299
contig12094	gi|189241990|ref|XP_968402.2|PREDICTED: similar to ligatin [Tribolium castaneum]	XP_968402
contig12097	gi|242015848|ref|XP_002428559.1|Aminopeptidase N precursor, putative [Pediculus humanus corporis] >gi|212513193|gb|EEB15821.1| Aminopeptidase N precursor, putative [Pediculus humanus corporis]	XP_002428559
contig12098	gi|242012413|ref|XP_002426927.1|Coatomer subunit gamma-2, putative [Pediculus humanus corporis] >gi|212511156|gb|EEB14189.1| Coatomer subunit gamma-2, putative [Pediculus humanus corporis]	XP_002426927
contig121	gi|48142169|ref|XP_397308.1|PREDICTED: similar to retinol dehydrogenase 11 [Apis mellifera]	XP_397308
contig1210	gi|92113343|ref|YP_573271.1|alpha-ketoglutarate decarboxylase [Chromohalobacter salexigens DSM 3043] >gi|91796433|gb|ABE58572.1| 2-oxoglutarate dehydrogenase E1 component [Chromohalobacter salexigens DSM 3043]	YP_573271
contig12100	gi|126329829|ref|XP_001375879.1|PREDICTED: similar to mKIAA1611 protein [Monodelphis domestica]	XP_001375879
contig12104	gi|242009946|ref|XP_002425742.1|protein FAM45A, putative [Pediculus humanus corporis] >gi|212509646|gb|EEB13004.1| protein FAM45A, putative [Pediculus humanus corporis]	XP_002425742
contig12105	gi|242015714|ref|XP_002428492.1|conserved hypothetical protein [Pediculus humanus corporis] >gi|212513126|gb|EEB15754.1| conserved hypothetical protein [Pediculus humanus corporis]	XP_002428492
contig12106	gi|195401452|ref|XP_002059327.1|GJ18380 [Drosophila virilis] >gi|194142333|gb|EDW58739.1| GJ18380 [Drosophila virilis]	XP_002059327
contig12107	gi|109287839|dbj|AB218979.1|Takifugu rubripes Rhag mRNA for Rhesus-associated glycoprotein, complete cds	AB218979
contig12109	gi|256726483|gb|EEU39844.1|hypothetical protein NECHADRAFT_79737 [Nectria haematococca mpVI 77-13-4]	EEU39844
contig1211	gi|193603502|ref|XP_001943541.1|PREDICTED: similar to radish CG4346-PA [Acyrthosiphon pisum]	XP_001943541
contig12112	gi|242006835|ref|XP_002424250.1|WD repeat domain phosphoinositide-interacting protein, putative [Pediculus humanus corporis] >gi|212507619|gb|EEB11512.1| WD repeat domain phosphoinositide-interacting protein, putative [Pediculus humanus corporis]	XP_002424250
contig12116	gi|195057972|ref|XP_001995360.1|GH23119 [Drosophila grimshawi] >gi|193899566|gb|EDV98432.1| GH23119 [Drosophila grimshawi]	XP_001995360
contig12117	gi|242007481|ref|XP_002424568.1|tubulin-specific chaperone E, putative [Pediculus humanus corporis] >gi|212508011|gb|EEB11830.1| tubulin-specific chaperone E, putative [Pediculus humanus corporis]	XP_002424568
contig12119	gi|242247198|ref|NP_001156051.1|hypothetical protein LOC100158934 [Acyrthosiphon pisum] >gi|239790868|dbj|BAH71968.1| ACYPI000351 [Acyrthosiphon pisum]	NP_001156051
contig1212	gi|110755387|ref|XP_395727.3|PREDICTED: similar to CG4966-PA, isoform A [Apis mellifera]	XP_395727
contig12120	gi|156555324|ref|XP_001603927.1|PREDICTED: hypothetical protein [Nasonia vitripennis]	XP_001603927
contig12122	gi|193617621|ref|XP_001949588.1|PREDICTED: similar to AGAP005630-PA [Acyrthosiphon pisum]	XP_001949588
contig12129	gi|256060203|ref|ZP_05450381.1|putative fructose transport system kinase [Brucella neotomae 5K33]	ZP_05450381
contig1213	gi|110671514|gb|ABG82008.1|putative ribosomal protein S7e [Diaphorina citri]	ABG82008
contig12135	gi|110760680|ref|XP_392864.3|PREDICTED: similar to lethal giant larvae homolog 1 [Apis mellifera]	XP_392864
contig1214	gi|110777198|ref|XP_624414.2|PREDICTED: similar to Chromodomain helicase-DNA-binding protein Mi-2 homolog (ATP-dependent helicase Mi-2) (dMi-2) [Apis mellifera]	XP_624414
contig12140	gi|242007698|ref|XP_002424664.1|elongator complex protein, putative [Pediculus humanus corporis] >gi|212508157|gb|EEB11926.1| elongator complex protein, putative [Pediculus humanus corporis]	XP_002424664
contig12141	gi|193688239|ref|XP_001944872.1|PREDICTED: similar to AGAP001102-PA [Acyrthosiphon pisum]	XP_001944872
contig12142	gi|198428013|ref|XP_002120375.1|PREDICTED: similar to expressed hypothetical protein [Ciona intestinalis]	XP_002120375
contig12143	gi|242014607|ref|XP_002427978.1|trafficking protein particle complex protein, putative [Pediculus humanus corporis] >gi|212512477|gb|EEB15240.1| trafficking protein particle complex protein, putative [Pediculus humanus corporis]	XP_002427978
contig12145	gi|110750089|ref|XP_623473.2|PREDICTED: similar to toutatis CG10897-PA, isoform A [Apis mellifera]	XP_623473
contig12148	gi|156554192|ref|XP_001600112.1|PREDICTED: similar to tryptophanyl-tRNA synthetase [Nasonia vitripennis]	XP_001600112
contig1215	gi|240848799|ref|NP_001155587.1|hypothetical protein LOC100163723 [Acyrthosiphon pisum] >gi|239791786|dbj|BAH72313.1| ACYPI004786 [Acyrthosiphon pisum]	NP_001155587
contig12150	gi|156541526|ref|XP_001603521.1|PREDICTED: similar to cullin [Nasonia vitripennis]	XP_001603521
contig12151	gi|227354815|ref|ZP_03839232.1|tRNA modification GTPase [Proteus mirabilis ATCC 29906] >gi|227165133|gb|EEI49964.1| tRNA modification GTPase [Proteus mirabilis ATCC 29906]	ZP_03839232
contig12153	gi|223890174|ref|NP_001138802.1|JAB-MPN domain protein [Bombyx mori] >gi|221579605|gb|ACM24339.1| JAB-MPN domain protein [Bombyx mori]	NP_001138802
contig12154	gi|195569279|ref|XP_002102638.1|GD19393 [Drosophila simulans] >gi|194198565|gb|EDX12141.1| GD19393 [Drosophila simulans]	XP_002102638
contig12156	gi|166998036|emb|CAP78905.1|succinic semialdehyde dehydrogenase [Lucilia cuprina] >gi|166998038|emb|CAP78906.1| succinic semialdehyde dehydrogenase [Lucilia cuprina]	CAP78905
contig12159	gi|158302361|ref|XP_321922.4|AGAP001234-PA [Anopheles gambiae str. PEST] >gi|157012914|gb|EAA01788.5| AGAP001234-PA [Anopheles gambiae str. PEST]	XP_321922
contig1216	gi|242014038|ref|XP_002427705.1|Nucleoporin NUP53, putative [Pediculus humanus corporis] >gi|212512140|gb|EEB14967.1| Nucleoporin NUP53, putative [Pediculus humanus corporis]	XP_002427705
contig12160	gi|157104222|ref|XP_001648308.1|protein phsophatase-2a [Aedes aegypti] >gi|170030787|ref|XP_001843269.1| serine/threonine-protein phosphatase 4 catalytic subunit [Culex quinquefasciatus] >gi|108880423|gb|EAT44648.1| protein phsophatase-2a [Aedes aegypti] >gi|167868388|gb|EDS31771.1| serine/threonine-protein phosphatase 4 catalytic subunit [Culex quinquefasciatus]	XP_001648308
contig12163	gi|242018145|ref|XP_002429541.1|platelet-activating factor acetylhydrolase isoform 1B alpha subunit, putative [Pediculus humanus corporis] >gi|212514489|gb|EEB16803.1| platelet-activating factor acetylhydrolase isoform 1B alpha subunit, putative [Pediculus humanus corporis]	XP_002429541
contig12166	gi|260809928|ref|XP_002599756.1|hypothetical protein BRAFLDRAFT_276718 [Branchiostoma floridae] >gi|229285038|gb|EEN55768.1| hypothetical protein BRAFLDRAFT_276718 [Branchiostoma floridae]	XP_002599756
contig12168	gi|151301049|ref|NP_001093088.1|ring finger protein 5 [Bombyx mori] >gi|95102656|gb|ABF51266.1| ring finger protein 5 [Bombyx mori]	NP_001093088
contig12173	gi|170038404|ref|XP_001847040.1|small nuclear ribonucleoprotein SM D3 [Culex quinquefasciatus] >gi|167882083|gb|EDS45466.1| small nuclear ribonucleoprotein SM D3 [Culex quinquefasciatus]	XP_001847040
contig12174	gi|193690697|ref|XP_001944927.1|PREDICTED: similar to polyribonucleotide nucleotidyltransferase [Acyrthosiphon pisum]	XP_001944927
contig1218	gi|189234287|ref|XP_970030.2|PREDICTED: similar to isocitrate dehydrogenase [Tribolium castaneum]	XP_970030
contig12182	gi|157137897|ref|XP_001664066.1|leucine-rich transmembrane protein [Aedes aegypti] >gi|108880735|gb|EAT44960.1| leucine-rich transmembrane protein [Aedes aegypti]	XP_001664066
contig12183	gi|156543150|ref|XP_001605792.1|PREDICTED: hypothetical protein [Nasonia vitripennis]	XP_001605792
contig12185	gi|193599010|ref|XP_001951859.1|PREDICTED: similar to aldehyde dehydrogenase 7 family, member A1 [Acyrthosiphon pisum]	XP_001951859
contig12188	gi|242008511|ref|XP_002425047.1|myosin IA, putative [Pediculus humanus corporis] >gi|212508696|gb|EEB12309.1| myosin IA, putative [Pediculus humanus corporis]	XP_002425047
contig1219	gi|47778440|gb|AAT38121.1|phosphatidylethanolamine-binding protein [Branchiostoma belcheri tsingtauense]	AAT38121
contig12191	gi|189234912|ref|XP_969611.2|PREDICTED: similar to AGAP004942-PA [Tribolium castaneum]	XP_969611
contig12194	gi|219990737|gb|ACL68742.1|MIP02858p [Drosophila melanogaster]	ACL68742
contig12196	gi|242017440|ref|XP_002429196.1|Acidic fibroblast growth factor intracellular-binding protein, putative [Pediculus humanus corporis] >gi|212514085|gb|EEB16458.1| Acidic fibroblast growth factor intracellular-binding protein, putative [Pediculus humanus corporis]	XP_002429196
contig12197	gi|110756986|ref|XP_624243.2|PREDICTED: similar to exosome component 9 [Apis mellifera]	XP_624243
contig12198	gi|6573138|gb|AAF17565.1|AF201829_1Fringe [Schistocerca gregaria]	AAF17565
contig12199	gi|156547587|ref|XP_001603068.1|PREDICTED: similar to Gmpr2 protein [Nasonia vitripennis]	XP_001603068
contig122	gi|242022061|ref|XP_002431460.1|eukaryotic translation initiation factor 4E type, putative [Pediculus humanus corporis] >gi|212516748|gb|EEB18722.1| eukaryotic translation initiation factor 4E type, putative [Pediculus humanus corporis]	XP_002431460
contig1220	gi|170038837|ref|XP_001847254.1|conserved hypothetical protein [Culex quinquefasciatus] >gi|167862445|gb|EDS25828.1| conserved hypothetical protein [Culex quinquefasciatus]	XP_001847254
contig12202	gi|156546452|ref|XP_001607279.1|PREDICTED: similar to uricase [Nasonia vitripennis]	XP_001607279
contig12203	gi|193706920|ref|XP_001952378.1|PREDICTED: similar to structural maintenance of chromosomes smc3 [Acyrthosiphon pisum]	XP_001952378
contig12205	gi|91084639|ref|XP_966468.1|PREDICTED: similar to AGAP007721-PA [Tribolium castaneum] >gi|270008637|gb|EFA05085.1| hypothetical protein TcasGA2_TC015183 [Tribolium castaneum]	XP_966468
contig12206	gi|110767262|ref|XP_001122106.1|PREDICTED: similar to CG7265-PA, partial [Apis mellifera]	XP_001122106
contig12207	gi|110759146|ref|XP_001119949.1|PREDICTED: similar to NADPH--cytochrome P450 reductase (CPR) (P450R) [Apis mellifera]	XP_001119949
contig12209	gi|110756772|ref|XP_001121636.1|PREDICTED: similar to peanut CG8705-PA, isoform A [Apis mellifera]	XP_001121636
contig1221	gi|121543707|gb|ABM55540.1|putative myosin II essential light chain [Maconellicoccus hirsutus]	ABM55540
contig12213	gi|195383238|ref|XP_002050333.1|GJ20269 [Drosophila virilis] >gi|194145130|gb|EDW61526.1| GJ20269 [Drosophila virilis]	XP_002050333
contig12218	gi|260796197|ref|XP_002593091.1|hypothetical protein BRAFLDRAFT_120187 [Branchiostoma floridae] >gi|229278315|gb|EEN49102.1| hypothetical protein BRAFLDRAFT_120187 [Branchiostoma floridae]	XP_002593091
contig1222	gi|2522237|dbj|BAA22791.1|vitellogenin [Athalia rosae]	BAA22791
contig12220	gi|239792020|dbj|BAH72398.1|ACYPI009740 [Acyrthosiphon pisum]	BAH72398
contig12222	gi|156541787|ref|XP_001602200.1|PREDICTED: similar to sulfate transporter [Nasonia vitripennis]	XP_001602200
contig12224	gi|242017777|ref|XP_002429363.1|ankyrin repeat-containing protein, putative [Pediculus humanus corporis] >gi|212514272|gb|EEB16625.1| ankyrin repeat-containing protein, putative [Pediculus humanus corporis]	XP_002429363
contig12225	gi|193716157|ref|XP_001945524.1|PREDICTED: similar to AGAP010272-PA [Acyrthosiphon pisum]	XP_001945524
contig12226	gi|159873|gb|AAA29411.1|O.V.-16 antigen precursor [Onchocerca volvulus]	AAA29411
contig12228	gi|242016558|ref|XP_002428853.1|cAMP-dependent protein kinase catalytic subunit, putative [Pediculus humanus corporis] >gi|212513589|gb|EEB16115.1| cAMP-dependent protein kinase catalytic subunit, putative [Pediculus humanus corporis]	XP_002428853
contig12229	gi|242008095|ref|XP_002424848.1|hypothetical protein Phum_PHUM156690 [Pediculus humanus corporis] >gi|212508398|gb|EEB12110.1| hypothetical protein Phum_PHUM156690 [Pediculus humanus corporis]	XP_002424848
contig1223	gi|156543886|ref|XP_001606977.1|PREDICTED: similar to protein phosphatase 2c [Nasonia vitripennis]	XP_001606977
contig12231	gi|193669368|ref|XP_001949074.1|PREDICTED: similar to CG1021-PA [Acyrthosiphon pisum]	XP_001949074
contig12233	gi|274324145|ref|NP_001162111.1|hypothetical protein LOC100168248 [Acyrthosiphon pisum] >gi|193654931|ref|XP_001944690.1| PREDICTED: similar to GA18111-PA isoform 1 [Acyrthosiphon pisum] >gi|239791473|dbj|BAH72197.1| ACYPI008968 [Acyrthosiphon pisum]	NP_001162111
contig12238	gi|242021491|ref|XP_002431178.1|proteasome-activating nucleotidase, putative [Pediculus humanus corporis] >gi|212516427|gb|EEB18440.1| proteasome-activating nucleotidase, putative [Pediculus humanus corporis]	XP_002431178
contig1224	gi|116283227|gb|AAH03511.1|DEPDC1 protein [Homo sapiens]	AAH03511
contig12241	gi|158290475|ref|XP_001688361.1|AGAP002837-PA [Anopheles gambiae str. PEST] >gi|157017912|gb|EDO64213.1| AGAP002837-PA [Anopheles gambiae str. PEST]	XP_001688361
contig12242	gi|193627383|ref|XP_001943091.1|PREDICTED: similar to BRCA1 interacting protein C-terminal helicase 1 [Acyrthosiphon pisum]	XP_001943091
contig12244	gi|195109248|ref|XP_001999199.1|GI23199 [Drosophila mojavensis] >gi|193915793|gb|EDW14660.1| GI23199 [Drosophila mojavensis]	XP_001999199
contig12245	gi|110759899|ref|XP_001119876.1|PREDICTED: similar to CG18591-PA [Apis mellifera]	XP_001119876
contig12246	gi|170032512|ref|XP_001844125.1|replication protein A 70 kDa DNA-binding subunit [Culex quinquefasciatus] >gi|167872595|gb|EDS35978.1| replication protein A 70 kDa DNA-binding subunit [Culex quinquefasciatus]	XP_001844125
contig1225	gi|270013972|gb|EFA10420.1|hypothetical protein TcasGA2_TC012660 [Tribolium castaneum]	EFA10420
contig12252	gi|156554880|ref|XP_001606894.1|PREDICTED: similar to hagoromo [Nasonia vitripennis]	XP_001606894
contig12253	gi|66562664|ref|XP_623550.1|PREDICTED: similar to CG32626-PA, isoform A isoform 2 [Apis mellifera]	XP_623550
contig12255	gi|60678801|gb|AAX33735.1|MPA13 allergen [Periplaneta americana]	AAX33735
contig12256	gi|270009420|gb|EFA05868.1|hypothetical protein TcasGA2_TC008668 [Tribolium castaneum]	EFA05868
contig12257	gi|242005098|ref|XP_002423411.1|Popeye domain-containing protein, putative [Pediculus humanus corporis] >gi|212506468|gb|EEB10673.1| Popeye domain-containing protein, putative [Pediculus humanus corporis]	XP_002423411
contig12258	gi|289583704|gb|ADD10756.1|peptidoglycan recognition protein [Bombus ignitus] >gi|289583706|gb|ADD10757.1| peptidoglycan recognition protein [Bombus ignitus]	ADD10756
contig1226	gi|242020491|ref|XP_002430686.1|SH2 domain-containing protein 4A, putative [Pediculus humanus corporis] >gi|212515876|gb|EEB17948.1| SH2 domain-containing protein 4A, putative [Pediculus humanus corporis]	XP_002430686
contig12260	gi|118790523|ref|XP_318644.3|AGAP009614-PA [Anopheles gambiae str. PEST] >gi|116117986|gb|EAA14454.3| AGAP009614-PA [Anopheles gambiae str. PEST]	XP_318644
contig12263	gi|189187985|gb|ACD84797.1|cytochrome P450 CYP6CM1vB [Bemisia tabaci]	ACD84797
contig12264	gi|66504662|ref|XP_623198.1|PREDICTED: similar to Coatomer subunit alpha (Alpha-coat protein) (Alpha-COP) (HEPCOP) (HEP-COP) isoform 1 [Apis mellifera]	XP_623198
contig12265	gi|242012599|ref|XP_002427017.1|conserved hypothetical protein [Pediculus humanus corporis] >gi|212511262|gb|EEB14279.1| conserved hypothetical protein [Pediculus humanus corporis]	XP_002427017
contig12267	gi|193598803|ref|XP_001950820.1|PREDICTED: similar to Gb1-cadherin [Acyrthosiphon pisum]	XP_001950820
contig1227	gi|193594328|ref|XP_001945764.1|PREDICTED: similar to CG4553 CG4553-PA [Acyrthosiphon pisum]	XP_001945764
contig12270	gi|270001688|gb|EEZ98135.1|hypothetical protein TcasGA2_TC000560 [Tribolium castaneum]	EEZ98135
contig12271	gi|183979315|dbj|BAG30754.1|DEAD box polypeptide 5 [Papilio xuthus]	BAG30754
contig12272	gi|193622528|ref|XP_001946435.1|PREDICTED: similar to CG4733-PA [Acyrthosiphon pisum]	XP_001946435
contig12273	gi|34979797|gb|AAQ83887.1|cathepsin B [Branchiostoma belcheri tsingtauense]	AAQ83887
contig12275	gi|170058665|ref|XP_001865019.1|DEAD box ATP-dependent RNA helicase [Culex quinquefasciatus] >gi|167877695|gb|EDS41078.1| DEAD box ATP-dependent RNA helicase [Culex quinquefasciatus]	XP_001865019
contig12277	gi|189240738|ref|XP_968166.2|PREDICTED: similar to AGAP007574-PA [Tribolium castaneum] >gi|270014219|gb|EFA10667.1| NADH dehydrogenase (ubiquinone) 1 beta subcomplex, 7 [Tribolium castaneum]	XP_968166
contig1228	gi|193580129|ref|XP_001945473.1|PREDICTED: similar to juvenile hormone-inducible protein 26 [Acyrthosiphon pisum]	XP_001945473
contig12280	gi|256708537|gb|ACV20871.1|trehalose 6-phosphate synthase [Nilaparvata lugens]	ACV20871
contig12281	gi|242024010|ref|XP_002432423.1|sodium/potassium-transporting ATPase subunit beta-2, putative [Pediculus humanus corporis] >gi|212517856|gb|EEB19685.1| sodium/potassium-transporting ATPase subunit beta-2, putative [Pediculus humanus corporis]	XP_002432423
contig12282	gi|157366838|gb|ABV45410.1|COE1 [Bemisia tabaci]	ABV45410
contig12285	gi|242004510|ref|XP_002423126.1|laminin gamma-3 chain, putative [Pediculus humanus corporis] >gi|212506072|gb|EEB10388.1| laminin gamma-3 chain, putative [Pediculus humanus corporis]	XP_002423126
contig1229	gi|91076820|ref|XP_974470.1|PREDICTED: similar to Kal-1 protein [Tribolium castaneum]	XP_974470
contig12292	gi|208972117|gb|ACI32657.1|Delta protein [Periplaneta americana]	ACI32657
contig12293	gi|91091096|ref|XP_968472.1|PREDICTED: similar to GA16025-PA [Tribolium castaneum] >gi|270013147|gb|EFA09595.1| hypothetical protein TcasGA2_TC011713 [Tribolium castaneum]	XP_968472
contig123	gi|189242404|ref|XP_968940.2|PREDICTED: similar to conserved hypothetical protein [Tribolium castaneum]	XP_968940
contig1230	gi|260823641|ref|XP_002606189.1|hypothetical protein BRAFLDRAFT_92063 [Branchiostoma floridae] >gi|229291528|gb|EEN62199.1| hypothetical protein BRAFLDRAFT_92063 [Branchiostoma floridae]	XP_002606189
contig12301	gi|193695213|ref|XP_001945190.1|PREDICTED: similar to CG3523 CG3523-PA [Acyrthosiphon pisum]	XP_001945190
contig12303	gi|156543207|ref|XP_001606338.1|PREDICTED: similar to conserved hypothetical protein [Nasonia vitripennis]	XP_001606338
contig12307	gi|242009012|ref|XP_002425287.1|Microsomal triglyceride transfer protein large subunit precursor, putative [Pediculus humanus corporis] >gi|212509052|gb|EEB12549.1| Microsomal triglyceride transfer protein large subunit precursor, putative [Pediculus humanus corporis]	XP_002425287
contig12311	gi|269859258|gb|ACZ52196.1|heat shock protein 70 [Bemisia tabaci]	ACZ52196
contig12313	gi|290511067|ref|ZP_06550436.1|DNA mismatch repair protein MutS [Klebsiella sp. 1_1_55] >gi|289776060|gb|EFD84059.1| DNA mismatch repair protein MutS [Klebsiella sp. 1_1_55]	ZP_06550436
contig12315	gi|91083039|ref|XP_974817.1|PREDICTED: similar to AGAP005215-PA [Tribolium castaneum]	XP_974817
contig12316	gi|91088003|ref|XP_973796.1|PREDICTED: similar to splicing factor pTSR1, putative [Tribolium castaneum] >gi|270011896|gb|EFA08344.1| hypothetical protein TcasGA2_TC005987 [Tribolium castaneum]	XP_973796
contig1232	gi|193652499|ref|XP_001948201.1|PREDICTED: similar to GA19694-PA [Acyrthosiphon pisum]	XP_001948201
contig12328	gi|189234722|ref|XP_973140.2|PREDICTED: similar to abl interactor 2 [Tribolium castaneum]	XP_973140
contig1233	gi|242013664|ref|XP_002427522.1|adenosylhomocysteinase, putative [Pediculus humanus corporis] >gi|212511924|gb|EEB14784.1| adenosylhomocysteinase, putative [Pediculus humanus corporis]	XP_002427522
contig12331	gi|242246995|ref|NP_001156264.1|hypothetical protein LOC100167621 [Acyrthosiphon pisum] >gi|239789112|dbj|BAH71202.1| ACYPI008400 [Acyrthosiphon pisum]	NP_001156264
contig12333	gi|195450373|ref|XP_002072471.1|GK18829 [Drosophila willistoni] >gi|194168556|gb|EDW83457.1| GK18829 [Drosophila willistoni]	XP_002072471
contig12334	gi|193659672|ref|XP_001945021.1|PREDICTED: similar to COBW domain-containing protein 1 (Cobalamin synthetase W domain-containing protein 1) [Acyrthosiphon pisum]	XP_001945021
contig12335	gi|242009576|ref|XP_002425559.1|gpi inositol deacylase pgap1, putative [Pediculus humanus corporis] >gi|212509438|gb|EEB12821.1| gpi inositol deacylase pgap1, putative [Pediculus humanus corporis]	XP_002425559
contig12336	gi|257228998|gb|ACV53024.1|cathepsin D2 [Homarus americanus]	ACV53024
contig12338	gi|40365371|gb|AAR85358.1|angiotensin converting enzyme [Locusta migratoria]	AAR85358
contig1234	gi|91077788|ref|XP_969244.1|PREDICTED: similar to TWiK family of potassium channels family member (twk-46) [Tribolium castaneum]	XP_969244
contig12340	gi|147773917|emb|CAN60796.1|hypothetical protein [Vitis vinifera]	CAN60796
contig12341	gi|198471914|ref|XP_001355769.2|GA10268 [Drosophila pseudoobscura pseudoobscura] >gi|198139522|gb|EAL32828.2| GA10268 [Drosophila pseudoobscura pseudoobscura]	XP_001355769
contig12342	gi|242009743|ref|XP_002425642.1|cytochrome P450, putative [Pediculus humanus corporis] >gi|212509535|gb|EEB12904.1| cytochrome P450, putative [Pediculus humanus corporis]	XP_002425642
contig12346	gi|242024617|ref|XP_002432723.1|26S proteasome non-ATPase regulatory subunit, putative [Pediculus humanus corporis] >gi|212518208|gb|EEB19985.1| 26S proteasome non-ATPase regulatory subunit, putative [Pediculus humanus corporis]	XP_002432723
contig12347	gi|66499254|ref|XP_393247.2|PREDICTED: similar to CG2519-PA, isoform A [Apis mellifera]	XP_393247
contig12348	gi|221120832|ref|XP_002156461.1|PREDICTED: similar to predicted protein, partial [Hydra magnipapillata]	XP_002156461
contig1235	gi|91076012|ref|XP_966490.1|PREDICTED: similar to succinyl-CoA synthetase small subunit, putative isoform 1 [Tribolium castaneum] >gi|91076014|ref|XP_975865.1| PREDICTED: similar to succinyl-CoA synthetase small subunit, putative isoform 2 [Tribolium castaneum] >gi|270014681|gb|EFA11129.1| hypothetical protein TcasGA2_TC004730 [Tribolium castaneum]	XP_966490
contig12352	gi|170030859|ref|XP_001843305.1|tetratricopeptide repeat protein 37 [Culex quinquefasciatus] >gi|167868424|gb|EDS31807.1| tetratricopeptide repeat protein 37 [Culex quinquefasciatus]	XP_001843305
contig12353	gi|270006543|gb|EFA02991.1|hypothetical protein TcasGA2_TC010410 [Tribolium castaneum]	EFA02991
contig12354	gi|242011621|ref|XP_002426546.1|tRNA-dihydrouridine synthase, putative [Pediculus humanus corporis] >gi|212510683|gb|EEB13808.1| tRNA-dihydrouridine synthase, putative [Pediculus humanus corporis]	XP_002426546
contig12355	gi|189519276|ref|XP_001919029.1|PREDICTED: similar to zinc finger protein 595 [Danio rerio]	XP_001919029
contig12356	gi|170030068|ref|XP_001842912.1|conserved hypothetical protein [Culex quinquefasciatus] >gi|167865918|gb|EDS29301.1| conserved hypothetical protein [Culex quinquefasciatus]	XP_001842912
contig12357	gi|110750803|ref|XP_001122051.1|PREDICTED: similar to CG18542-PA [Apis mellifera]	XP_001122051
contig12359	gi|156552083|ref|XP_001604832.1|PREDICTED: similar to CG7766-PB [Nasonia vitripennis]	XP_001604832
contig1236	gi|193702187|ref|XP_001942534.1|PREDICTED: similar to chromaffin granule amine transporter [Acyrthosiphon pisum]	XP_001942534
contig12360	gi|157109982|ref|XP_001650904.1|ctp synthase [Aedes aegypti] >gi|108878841|gb|EAT43066.1| ctp synthase [Aedes aegypti]	XP_001650904
contig12365	gi|260825624|ref|XP_002607766.1|hypothetical protein BRAFLDRAFT_123247 [Branchiostoma floridae] >gi|229293115|gb|EEN63776.1| hypothetical protein BRAFLDRAFT_123247 [Branchiostoma floridae]	XP_002607766
contig12366	gi|270015966|gb|EFA12414.1|hypothetical protein TcasGA2_TC006847 [Tribolium castaneum]	EFA12414
contig12368	gi|193704586|ref|XP_001947607.1|PREDICTED: hypothetical protein [Acyrthosiphon pisum]	XP_001947607
contig1237	gi|110758718|ref|XP_624222.2|PREDICTED: similar to lethal (1) G0431 CG14788-PA [Apis mellifera]	XP_624222
contig12373	gi|221130788|ref|XP_002166795.1|PREDICTED: similar to spermatogenesis associated 5 [Hydra magnipapillata]	XP_002166795
contig12374	gi|158299768|ref|XP_319802.4|AGAP009050-PA [Anopheles gambiae str. PEST] >gi|157013676|gb|EAA14765.5| AGAP009050-PA [Anopheles gambiae str. PEST]	XP_319802
contig12375	gi|289742105|gb|ADD19800.1|tetraspanin [Glossina morsitans morsitans]	ADD19800
contig12376	gi|195132737|ref|XP_002010799.1|GI21507 [Drosophila mojavensis] >gi|193907587|gb|EDW06454.1| GI21507 [Drosophila mojavensis]	XP_002010799
contig12377	gi|198451016|ref|XP_001358213.2|GA11519 [Drosophila pseudoobscura pseudoobscura] >gi|198131297|gb|EAL27350.2| GA11519 [Drosophila pseudoobscura pseudoobscura]	XP_001358213
contig12379	gi|242015079|ref|XP_002428202.1|RAB6-interacting protein, putative [Pediculus humanus corporis] >gi|212512754|gb|EEB15464.1| RAB6-interacting protein, putative [Pediculus humanus corporis]	XP_002428202
contig1238	gi|193695280|ref|XP_001951783.1|PREDICTED: similar to arginine/serine-rich coiled-coil 2 [Acyrthosiphon pisum]	XP_001951783
contig12380	gi|193704588|ref|XP_001947656.1|PREDICTED: similar to zyg-ll homolog B [Acyrthosiphon pisum]	XP_001947656
contig12385	gi|270007492|gb|EFA03940.1|hypothetical protein TcasGA2_TC014081 [Tribolium castaneum]	EFA03940
contig12386	gi|261335954|emb|CBH09287.1|putative regulator of ribosome biosynthesis [Heliconius melpomene]	CBH09287
contig12387	gi|189233881|ref|XP_970343.2|PREDICTED: similar to Chromodomain-helicase-DNA-binding protein [Tribolium castaneum] >gi|270014822|gb|EFA11270.1| hypothetical protein TcasGA2_TC010805 [Tribolium castaneum]	XP_970343
contig1239	gi|110757458|ref|XP_396382.2|PREDICTED: similar to CG3071-PA [Apis mellifera]	XP_396382
contig12390	gi|125808504|ref|XP_001360775.1|GA10789 [Drosophila pseudoobscura pseudoobscura] >gi|54635947|gb|EAL25350.1| GA10789 [Drosophila pseudoobscura pseudoobscura]	XP_001360775
contig12395	gi|156549891|ref|XP_001601701.1|PREDICTED: similar to SD03168p [Nasonia vitripennis]	XP_001601701
contig12397	gi|270010556|gb|EFA07004.1|hypothetical protein TcasGA2_TC009974 [Tribolium castaneum]	EFA07004
contig12398	gi|242019952|ref|XP_002430422.1|histone H3 methyltransferase, putative [Pediculus humanus corporis] >gi|212515552|gb|EEB17684.1| histone H3 methyltransferase, putative [Pediculus humanus corporis]	XP_002430422
contig12399	gi|196000276|ref|XP_002110006.1|hypothetical protein TRIADDRAFT_21698 [Trichoplax adhaerens] >gi|190588130|gb|EDV28172.1| hypothetical protein TRIADDRAFT_21698 [Trichoplax adhaerens]	XP_002110006
contig124	gi|254939725|gb|ACT88125.1|AT15141p [Drosophila melanogaster]	ACT88125
contig1240	gi|282392017|ref|NP_001164152.1|held out wings [Tribolium castaneum]	NP_001164152
contig12401	gi|242004074|ref|XP_002422963.1|reverse transcriptase, putative [Pediculus humanus corporis] >gi|212505879|gb|EEB10225.1| reverse transcriptase, putative [Pediculus humanus corporis]	XP_002422963
contig12402	gi|157115640|ref|XP_001652637.1|hypothetical protein AaeL_AAEL007302 [Aedes aegypti] >gi|108876784|gb|EAT41009.1| conserved hypothetical protein [Aedes aegypti]	XP_001652637
contig12404	gi|156545782|ref|XP_001605695.1|PREDICTED: similar to ENSANGP00000026478 [Nasonia vitripennis]	XP_001605695
contig12409	gi|66525410|ref|XP_393162.2|PREDICTED: similar to CG6511-PA [Apis mellifera]	XP_393162
contig1241	gi|159459914|gb|ABW96354.1|aquaporin 1 [Bemisia tabaci]	ABW96354
contig12413	gi|66542696|ref|XP_395332.2|PREDICTED: similar to chromosome segregation 1-like [Apis mellifera]	XP_395332
contig12414	gi|156549455|ref|XP_001603665.1|PREDICTED: similar to LOC100049152 protein [Nasonia vitripennis]	XP_001603665
contig12415	gi|18029449|gb|AAL56548.1|AF387862_2pol polyprotein [Anopheles gambiae]	AAL56548
contig12417	gi|189236027|ref|XP_967504.2|PREDICTED: similar to Mitochondrial carrier homolog 1 CG6851-PA [Tribolium castaneum]	XP_967504
contig12419	gi|189237479|ref|XP_970444.2|PREDICTED: similar to predicted protein [Tribolium castaneum]	XP_970444
contig1242	gi|91086609|ref|XP_973998.1|PREDICTED: similar to dolichyl-phosphate mannosyltransferase [Tribolium castaneum]	XP_973998
contig12420	gi|193669516|ref|XP_001943779.1|PREDICTED: similar to CG18870 CG18870-PA, partial [Acyrthosiphon pisum]	XP_001943779
contig12422	gi|242219392|ref|XP_002475476.1|60S ribosomal protein L3 [Postia placenta Mad-698-R] >gi|220725335|gb|EED79327.1| 60S ribosomal protein L3 [Postia placenta Mad-698-R]	XP_002475476
contig12423	gi|156543390|ref|XP_001600041.1|PREDICTED: similar to GA11548-PA [Nasonia vitripennis]	XP_001600041
contig12424	gi|21756829|dbj|BAC04966.1|unnamed protein product [Homo sapiens]	BAC04966
contig12427	gi|170053574|ref|XP_001862738.1|conserved hypothetical protein [Culex quinquefasciatus] >gi|167874047|gb|EDS37430.1| conserved hypothetical protein [Culex quinquefasciatus]	XP_001862738
contig12428	gi|91076772|ref|XP_973777.1|PREDICTED: similar to Torsin family protein [Tribolium castaneum] >gi|270001920|gb|EEZ98367.1| hypothetical protein TcasGA2_TC000824 [Tribolium castaneum]	XP_973777
contig1243	gi|161137518|gb|ABX57814.1|delta class glutathione S-transferase [Blattella germanica]	ABX57814
contig12432	gi|72092389|ref|XP_790476.1|PREDICTED: hypothetical protein [Strongylocentrotus purpuratus] >gi|115961683|ref|XP_001187937.1| PREDICTED: hypothetical protein [Strongylocentrotus purpuratus]	XP_790476
contig12434	gi|193624926|ref|XP_001948735.1|PREDICTED: similar to Nucleoporin-like protein RIP (HIV-1 Rev-binding protein) (Rev-interacting protein) (Rev/Rex activation domain-binding protein) [Acyrthosiphon pisum]	XP_001948735
contig12438	gi|242022916|ref|XP_002431883.1|phosphatase and actin regulator, putative [Pediculus humanus corporis] >gi|212517224|gb|EEB19145.1| phosphatase and actin regulator, putative [Pediculus humanus corporis]	XP_002431883
contig1244	gi|193599100|ref|XP_001946812.1|PREDICTED: similar to CG3964 CG3964-PA [Acyrthosiphon pisum]	XP_001946812
contig12441	gi|193615497|ref|XP_001946763.1|PREDICTED: similar to ATP-dependent bile acid permease [Acyrthosiphon pisum]	XP_001946763
contig12442	gi|242004307|ref|XP_002423042.1|hypothetical protein Phum_PHUM032480 [Pediculus humanus corporis] >gi|212505973|gb|EEB10304.1| hypothetical protein Phum_PHUM032480 [Pediculus humanus corporis]	XP_002423042
contig12443	gi|110758879|ref|XP_393220.3|PREDICTED: similar to CG33950-PD, isoform D [Apis mellifera]	XP_393220
contig12444	gi|66500529|ref|XP_392121.2|PREDICTED: similar to thrombospondin repeat protein 1 [Apis mellifera]	XP_392121
contig12445	gi|242025560|ref|XP_002433192.1|hypothetical protein Phum_PHUM616910 [Pediculus humanus corporis] >gi|212518733|gb|EEB20454.1| hypothetical protein Phum_PHUM616910 [Pediculus humanus corporis]	XP_002433192
contig12446	gi|193690934|ref|XP_001950437.1|PREDICTED: similar to protease m50 membrane-bound transcription factor site 2 protease [Acyrthosiphon pisum]	XP_001950437
contig12447	gi|110760495|ref|XP_001121154.1|PREDICTED: similar to CG9305-PA [Apis mellifera]	XP_001121154
contig12449	gi|242002982|ref|XP_002422565.1|predicted protein [Pediculus humanus corporis] >gi|212505355|gb|EEB09827.1| predicted protein [Pediculus humanus corporis]	XP_002422565
contig1245	gi|193290136|ref|NP_001123254.1|hypothetical protein LOC100170101 [Nasonia vitripennis]	NP_001123254
contig12450	gi|110750899|ref|XP_394363.3|PREDICTED: similar to SET domain binding factor CG6939-PB, isoform B isoform 1 [Apis mellifera]	XP_394363
contig12451	gi|242005681|ref|XP_002423691.1|capicua protein, putative [Pediculus humanus corporis] >gi|212506867|gb|EEB10953.1| capicua protein, putative [Pediculus humanus corporis]	XP_002423691
contig12454	gi|193669173|ref|XP_001945277.1|PREDICTED: similar to AGAP002246-PA [Acyrthosiphon pisum]	XP_001945277
contig12455	gi|270016838|gb|EFA13284.1|hypothetical protein TcasGA2_TC010304 [Tribolium castaneum]	EFA13284
contig12457	gi|189234428|ref|XP_001816488.1|PREDICTED: similar to coatomer subunit beta [Tribolium castaneum] >gi|270001762|gb|EEZ98209.1| hypothetical protein TcasGA2_TC000641 [Tribolium castaneum]	XP_001816488
contig12459	gi|242010725|ref|XP_002426109.1|prolyl-tRNA synthetase, putative [Pediculus humanus corporis] >gi|212510156|gb|EEB13371.1| prolyl-tRNA synthetase, putative [Pediculus humanus corporis]	XP_002426109
contig1246	gi|112983234|ref|NP_001037606.1|TAR DNA binding protein homolog [Bombyx mori] >gi|95115208|gb|ABF55970.1| TBPH [Bombyx mori]	NP_001037606
contig12460	gi|270004772|gb|EFA01220.1|hypothetical protein TcasGA2_TC010547 [Tribolium castaneum]	EFA01220
contig12462	gi|91081213|ref|XP_975619.1|PREDICTED: similar to AGAP001536-PA [Tribolium castaneum] >gi|270006054|gb|EFA02502.1| hypothetical protein TcasGA2_TC008201 [Tribolium castaneum]	XP_975619
contig12463	gi|156541308|ref|XP_001599344.1|PREDICTED: hypothetical protein [Nasonia vitripennis]	XP_001599344
contig12466	gi|242018005|ref|XP_002429474.1|Negative elongation factor A, putative [Pediculus humanus corporis] >gi|212514406|gb|EEB16736.1| Negative elongation factor A, putative [Pediculus humanus corporis]	XP_002429474
contig12469	gi|225630441|ref|YP_002727232.1|ankyrin repeat domain protein [Wolbachia sp. wRi] >gi|225592422|gb|ACN95441.1| ankyrin repeat domain protein [Wolbachia sp. wRi]	YP_002727232
contig1247	gi|66500728|ref|XP_623846.1|PREDICTED: hypothetical protein isoform 2 [Apis mellifera]	XP_623846
contig12471	gi|134110176|ref|XM_771206.1|Cryptococcus neoformans var. neoformans B-3501A hypothetical protein (CNBC6880) partial mRNA	XM_771206
contig12473	gi|91092850|ref|XP_968855.1|PREDICTED: similar to proteasome beta subunit [Tribolium castaneum] >gi|270003046|gb|EEZ99493.1| hypothetical protein TcasGA2_TC000069 [Tribolium castaneum]	XP_968855
contig12474	gi|156549298|ref|XP_001600236.1|PREDICTED: similar to sec15 [Nasonia vitripennis]	XP_001600236
contig12475	gi|91076436|ref|XP_971129.1|PREDICTED: similar to Fanconi anemia, complementation group I [Tribolium castaneum] >gi|270002435|gb|EEZ98882.1| hypothetical protein TcasGA2_TC004496 [Tribolium castaneum]	XP_971129
contig12476	gi|269859258|gb|ACZ52196.1|heat shock protein 70 [Bemisia tabaci]	ACZ52196
contig12477	gi|198461448|ref|XP_002139002.1|GA25126 [Drosophila pseudoobscura pseudoobscura] >gi|198137346|gb|EDY69560.1| GA25126 [Drosophila pseudoobscura pseudoobscura]	XP_002139002
contig12478	gi|193652429|ref|XP_001946269.1|PREDICTED: similar to glutaminyl-trna synthetase [Acyrthosiphon pisum]	XP_001946269
contig12479	gi|262232651|gb|ACY38589.1|chitin synthase 1 variant B [Locusta migratoria manilensis]	ACY38589
contig1248	gi|242023743|ref|XP_002432290.1|conserved hypothetical protein [Pediculus humanus corporis] >gi|212517713|gb|EEB19552.1| conserved hypothetical protein [Pediculus humanus corporis]	XP_002432290
contig12480	gi|66512887|ref|XP_393191.2|PREDICTED: similar to CG9391-PA, isoform A [Apis mellifera]	XP_393191
contig12482	gi|242014330|ref|XP_002427844.1|conserved hypothetical protein [Pediculus humanus corporis] >gi|212512313|gb|EEB15106.1| conserved hypothetical protein [Pediculus humanus corporis]	XP_002427844
contig12485	gi|242003430|ref|XP_002422728.1|conserved hypothetical protein [Pediculus humanus corporis] >gi|212505561|gb|EEB09990.1| conserved hypothetical protein [Pediculus humanus corporis]	XP_002422728
contig12487	gi|156545392|ref|XP_001606380.1|PREDICTED: similar to CG8948-PA [Nasonia vitripennis]	XP_001606380
contig12489	gi|193718437|ref|XP_001950197.1|PREDICTED: similar to trypsin-like serine protease, partial [Acyrthosiphon pisum]	XP_001950197
contig1249	gi|189187985|gb|ACD84797.1|cytochrome P450 CYP6CM1vB [Bemisia tabaci]	ACD84797
contig12490	gi|241166993|ref|XP_002409967.1|conserved hypothetical protein [Ixodes scapularis] >gi|215494701|gb|EEC04342.1| conserved hypothetical protein [Ixodes scapularis]	XP_002409967
contig12491	gi|242004670|ref|XP_002423203.1|conserved hypothetical protein [Pediculus humanus corporis] >gi|212506168|gb|EEB10465.1| conserved hypothetical protein [Pediculus humanus corporis]	XP_002423203
contig12493	gi|91088457|ref|XP_969275.1|PREDICTED: similar to AGAP005058-PA [Tribolium castaneum] >gi|270012781|gb|EFA09229.1| stem cell tumour protein [Tribolium castaneum]	XP_969275
contig12494	gi|193671566|ref|XP_001950752.1|PREDICTED: similar to galactokinase 1 [Acyrthosiphon pisum]	XP_001950752
contig12495	gi|118380258|ref|XP_001023293.1|ATP-dependent helicase DHX8, RNA helicase HRH1 [Tetrahymena thermophila] >gi|89305060|gb|EAS03048.1| ATP-dependent helicase DHX8, RNA helicase HRH1 [Tetrahymena thermophila SB210]	XP_001023293
contig12496	gi|253735677|ref|NP_001156696.1|thioredoxin peroxidase 2-like [Acyrthosiphon pisum]	NP_001156696
contig12499	gi|158295574|ref|XP_316292.4|AGAP006222-PA [Anopheles gambiae str. PEST] >gi|157016104|gb|EAA11593.4| AGAP006222-PA [Anopheles gambiae str. PEST]	XP_316292
contig125	gi|110766351|ref|XP_395869.3|PREDICTED: similar to CG1017-PA [Apis mellifera]	XP_395869
contig1250	gi|193591700|ref|XP_001943069.1|PREDICTED: similar to predicted protein [Acyrthosiphon pisum]	XP_001943069
contig12500	gi|91089541|ref|XP_971419.1|PREDICTED: similar to CG11577 CG11577-PA [Tribolium castaneum] >gi|270012595|gb|EFA09043.1| hypothetical protein TcasGA2_TC006756 [Tribolium castaneum]	XP_971419
contig12501	gi|193638825|ref|XP_001951398.1|PREDICTED: similar to proton-coupled amino acid transporter 1 [Acyrthosiphon pisum]	XP_001951398
contig12502	gi|48139204|ref|XP_393446.1|PREDICTED: similar to CG5451-PA isoform 1 [Apis mellifera]	XP_393446
contig12504	gi|193683345|ref|XP_001945852.1|PREDICTED: similar to amino acid transporter [Acyrthosiphon pisum]	XP_001945852
contig12505	gi|156552012|ref|XP_001603429.1|PREDICTED: similar to Hsc70/Hsp90-organizing protein HOP [Nasonia vitripennis]	XP_001603429
contig12506	gi|242020481|ref|XP_002430682.1|hypothetical protein Phum_PHUM494530 [Pediculus humanus corporis] >gi|212515862|gb|EEB17944.1| hypothetical protein Phum_PHUM494530 [Pediculus humanus corporis]	XP_002430682
contig12507	gi|239789116|dbj|BAH71204.1|ACYPI002841 [Acyrthosiphon pisum]	BAH71204
contig12508	gi|193643688|ref|XP_001951112.1|PREDICTED: similar to alpha-amylase [Acyrthosiphon pisum]	XP_001951112
contig12509	gi|156546813|ref|XP_001606090.1|PREDICTED: hypothetical protein [Nasonia vitripennis]	XP_001606090
contig1251	gi|193704727|ref|XP_001943846.1|PREDICTED: similar to golgi-associated microtubule-binding protein HOOK3, partial [Acyrthosiphon pisum]	XP_001943846
contig12511	gi|194861685|ref|XP_001969834.1|GG10309 [Drosophila erecta] >gi|190661701|gb|EDV58893.1| GG10309 [Drosophila erecta]	XP_001969834
contig12512	gi|193591998|ref|XP_001949129.1|PREDICTED: similar to connector enhancer of ksr CG6556-PA [Acyrthosiphon pisum]	XP_001949129
contig12513	gi|291228904|ref|XP_002734413.1|PREDICTED: zinc finger protein 111-like [Saccoglossus kowalevskii]	XP_002734413
contig12515	gi|110755837|ref|XP_001121600.1|PREDICTED: similar to Centromere/kinetochore protein zw10 homolog [Apis mellifera]	XP_001121600
contig12517	gi|124487800|gb|ABN11985.1|putative transaldolase [Maconellicoccus hirsutus]	ABN11985
contig12518	gi|270010603|gb|EFA07051.1|hypothetical protein TcasGA2_TC010025 [Tribolium castaneum]	EFA07051
contig12519	gi|170039713|ref|XP_001847670.1|cardioacceleratory peptide receptor [Culex quinquefasciatus] >gi|167863294|gb|EDS26677.1| cardioacceleratory peptide receptor [Culex quinquefasciatus]	XP_001847670
contig1252	gi|242008731|ref|XP_002425154.1|conserved hypothetical protein [Pediculus humanus corporis] >gi|212508848|gb|EEB12416.1| conserved hypothetical protein [Pediculus humanus corporis]	XP_002425154
contig12520	gi|193580129|ref|XP_001945473.1|PREDICTED: similar to juvenile hormone-inducible protein 26 [Acyrthosiphon pisum]	XP_001945473
contig12521	gi|195146920|ref|XP_002014432.1|GL18956 [Drosophila persimilis] >gi|198473509|ref|XP_001356314.2| GA18424 [Drosophila pseudoobscura pseudoobscura] >gi|194106385|gb|EDW28428.1| GL18956 [Drosophila persimilis] >gi|198137994|gb|EAL33377.2| GA18424 [Drosophila pseudoobscura pseudoobscura]	XP_002014432
contig12523	gi|270006156|gb|EFA02604.1|hypothetical protein TcasGA2_TC008323 [Tribolium castaneum]	EFA02604
contig12528	gi|170051679|ref|XP_001861875.1|26S protease regulatory subunit 4 [Culex quinquefasciatus] >gi|167872831|gb|EDS36214.1| 26S protease regulatory subunit 4 [Culex quinquefasciatus]	XP_001861875
contig12529	gi|193697422|ref|XP_001952713.1|PREDICTED: similar to dynactin P62 subunit [Acyrthosiphon pisum]	XP_001952713
contig1253	gi|66513493|ref|XP_623568.1|PREDICTED: similar to CG7970-PA [Apis mellifera]	XP_623568
contig12531	gi|242012783|ref|XP_002427107.1|hypothetical protein Phum_PHUM294490 [Pediculus humanus corporis] >gi|212511365|gb|EEB14369.1| hypothetical protein Phum_PHUM294490 [Pediculus humanus corporis]	XP_002427107
contig12534	gi|242005174|ref|XP_002423447.1|7-dehydrocholesterol reductase, putative [Pediculus humanus corporis] >gi|212506525|gb|EEB10709.1| 7-dehydrocholesterol reductase, putative [Pediculus humanus corporis]	XP_002423447
contig12535	gi|193613144|ref|XP_001942750.1|PREDICTED: similar to conserved hypothetical protein [Acyrthosiphon pisum]	XP_001942750
contig12537	gi|193693088|ref|XP_001949613.1|PREDICTED: similar to ORF 2; 5 end undetermined; putative [Acyrthosiphon pisum]	XP_001949613
contig1254	gi|66549046|ref|XP_393144.2|PREDICTED: similar to slimfast CG11128-PC, isoform C [Apis mellifera]	XP_393144
contig12542	gi|291232172|ref|XP_002736032.1|PREDICTED: cholinergic receptor, nicotinic, alpha 7-like [Saccoglossus kowalevskii]	XP_002736032
contig12543	gi|170067371|ref|XP_001868453.1|DNA polymerase delta catalytic subunit [Culex quinquefasciatus] >gi|167863529|gb|EDS26912.1| DNA polymerase delta catalytic subunit [Culex quinquefasciatus]	XP_001868453
contig12544	gi|241153671|ref|XP_002407130.1|hypothetical protein IscW_ISCW017454 [Ixodes scapularis] >gi|215494045|gb|EEC03686.1| hypothetical protein IscW_ISCW017454 [Ixodes scapularis]	XP_002407130
contig12545	gi|242007404|ref|XP_002424530.1|glutamyl-tRNA amidotransferase [Pediculus humanus corporis] >gi|212507963|gb|EEB11792.1| glutamyl-tRNA amidotransferase [Pediculus humanus corporis]	XP_002424530
contig12546	gi|91092472|ref|XP_970475.1|PREDICTED: similar to fizzy1 [Tribolium castaneum]	XP_970475
contig12547	gi|110758825|ref|XP_392590.3|PREDICTED: similar to TBPH CG10327-PA, isoform A [Apis mellifera]	XP_392590
contig1255	gi|242008029|ref|XP_002424815.1|apolipophorins precursor, putative [Pediculus humanus corporis] >gi|212508365|gb|EEB12077.1| apolipophorins precursor, putative [Pediculus humanus corporis]	XP_002424815
contig12555	gi|284431718|gb|ADB84598.1|nicotinic acetylcholine receptor alpha 6 isoform 1 [Plutella xylostella]	ADB84598
contig12557	gi|110760247|ref|XP_001120943.1|PREDICTED: similar to Nopp140 CG7421-PB, isoform B [Apis mellifera]	XP_001120943
contig12558	gi|193603340|ref|XP_001942960.1|PREDICTED: similar to TBC domain-containing protein kinase-like protein [Acyrthosiphon pisum]	XP_001942960
contig12559	gi|92114464|ref|YP_574392.1|leucyl-tRNA synthetase [Chromohalobacter salexigens DSM 3043] >gi|123387387|sp|Q1QV15.1|SYL_CHRSD RecName: Full=Leucyl-tRNA synthetase; AltName: Full=Leucine--tRNA ligase; Short=LeuRS >gi|91797554|gb|ABE59693.1| leucyl-tRNA synthetase [Chromohalobacter salexigens DSM 3043]	YP_574392
contig1256	gi|242013983|ref|XP_002427678.1|conserved hypothetical protein [Pediculus humanus corporis] >gi|212512108|gb|EEB14940.1| conserved hypothetical protein [Pediculus humanus corporis]	XP_002427678
contig12560	gi|156542153|ref|XP_001600122.1|PREDICTED: similar to Os02g0309000 [Nasonia vitripennis]	XP_001600122
contig12561	gi|156547363|ref|XP_001603154.1|PREDICTED: similar to 6-phosphogluconolactonase [Nasonia vitripennis]	XP_001603154
contig12562	gi|157116521|ref|XP_001658532.1|bap28 [Aedes aegypti] >gi|108883442|gb|EAT47667.1| bap28 [Aedes aegypti]	XP_001658532
contig12565	gi|270015889|gb|EFA12337.1|hypothetical protein TcasGA2_TC016022 [Tribolium castaneum]	EFA12337
contig12566	gi|91091954|ref|XP_968265.1|PREDICTED: similar to dendritic cell protein [Tribolium castaneum] >gi|270000777|gb|EEZ97224.1| hypothetical protein TcasGA2_TC011022 [Tribolium castaneum]	XP_968265
contig12568	gi|91081937|ref|XP_975900.1|PREDICTED: hypothetical protein [Tribolium castaneum] >gi|270007327|gb|EFA03775.1| hypothetical protein TcasGA2_TC013886 [Tribolium castaneum]	XP_975900
contig12569	gi|270010402|gb|EFA06850.1|hypothetical protein TcasGA2_TC009793 [Tribolium castaneum]	EFA06850
contig1257	gi|91081945|ref|XP_966990.1|PREDICTED: similar to ATP-binding cassette sub-family F member 2 [Tribolium castaneum] >gi|270007325|gb|EFA03773.1| hypothetical protein TcasGA2_TC013884 [Tribolium castaneum]	XP_966990
contig12570	gi|242014396|ref|XP_002427877.1|protein arginine N-methyltransferase, putative [Pediculus humanus corporis] >gi|212512346|gb|EEB15139.1| protein arginine N-methyltransferase, putative [Pediculus humanus corporis]	XP_002427877
contig12572	gi|157134763|ref|XP_001656430.1|leucine aminopeptidase [Aedes aegypti] >gi|108884307|gb|EAT48532.1| leucine aminopeptidase [Aedes aegypti]	XP_001656430
contig12574	gi|66517534|ref|XP_391846.2|PREDICTED: similar to family with sequence similarity 76, member A [Apis mellifera]	XP_391846
contig12577	gi|47216982|emb|CAG04924.1|unnamed protein product [Tetraodon nigroviridis]	CAG04924
contig1258	gi|193584646|ref|XP_001948070.1|PREDICTED: similar to laccase 1 [Acyrthosiphon pisum]	XP_001948070
contig12581	gi|195053412|ref|XP_001993620.1|GH20680 [Drosophila grimshawi] >gi|193895490|gb|EDV94356.1| GH20680 [Drosophila grimshawi]	XP_001993620
contig1259	gi|193641272|ref|XP_001945437.1|PREDICTED: similar to Tyrosyl-tRNA synthetase, cytoplasmic (Tyrosyl--tRNA ligase) (TyrRS) [Acyrthosiphon pisum]	XP_001945437
contig12590	gi|156554659|ref|XP_001605484.1|PREDICTED: similar to Sidt2 protein [Nasonia vitripennis]	XP_001605484
contig12595	gi|242017034|ref|XP_002428998.1|conserved hypothetical protein [Pediculus humanus corporis] >gi|212513844|gb|EEB16260.1| conserved hypothetical protein [Pediculus humanus corporis]	XP_002428998
contig12596	gi|193657365|ref|XP_001948742.1|PREDICTED: similar to predicted protein [Acyrthosiphon pisum]	XP_001948742
contig126	gi|66546116|ref|XP_624145.1|PREDICTED: similar to CG13920-PA [Apis mellifera]	XP_624145
contig1260	gi|46019972|emb|CAD59433.1|myofilin protein [Lethocerus indicus]	CAD59433
contig12601	gi|91082353|ref|XP_967422.1|PREDICTED: similar to DNA replication licensing factor MCM7 [Tribolium castaneum] >gi|270007172|gb|EFA03620.1| hypothetical protein TcasGA2_TC013713 [Tribolium castaneum]	XP_967422
contig12604	gi|66509679|ref|XP_395764.2|PREDICTED: similar to CTP:phosphocholine cytidylyltransferase 1 CG1049-PA, isoform A [Apis mellifera]	XP_395764
contig12606	gi|195122823|ref|XP_002005910.1|GI18834 [Drosophila mojavensis] >gi|193910978|gb|EDW09845.1| GI18834 [Drosophila mojavensis]	XP_002005910
contig12608	gi|193624792|ref|XP_001945985.1|PREDICTED: similar to AGAP007029-PA [Acyrthosiphon pisum]	XP_001945985
contig1261	gi|260829461|ref|XP_002609680.1|hypothetical protein BRAFLDRAFT_123580 [Branchiostoma floridae] >gi|229295042|gb|EEN65690.1| hypothetical protein BRAFLDRAFT_123580 [Branchiostoma floridae]	XP_002609680
contig12610	gi|189239707|ref|XP_975055.2|PREDICTED: similar to conserved hypothetical protein [Tribolium castaneum]	XP_975055
contig12613	gi|242014796|ref|XP_002428071.1|zinc finger protein Xfin, putative [Pediculus humanus corporis] >gi|212512590|gb|EEB15333.1| zinc finger protein Xfin, putative [Pediculus humanus corporis]	XP_002428071
contig12615	gi|270017147|gb|EFA13593.1|hypothetical protein TcasGA2_TC001480 [Tribolium castaneum]	EFA13593
contig12616	gi|193683363|ref|XP_001950992.1|PREDICTED: similar to AGAP005124-PC [Acyrthosiphon pisum]	XP_001950992
contig12617	gi|242008686|ref|XP_002425133.1|slingshot dual specificity phosphatase, putative [Pediculus humanus corporis] >gi|212508807|gb|EEB12395.1| slingshot dual specificity phosphatase, putative [Pediculus humanus corporis]	XP_002425133
contig12619	gi|242016732|ref|XP_002428896.1|zinc finger protein, putative [Pediculus humanus corporis] >gi|212513668|gb|EEB16158.1| zinc finger protein, putative [Pediculus humanus corporis]	XP_002428896
contig1262	gi|66508472|ref|XP_624484.1|PREDICTED: similar to CG2046-PA [Apis mellifera]	XP_624484
contig12620	gi|91092464|ref|XP_970082.1|PREDICTED: similar to CG3999 CG3999-PA [Tribolium castaneum] >gi|270004725|gb|EFA01173.1| hypothetical protein TcasGA2_TC010496 [Tribolium castaneum]	XP_970082
contig12621	gi|156542807|ref|XP_001607590.1|PREDICTED: similar to importin beta-3 [Nasonia vitripennis]	XP_001607590
contig12622	gi|193643407|ref|XP_001947198.1|PREDICTED: similar to excision repair cross-complementing rodent repair deficiency, complementation group 4 [Acyrthosiphon pisum]	XP_001947198
contig12626	gi|148676801|gb|EDL08748.1|NudC domain containing 1, isoform CRA_d [Mus musculus]	EDL08748
contig12628	gi|91081535|ref|XP_974904.1|PREDICTED: similar to Suv4-20 CG13363-PA [Tribolium castaneum] >gi|270006169|gb|EFA02617.1| hypothetical protein TcasGA2_TC008337 [Tribolium castaneum]	XP_974904
contig12629	gi|221108015|ref|XP_002156607.1|PREDICTED: similar to predicted protein, partial [Hydra magnipapillata]	XP_002156607
contig1263	gi|156550891|ref|XP_001602432.1|PREDICTED: similar to GA12584-PA [Nasonia vitripennis]	XP_001602432
contig12631	gi|242015947|ref|XP_002428604.1|conserved hypothetical protein [Pediculus humanus corporis] >gi|212513248|gb|EEB15866.1| conserved hypothetical protein [Pediculus humanus corporis]	XP_002428604
contig12633	gi|270009534|gb|EFA05982.1|hypothetical protein TcasGA2_TC008808 [Tribolium castaneum]	EFA05982
contig12634	gi|242020356|ref|XP_002430621.1|syntaxin-16, putative [Pediculus humanus corporis] >gi|212515793|gb|EEB17883.1| syntaxin-16, putative [Pediculus humanus corporis]	XP_002430621
contig12635	gi|193652361|ref|XP_001949600.1|PREDICTED: similar to fumarylacetoacetate hydrolase [Acyrthosiphon pisum]	XP_001949600
contig12636	gi|193622536|ref|XP_001948390.1|PREDICTED: similar to mCG16334 [Acyrthosiphon pisum]	XP_001948390
contig12638	gi|156405952|ref|XP_001640995.1|predicted protein [Nematostella vectensis] >gi|156228132|gb|EDO48932.1| predicted protein [Nematostella vectensis]	XP_001640995
contig1264	gi|242003652|ref|XP_002422814.1|tRNA-dihydrouridine synthase, putative [Pediculus humanus corporis] >gi|212505672|gb|EEB10076.1| tRNA-dihydrouridine synthase, putative [Pediculus humanus corporis]	XP_002422814
contig12640	gi|91079692|ref|XP_968201.1|PREDICTED: similar to tmc7 protein [Tribolium castaneum] >gi|270004494|gb|EFA00942.1| hypothetical protein TcasGA2_TC003849 [Tribolium castaneum]	XP_968201
contig12641	gi|189233693|ref|XP_969378.2|PREDICTED: similar to sorting nexin [Tribolium castaneum]	XP_969378
contig12642	gi|193652620|ref|XP_001948864.1|PREDICTED: similar to GA20458-PA [Acyrthosiphon pisum]	XP_001948864
contig12643	gi|242247611|ref|NP_001156212.1|hypothetical protein LOC100165375 [Acyrthosiphon pisum] >gi|239789427|dbj|BAH71339.1| ACYPI006329 [Acyrthosiphon pisum]	NP_001156212
contig12645	gi|270015131|gb|EFA11579.1|brain peptide IDL-like protein [Tribolium castaneum]	EFA11579
contig12646	gi|189239114|ref|XP_001813413.1|PREDICTED: similar to copia-type polyprotein, putative [Tribolium castaneum]	XP_001813413
contig12647	gi|56377877|dbj|BAD74049.1|transcription factor Brachyury [Clypeaster japonicus]	BAD74049
contig12648	gi|260814362|ref|XP_002601884.1|hypothetical protein BRAFLDRAFT_59647 [Branchiostoma floridae] >gi|229287187|gb|EEN57896.1| hypothetical protein BRAFLDRAFT_59647 [Branchiostoma floridae]	XP_002601884
contig12649	gi|290561080|gb|ADD37942.1|NIF3-like protein 1 [Lepeophtheirus salmonis]	ADD37942
contig1265	gi|198458321|ref|XP_001360991.2|GA17233 [Drosophila pseudoobscura pseudoobscura] >gi|198136301|gb|EAL25567.2| GA17233 [Drosophila pseudoobscura pseudoobscura]	XP_001360991
contig12650	gi|170047545|ref|XP_001851278.1|cornichon protein [Culex quinquefasciatus] >gi|167869951|gb|EDS33334.1| cornichon protein [Culex quinquefasciatus]	XP_001851278
contig12651	gi|170042086|ref|XP_001848770.1|RING finger protein 121 [Culex quinquefasciatus] >gi|167865628|gb|EDS29011.1| RING finger protein 121 [Culex quinquefasciatus]	XP_001848770
contig12658	gi|195455214|ref|XP_002074614.1|GK23072 [Drosophila willistoni] >gi|194170699|gb|EDW85600.1| GK23072 [Drosophila willistoni]	XP_002074614
contig1266	gi|260787380|ref|XP_002588731.1|hypothetical protein BRAFLDRAFT_238276 [Branchiostoma floridae] >gi|229273900|gb|EEN44742.1| hypothetical protein BRAFLDRAFT_238276 [Branchiostoma floridae]	XP_002588731
contig12661	gi|270007070|gb|EFA03518.1|hypothetical protein TcasGA2_TC013520 [Tribolium castaneum]	EFA03518
contig12663	gi|193688058|ref|XP_001945897.1|PREDICTED: similar to GA20789-PA [Acyrthosiphon pisum]	XP_001945897
contig12664	gi|268578395|ref|XP_002644180.1|Hypothetical protein CBG17156 [Caenorhabditis briggsae] >gi|187025967|emb|CAP34960.1| Hypothetical protein CBG17156 [Caenorhabditis briggsae]	XP_002644180
contig12666	gi|193636451|ref|XP_001951027.1|PREDICTED: similar to CG3563 CG3563-PC [Acyrthosiphon pisum]	XP_001951027
contig12667	gi|66517504|ref|XP_395253.2|PREDICTED: similar to Transcription factor IIE CG10415-PA [Apis mellifera]	XP_395253
contig12668	gi|91076844|ref|XP_974775.1|PREDICTED: similar to enoyl-CoA hydratase, mitochondrial [Tribolium castaneum] >gi|270001819|gb|EEZ98266.1| hypothetical protein TcasGA2_TC000708 [Tribolium castaneum]	XP_974775
contig1267	gi|158294367|ref|XP_315557.4|AGAP005553-PA [Anopheles gambiae str. PEST] >gi|157015531|gb|EAA11343.4| AGAP005553-PA [Anopheles gambiae str. PEST]	XP_315557
contig12670	gi|224060077|ref|XM_002195372.1|PREDICTED: Taeniopygia guttata similar to transcription factor Dp-2 (E2F dimerization partner 2) (LOC100225387), mRNA	XM_002195372
contig12672	gi|193712545|ref|XP_001947112.1|PREDICTED: similar to Protein FAM116B [Acyrthosiphon pisum]	XP_001947112
contig12673	gi|270013012|gb|EFA09460.1|hypothetical protein TcasGA2_TC010676 [Tribolium castaneum]	EFA09460
contig12674	gi|193613041|ref|XP_001952830.1|PREDICTED: similar to D-2-hydroxyglutarate dehydrogenase, mitochondrial [Acyrthosiphon pisum]	XP_001952830
contig12675	gi|198430633|ref|XP_002121939.1|PREDICTED: similar to 52 kDa repressor of the inhibitor of the protein kinase (p58IPK-interacting protein) (58 kDa interferon-induced protein kinase-interacting protein) (P52rIPK) (Death-associated protein 4) (THAP domain-containing protein 0)... [Ciona intestinalis]	XP_002121939
contig12676	gi|193716125|ref|XP_001943642.1|PREDICTED: similar to protein kinase A anchoring protein [Acyrthosiphon pisum]	XP_001943642
contig1268	gi|291232299|ref|XP_002736095.1|PREDICTED: hypothetical protein [Saccoglossus kowalevskii]	XP_002736095
contig12681	gi|193580127|ref|XP_001945416.1|PREDICTED: similar to juvenile hormone-inducible protein 26 [Acyrthosiphon pisum]	XP_001945416
contig12682	gi|195487089|ref|XP_002091762.1|GE13838 [Drosophila yakuba] >gi|194177863|gb|EDW91474.1| GE13838 [Drosophila yakuba]	XP_002091762
contig12683	gi|240849617|ref|NP_001155535.1|hypothetical protein LOC100162417 [Acyrthosiphon pisum] >gi|239791687|dbj|BAH72277.1| ACYPI003569 [Acyrthosiphon pisum]	NP_001155535
contig12685	gi|193596595|ref|XP_001949130.1|PREDICTED: similar to novex-3 (titin isoform), partial [Acyrthosiphon pisum]	XP_001949130
contig12686	gi|242020686|ref|XP_002430783.1|conserved hypothetical protein [Pediculus humanus corporis] >gi|212515980|gb|EEB18045.1| conserved hypothetical protein [Pediculus humanus corporis]	XP_002430783
contig12688	gi|221105313|ref|XP_002169284.1|PREDICTED: similar to transposase domain-containing protein, partial [Hydra magnipapillata]	XP_002169284
contig12689	gi|193709215|ref|XP_001943317.1|PREDICTED: similar to GA13362-PA [Acyrthosiphon pisum]	XP_001943317
contig1269	gi|193678927|ref|XP_001951008.1|PREDICTED: similar to endoplasmic reticulum protein erp29 [Acyrthosiphon pisum]	XP_001951008
contig12693	gi|156553622|ref|XP_001600095.1|PREDICTED: similar to ENSANGP00000021733 [Nasonia vitripennis]	XP_001600095
contig12694	gi|66559038|ref|XP_392956.2|PREDICTED: similar to protein phosphatase 2A, regulatory subunit B isoform b, partial [Apis mellifera]	XP_392956
contig12697	gi|193582508|ref|XP_001950228.1|PREDICTED: similar to CG11109 CG11109-PB [Acyrthosiphon pisum]	XP_001950228
contig12699	gi|193690695|ref|XP_001942943.1|PREDICTED: similar to AGAP002262-PA [Acyrthosiphon pisum]	XP_001942943
contig127	gi|270010381|gb|EFA06829.1|hypothetical protein TcasGA2_TC009771 [Tribolium castaneum]	EFA06829
contig1270	gi|150378658|gb|ABR68098.1|tolloid-like protein [Crassostrea ariakensis]	ABR68098
contig12701	gi|270011300|gb|EFA07748.1|hypothetical protein TcasGA2_TC002228 [Tribolium castaneum]	EFA07748
contig12703	gi|90820036|gb|ABD98775.1|putative mitochondrial porin [Graphocephala atropunctata]	ABD98775
contig12707	gi|110760122|ref|XP_001122201.1|PREDICTED: similar to Lysine-specific histone demethylase 1 (Amine oxidase flavin-containing domain protein 2) (BRAF35-HDAC complex protein BHC110) [Apis mellifera]	XP_001122201
contig1271	gi|239792867|dbj|BAH72722.1|ACYPI006542 [Acyrthosiphon pisum]	BAH72722
contig12712	gi|242016272|ref|XP_002428753.1|rabconnectin, putative [Pediculus humanus corporis] >gi|212513438|gb|EEB16015.1| rabconnectin, putative [Pediculus humanus corporis]	XP_002428753
contig12713	gi|193709158|ref|XP_001944282.1|PREDICTED: similar to myosin xv [Acyrthosiphon pisum]	XP_001944282
contig12715	gi|51945614|gb|AY521265.2|Trialeurodes vaporariorum mitochondrion, complete genome	AY521265
contig12716	gi|193697655|ref|XP_001946118.1|PREDICTED: similar to rCG61559 [Acyrthosiphon pisum]	XP_001946118
contig12718	gi|242011533|ref|XP_002426503.1|U2 snRNP component prp10, putative [Pediculus humanus corporis] >gi|212510629|gb|EEB13765.1| U2 snRNP component prp10, putative [Pediculus humanus corporis]	XP_002426503
contig12719	gi|195391804|ref|XP_002054550.1|GJ22746 [Drosophila virilis] >gi|194152636|gb|EDW68070.1| GJ22746 [Drosophila virilis]	XP_002054550
contig1272	gi|156552149|ref|XP_001605703.1|PREDICTED: similar to CG4806-PA [Nasonia vitripennis]	XP_001605703
contig12720	gi|242025369|ref|XP_002433097.1|conserved hypothetical protein [Pediculus humanus corporis] >gi|212518624|gb|EEB20359.1| conserved hypothetical protein [Pediculus humanus corporis]	XP_002433097
contig12721	gi|37725922|gb|AAO38039.1|reticulocyte binding-like protein 2b [Plasmodium reichenowi]	AAO38039
contig12725	gi|241268847|ref|XP_002406504.1|hypothetical protein IscW_ISCW003471 [Ixodes scapularis] >gi|215496895|gb|EEC06535.1| hypothetical protein IscW_ISCW003471 [Ixodes scapularis]	XP_002406504
contig12726	gi|156549368|ref|XP_001601880.1|PREDICTED: hypothetical protein [Nasonia vitripennis]	XP_001601880
contig12727	gi|109485301|ref|XP_001072066.1|PREDICTED: hypothetical protein [Rattus norvegicus]	XP_001072066
contig12728	gi|110763304|ref|XP_396487.3|PREDICTED: similar to CG15523-PB, isoform B [Apis mellifera]	XP_396487
contig12729	gi|193589556|ref|XP_001945707.1|PREDICTED: similar to Disabled CG9695-PA [Acyrthosiphon pisum]	XP_001945707
contig12730	gi|195395172|ref|XP_002056210.1|GJ10808 [Drosophila virilis] >gi|194142919|gb|EDW59322.1| GJ10808 [Drosophila virilis]	XP_002056210
contig12732	gi|195057814|ref|XP_001995329.1|GH23098 [Drosophila grimshawi] >gi|193899535|gb|EDV98401.1| GH23098 [Drosophila grimshawi]	XP_001995329
contig12733	gi|270004034|gb|EFA00482.1|hypothetical protein TcasGA2_TC003342 [Tribolium castaneum]	EFA00482
contig12735	gi|268572804|ref|XM_002641371.1|Caenorhabditis briggsae Hypothetical protein CBG13285 (CBG13285) mRNA, complete cds	XM_002641371
contig12736	gi|156547457|ref|XP_001605217.1|PREDICTED: similar to nucleoporin, Nup153, putative [Nasonia vitripennis]	XP_001605217
contig12737	gi|118793130|ref|XP_320699.3|AGAP011816-PA [Anopheles gambiae str. PEST] >gi|116117231|gb|EAA00691.3| AGAP011816-PA [Anopheles gambiae str. PEST]	XP_320699
contig12738	gi|193598893|ref|XP_001952235.1|PREDICTED: similar to AGAP006142-PA [Acyrthosiphon pisum]	XP_001952235
contig1274	gi|291236629|ref|XP_002738241.1|PREDICTED: hypothetical protein [Saccoglossus kowalevskii]	XP_002738241
contig12740	gi|115963377|ref|XP_001193079.1|PREDICTED: hypothetical protein [Strongylocentrotus purpuratus]	XP_001193079
contig12741	gi|239788988|dbj|BAH71144.1|ACYPI009245 [Acyrthosiphon pisum]	BAH71144
contig12742	gi|193711453|ref|XP_001950896.1|PREDICTED: similar to lola, partial [Acyrthosiphon pisum]	XP_001950896
contig12743	gi|242016312|ref|XP_002428773.1|synaptotagmin-4, putative [Pediculus humanus corporis] >gi|212513458|gb|EEB16035.1| synaptotagmin-4, putative [Pediculus humanus corporis]	XP_002428773
contig12749	gi|193674004|ref|XP_001951699.1|PREDICTED: similar to AGAP001269-PA [Acyrthosiphon pisum]	XP_001951699
contig1275	gi|195061663|ref|XP_001996041.1|GH14040 [Drosophila grimshawi] >gi|193891833|gb|EDV90699.1| GH14040 [Drosophila grimshawi]	XP_001996041
contig12750	gi|195456712|ref|XP_002075254.1|GK19230 [Drosophila willistoni] >gi|194171339|gb|EDW86240.1| GK19230 [Drosophila willistoni]	XP_002075254
contig12753	gi|270017236|gb|EFA13682.1|hypothetical protein TcasGA2_TC016046 [Tribolium castaneum]	EFA13682
contig12754	gi|193610825|ref|XP_001951480.1|PREDICTED: similar to pickel CG14779-PA [Acyrthosiphon pisum]	XP_001951480
contig1276	gi|193631999|ref|XP_001946261.1|PREDICTED: similar to PQ loop repeat containing 1 [Acyrthosiphon pisum]	XP_001946261
contig12760	gi|156399845|ref|XP_001638711.1|predicted protein [Nematostella vectensis] >gi|156225834|gb|EDO46648.1| predicted protein [Nematostella vectensis]	XP_001638711
contig12761	gi|91088037|ref|XP_974425.1|PREDICTED: similar to zinc finger protein, putative [Tribolium castaneum]	XP_974425
contig12769	gi|242004444|ref|XP_002423096.1|conserved hypothetical protein [Pediculus humanus corporis] >gi|212506042|gb|EEB10358.1| conserved hypothetical protein [Pediculus humanus corporis]	XP_002423096
contig1277	gi|156536933|ref|XP_001608153.1|PREDICTED: similar to GA11412-PA [Nasonia vitripennis]	XP_001608153
contig12770	gi|198412971|ref|XP_002119208.1|PREDICTED: similar to Uncharacterized protein K02A2.6 [Ciona intestinalis]	XP_002119208
contig12772	gi|110756910|ref|XP_623223.2|PREDICTED: similar to CG32626-PC, isoform C [Apis mellifera]	XP_623223
contig12773	gi|242013333|ref|XP_002427365.1|UDP-glucuronosyltransferase 1-8 precursor, putative [Pediculus humanus corporis] >gi|212511724|gb|EEB14627.1| UDP-glucuronosyltransferase 1-8 precursor, putative [Pediculus humanus corporis]	XP_002427365
contig12775	gi|91083301|ref|XP_974629.1|PREDICTED: similar to alpha methylacyl-coa racemase [Tribolium castaneum] >gi|270007738|gb|EFA04186.1| hypothetical protein TcasGA2_TC014435 [Tribolium castaneum]	XP_974629
contig12776	gi|66562380|ref|XP_394355.2|PREDICTED: similar to CG33505-PA [Apis mellifera]	XP_394355
contig12777	gi|270011727|gb|EFA08175.1|hypothetical protein TcasGA2_TC005802 [Tribolium castaneum]	EFA08175
contig12778	gi|193669495|ref|XP_001951758.1|PREDICTED: similar to IL-16, partial [Acyrthosiphon pisum]	XP_001951758
contig1278	gi|91087311|ref|XP_975575.1|PREDICTED: similar to Phosphorylated adaptor for RNA export, putative [Tribolium castaneum] >gi|270009528|gb|EFA05976.1| hypothetical protein TcasGA2_TC008802 [Tribolium castaneum]	XP_975575
contig12780	gi|270016812|gb|EFA13258.1|hypothetical protein TcasGA2_TC001528 [Tribolium castaneum]	EFA13258
contig12781	gi|270002453|gb|EEZ98900.1|hypothetical protein TcasGA2_TC004515 [Tribolium castaneum]	EEZ98900
contig12783	gi|193621494|ref|XP_001952471.1|PREDICTED: similar to oligosaccharyl transferase isoform 2 [Acyrthosiphon pisum]	XP_001952471
contig12785	gi|77415624|emb|CAJ01481.1|hypothetical protein [Toxoptera citricida]	CAJ01481
contig12787	gi|242015566|ref|XP_002428424.1|hypothetical protein Phum_PHUM380210 [Pediculus humanus corporis] >gi|212513036|gb|EEB15686.1| hypothetical protein Phum_PHUM380210 [Pediculus humanus corporis]	XP_002428424
contig1279	gi|270037305|gb|ACZ58350.1|phosphatidylethanolamine-binding protein [Aedes albopictus]	ACZ58350
contig12792	gi|110762648|ref|XP_395130.3|PREDICTED: similar to CG16935-PA [Apis mellifera]	XP_395130
contig12793	gi|110759987|ref|XP_623665.2|PREDICTED: similar to CG5222-PA, partial [Apis mellifera]	XP_623665
contig12795	gi|66503793|ref|XP_394279.2|PREDICTED: similar to solute carrier family 41 member 1 [Apis mellifera]	XP_394279
contig12796	gi|156548338|ref|XP_001603290.1|PREDICTED: similar to conserved hypothetical protein [Nasonia vitripennis]	XP_001603290
contig12798	gi|270003787|gb|EFA00235.1|hypothetical protein TcasGA2_TC003063 [Tribolium castaneum]	EFA00235
contig128	gi|148886698|ref|NP_001092183.1|nudix (nucleoside diphosphate linked moiety X)-type motif 2 [Xenopus laevis] >gi|146327115|gb|AAI41776.1| LOC100049779 protein [Xenopus laevis]	NP_001092183
contig1280	gi|193615587|ref|XP_001945874.1|PREDICTED: similar to serine/threonine-protein kinase 38 (ndr2 protein kinase) isoform 2 [Acyrthosiphon pisum]	XP_001945874
contig12802	gi|189236262|ref|XP_974436.2|PREDICTED: similar to thioredoxin (AGAP003338-PA) [Tribolium castaneum]	XP_974436
contig12806	gi|195054020|ref|XP_001993924.1|GH22270 [Drosophila grimshawi] >gi|193895794|gb|EDV94660.1| GH22270 [Drosophila grimshawi]	XP_001993924
contig12808	gi|158290453|ref|XP_312058.4|AGAP002858-PA [Anopheles gambiae str. PEST] >gi|157017901|gb|EAA44868.4| AGAP002858-PA [Anopheles gambiae str. PEST]	XP_312058
contig12809	gi|110749812|ref|XP_395191.3|PREDICTED: similar to Nedd4 CG7555-PD, isoform D [Apis mellifera]	XP_395191
contig1281	gi|187937187|ref|NP_001120783.1|hypothetical protein LOC662961 [Tribolium castaneum] >gi|186939599|dbj|BAG30999.1| juvenile hormone acid O-methyltransferase [Tribolium castaneum] >gi|270006469|gb|EFA02917.1| juvenile hormone acid methyltransferase [Tribolium castaneum]	NP_001120783
contig12811	gi|288869504|ref|NP_001165859.1|cuticular protein analogous to peritrophins 3-C [Acyrthosiphon pisum]	NP_001165859
contig12813	gi|110765040|ref|XP_001120516.1|PREDICTED: hypothetical protein [Apis mellifera]	XP_001120516
contig12815	gi|255986029|gb|ACU50398.1|gag protein [Human immunodeficiency virus 1]	ACU50398
contig12817	gi|189234632|ref|XP_001815875.1|PREDICTED: similar to conserved hypothetical protein [Tribolium castaneum] >gi|270002124|gb|EEZ98571.1| hypothetical protein TcasGA2_TC001083 [Tribolium castaneum]	XP_001815875
contig12818	gi|242021969|ref|XP_002431415.1|BCL2/adenovirus E1B 19 kDa protein-interacting protein, putative [Pediculus humanus corporis] >gi|212516691|gb|EEB18677.1| BCL2/adenovirus E1B 19 kDa protein-interacting protein, putative [Pediculus humanus corporis]	XP_002431415
contig1282	gi|20334294|dbj|BAB91145.1|beta-glucosidase [Neotermes koshunensis]	BAB91145
contig12822	gi|242008741|ref|XP_002425159.1|Abhydrolase domain-containing protein, putative [Pediculus humanus corporis] >gi|212508853|gb|EEB12421.1| Abhydrolase domain-containing protein, putative [Pediculus humanus corporis]	XP_002425159
contig12823	gi|270000865|gb|EEZ97312.1|hypothetical protein TcasGA2_TC011122 [Tribolium castaneum]	EEZ97312
contig12824	gi|24668874|ref|NP_730777.1|CG32230, isoform A [Drosophila melanogaster] >gi|24668878|ref|NP_730778.1| CG32230, isoform B [Drosophila melanogaster] >gi|17946189|gb|AAL49135.1| RE56733p [Drosophila melanogaster] >gi|23092641|gb|AAN11411.1| CG32230, isoform A [Drosophila melanogaster] >gi|23092642|gb|AAN11412.1| CG32230, isoform B [Drosophila melanogaster]	NP_730777
contig12828	gi|240247227|emb|CAX68236.1|dicer-1 [Blattella germanica]	CAX68236
contig12829	gi|242013684|ref|XP_002427532.1|Globin CTT-VIIB-8 precursor, putative [Pediculus humanus corporis] >gi|212511934|gb|EEB14794.1| Globin CTT-VIIB-8 precursor, putative [Pediculus humanus corporis]	XP_002427532
contig1283	gi|242004490|ref|XP_002423116.1|protein JTB precursor, putative [Pediculus humanus corporis] >gi|212506062|gb|EEB10378.1| protein JTB precursor, putative [Pediculus humanus corporis]	XP_002423116
contig12830	gi|194400538|gb|ACF70480.1|serine proteinase [Rhodnius prolixus]	ACF70480
contig12831	gi|193587370|ref|XP_001952504.1|PREDICTED: similar to conserved hypothetical protein [Acyrthosiphon pisum]	XP_001952504
contig12832	gi|193652470|ref|XP_001946892.1|PREDICTED: similar to peroxisome assembly protein 12 [Acyrthosiphon pisum]	XP_001946892
contig12833	gi|189233823|ref|XP_971780.2|PREDICTED: similar to AGAP006347-PA [Tribolium castaneum]	XP_971780
contig12834	gi|193662055|ref|XP_001942881.1|PREDICTED: similar to CG17715 CG17715-PD [Acyrthosiphon pisum]	XP_001942881
contig12835	gi|270010631|gb|EFA07079.1|hypothetical protein TcasGA2_TC010059 [Tribolium castaneum]	EFA07079
contig12836	gi|195391632|ref|XP_002054464.1|GJ22793 [Drosophila virilis] >gi|194152550|gb|EDW67984.1| GJ22793 [Drosophila virilis]	XP_002054464
contig12837	gi|91992514|gb|ABE72973.1|cathepsin L [Aedes aegypti]	ABE72973
contig1284	gi|158298698|ref|XP_318878.3|AGAP009783-PA [Anopheles gambiae str. PEST] >gi|157014010|gb|EAA14306.3| AGAP009783-PA [Anopheles gambiae str. PEST]	XP_318878
contig12840	gi|157115457|ref|XP_001658215.1|amino acid transporter [Aedes aegypti] >gi|108876913|gb|EAT41138.1| amino acid transporter [Aedes aegypti] >gi|247421543|gb|ACS96436.1| amino acid transporter PAT1 [Aedes aegypti]	XP_001658215
contig12845	gi|193690631|ref|XP_001946850.1|PREDICTED: similar to dystrophin CG34157-PC [Acyrthosiphon pisum]	XP_001946850
contig12846	gi|156554499|ref|XP_001604905.1|PREDICTED: similar to wd-repeat protein [Nasonia vitripennis]	XP_001604905
contig12847	gi|193627485|ref|XP_001942815.1|PREDICTED: similar to defective proboscis extension response [Acyrthosiphon pisum]	XP_001942815
contig12848	gi|242024874|ref|XP_002432851.1|activator protein, putative [Pediculus humanus corporis] >gi|212518360|gb|EEB20113.1| activator protein, putative [Pediculus humanus corporis]	XP_002432851
contig1285	gi|156544546|ref|XP_001607849.1|PREDICTED: similar to GA11659-PA [Nasonia vitripennis]	XP_001607849
contig12850	gi|242008014|ref|XP_002424808.1|malate dehydrogenase, putative [Pediculus humanus corporis] >gi|212508346|gb|EEB12070.1| malate dehydrogenase, putative [Pediculus humanus corporis]	XP_002424808
contig12852	gi|193636617|ref|XP_001946603.1|PREDICTED: similar to PKG/For protein [Acyrthosiphon pisum]	XP_001946603
contig12854	gi|115949104|ref|XP_001182107.1|PREDICTED: similar to transposase [Strongylocentrotus purpuratus]	XP_001182107
contig1286	gi|66525117|ref|XP_625185.1|PREDICTED: similar to Prefoldin subunit 6 (Protein Ke2) [Apis mellifera]	XP_625185
contig12860	gi|47778440|gb|AAT38121.1|phosphatidylethanolamine-binding protein [Branchiostoma belcheri tsingtauense]	AAT38121
contig12861	gi|242022544|ref|XP_002431700.1|myosin light chain kinase, putative [Pediculus humanus corporis] >gi|212517008|gb|EEB18962.1| myosin light chain kinase, putative [Pediculus humanus corporis]	XP_002431700
contig12863	gi|146572918|gb|ABQ42338.1|carboxylesterase [Helicoverpa armigera]	ABQ42338
contig12865	gi|193643582|ref|XP_001949793.1|PREDICTED: similar to AGAP003596-PA, partial [Acyrthosiphon pisum]	XP_001949793
contig12869	gi|270010691|gb|EFA07139.1|hypothetical protein TcasGA2_TC010130 [Tribolium castaneum]	EFA07139
contig12872	gi|170031185|ref|XP_001843467.1|dihydropyridine-sensitive l-type calcium channel [Culex quinquefasciatus] >gi|167869243|gb|EDS32626.1| dihydropyridine-sensitive l-type calcium channel [Culex quinquefasciatus]	XP_001843467
contig12873	gi|157125518|ref|XP_001654366.1|sugar transporter [Aedes aegypti] >gi|108873601|gb|EAT37826.1| sugar transporter [Aedes aegypti]	XP_001654366
contig12874	gi|242010751|ref|XP_002426122.1|transmembrane emp24 domain-containing protein 10 precursor, putative [Pediculus humanus corporis] >gi|212510169|gb|EEB13384.1| transmembrane emp24 domain-containing protein 10 precursor, putative [Pediculus humanus corporis]	XP_002426122
contig12875	gi|94500493|ref|ZP_01307024.1|valyl-tRNA synthetase [Oceanobacter sp. RED65] >gi|94427283|gb|EAT12262.1| valyl-tRNA synthetase [Oceanobacter sp. RED65]	ZP_01307024
contig12876	gi|158290812|ref|XP_312367.4|AGAP002569-PA [Anopheles gambiae str. PEST] >gi|157018077|gb|EAA08075.4| AGAP002569-PA [Anopheles gambiae str. PEST]	XP_312367
contig1288	gi|91081549|ref|XP_975000.1|PREDICTED: similar to muscle protein 20-like protein [Tribolium castaneum] >gi|270005126|gb|EFA01574.1| hypothetical protein TcasGA2_TC007135 [Tribolium castaneum]	XP_975000
contig12880	gi|193591937|ref|XP_001945302.1|PREDICTED: similar to ventral nerve cord defective protein [Acyrthosiphon pisum]	XP_001945302
contig12881	gi|193702398|ref|XP_001952170.1|PREDICTED: similar to mitogen-activated protein kinase [Acyrthosiphon pisum]	XP_001952170
contig12883	gi|270006182|gb|EFA02630.1|hypothetical protein TcasGA2_TC008350 [Tribolium castaneum]	EFA02630
contig12884	gi|156537508|ref|XP_001607409.1|PREDICTED: similar to conserved hypothetical protein [Nasonia vitripennis]	XP_001607409
contig12885	gi|170063951|ref|XP_001867326.1|lysosomal aspartic protease [Culex quinquefasciatus] >gi|167881401|gb|EDS44784.1| lysosomal aspartic protease [Culex quinquefasciatus]	XP_001867326
contig12889	gi|242019564|ref|XP_002430230.1|conserved hypothetical protein [Pediculus humanus corporis] >gi|212515330|gb|EEB17492.1| conserved hypothetical protein [Pediculus humanus corporis]	XP_002430230
contig1289	gi|193634246|ref|XP_001946769.1|PREDICTED: similar to putative ferritin 2 isoform 2 [Acyrthosiphon pisum] >gi|193634248|ref|XP_001946712.1| PREDICTED: similar to putative ferritin 2 isoform 1 [Acyrthosiphon pisum]	XP_001946769
contig12891	gi|91086585|ref|XP_973508.1|PREDICTED: similar to d-alanyl-d-alanine carboxypeptidase [Tribolium castaneum] >gi|270010359|gb|EFA06807.1| hypothetical protein TcasGA2_TC009746 [Tribolium castaneum]	XP_973508
contig12895	gi|193683828|ref|XP_001948212.1|PREDICTED: similar to CG2924 CG2924-PC [Acyrthosiphon pisum]	XP_001948212
contig12897	gi|291242229|ref|XP_002741011.1|PREDICTED: CG9164-like [Saccoglossus kowalevskii]	XP_002741011
contig129	gi|193678909|ref|XP_001950078.1|PREDICTED: similar to adenylate kinase 3, putative [Acyrthosiphon pisum]	XP_001950078
contig1290	gi|242016826|ref|XP_002428910.1|conserved hypothetical protein [Pediculus humanus corporis] >gi|212513701|gb|EEB16172.1| conserved hypothetical protein [Pediculus humanus corporis]	XP_002428910
contig12902	gi|193610506|ref|XP_001944030.1|PREDICTED: similar to CG12301 CG12301-PA [Acyrthosiphon pisum]	XP_001944030
contig12903	gi|239788543|dbj|BAH70946.1|ACYPI008730 [Acyrthosiphon pisum]	BAH70946
contig12904	gi|218749845|ref|NP_001136335.1|egalitarian [Nasonia vitripennis]	NP_001136335
contig12908	gi|242003944|ref|XP_002422918.1|lipase containing protein, putative [Pediculus humanus corporis] >gi|212505811|gb|EEB10180.1| lipase containing protein, putative [Pediculus humanus corporis]	XP_002422918
contig1291	gi|170581690|ref|XP_001895793.1|hypothetical protein Bm1_21695 [Brugia malayi] >gi|158597143|gb|EDP35363.1| hypothetical protein Bm1_21695 [Brugia malayi]	XP_001895793
contig12910	gi|115644420|ref|XP_780804.2|PREDICTED: hypothetical protein [Strongylocentrotus purpuratus] >gi|115955589|ref|XP_001183346.1| PREDICTED: hypothetical protein [Strongylocentrotus purpuratus]	XP_780804
contig12912	gi|170051481|ref|XP_001861782.1|tetratricopeptide repeat protein 2 [Culex quinquefasciatus] >gi|167872719|gb|EDS36102.1| tetratricopeptide repeat protein 2 [Culex quinquefasciatus]	XP_001861782
contig12914	gi|270006102|gb|EFA02550.1|hypothetical protein TcasGA2_TC008255 [Tribolium castaneum]	EFA02550
contig12915	gi|193657419|ref|XP_001951508.1|PREDICTED: similar to E1a binding protein P400 [Acyrthosiphon pisum]	XP_001951508
contig1292	gi|38194215|dbj|BAD01492.1|tolloid like [Achaearanea tepidariorum]	BAD01492
contig12920	gi|47778440|gb|AAT38121.1|phosphatidylethanolamine-binding protein [Branchiostoma belcheri tsingtauense]	AAT38121
contig12921	gi|10944306|dbj|BAB16892.1|DMC1 [Cynops pyrrhogaster]	BAB16892
contig12922	gi|90820034|gb|ABD98774.1|putative mitochondrial ATP synthase gamma-subunit [Graphocephala atropunctata]	ABD98774
contig12924	gi|193690675|ref|XP_001952337.1|PREDICTED: similar to GIY-YIG domain containing 2 [Acyrthosiphon pisum]	XP_001952337
contig12926	gi|193596491|ref|XP_001942907.1|PREDICTED: similar to elongase, putative [Acyrthosiphon pisum]	XP_001942907
contig12927	gi|240848783|ref|NP_001155438.1|hypothetical protein LOC100160394 [Acyrthosiphon pisum] >gi|239789334|dbj|BAH71297.1| ACYPI001693 [Acyrthosiphon pisum]	NP_001155438
contig12928	gi|242015653|ref|XP_002428465.1|stac, putative [Pediculus humanus corporis] >gi|212513082|gb|EEB15727.1| stac, putative [Pediculus humanus corporis]	XP_002428465
contig1293	gi|91087587|ref|XP_971919.1|PREDICTED: similar to Rab-protein 2 CG3269-PA [Tribolium castaneum] >gi|270010699|gb|EFA07147.1| hypothetical protein TcasGA2_TC010138 [Tribolium castaneum]	XP_971919
contig12930	gi|157112270|ref|XP_001657469.1|hypothetical protein AaeL_AAEL000958 [Aedes aegypti] >gi|108883742|gb|EAT47967.1| conserved hypothetical protein [Aedes aegypti]	XP_001657469
contig12932	gi|66534599|ref|XP_624557.1|PREDICTED: similar to CG9743-PA [Apis mellifera]	XP_624557
contig12934	gi|193683487|ref|XP_001948362.1|PREDICTED: similar to Acyl-CoA synthetase family member 3, mitochondrial [Acyrthosiphon pisum]	XP_001948362
contig12939	gi|91087973|ref|XP_973205.1|PREDICTED: similar to CG10889 CG10889-PA [Tribolium castaneum]	XP_973205
contig1294	gi|110755501|ref|XP_397437.3|PREDICTED: similar to CG10395-PA, isoform A [Apis mellifera]	XP_397437
contig12940	gi|193657175|ref|XP_001943616.1|PREDICTED: similar to trehalose 6-phosphate synthase [Acyrthosiphon pisum]	XP_001943616
contig12942	gi|156554643|ref|XP_001605280.1|PREDICTED: similar to n-acetylglucosaminyltransferase vi [Nasonia vitripennis]	XP_001605280
contig12944	gi|118085615|ref|XP_418575.2|PREDICTED: similar to rho-GAP domain containing protein ARHGAP12b [Gallus gallus]	XP_418575
contig12945	gi|195420152|ref|XP_002060760.1|GK20166 [Drosophila willistoni] >gi|194156845|gb|EDW71746.1| GK20166 [Drosophila willistoni]	XP_002060760
contig12946	gi|156545798|ref|XP_001605811.1|PREDICTED: similar to conserved hypothetical protein [Nasonia vitripennis]	XP_001605811
contig12949	gi|110758672|ref|XP_395581.3|PREDICTED: similar to APG9 autophagy 9-like 1 [Apis mellifera]	XP_395581
contig1295	gi|156362568|ref|XP_001625848.1|predicted protein [Nematostella vectensis] >gi|156212700|gb|EDO33748.1| predicted protein [Nematostella vectensis]	XP_001625848
contig12951	gi|158299804|ref|XP_319824.3|AGAP009074-PA [Anopheles gambiae str. PEST] >gi|157013694|gb|EAA14748.3| AGAP009074-PA [Anopheles gambiae str. PEST]	XP_319824
contig12952	gi|242011707|ref|XP_002426588.1|SEC14 cytosolic factor, putative [Pediculus humanus corporis] >gi|212510737|gb|EEB13850.1| SEC14 cytosolic factor, putative [Pediculus humanus corporis]	XP_002426588
contig12953	gi|225630441|ref|YP_002727232.1|ankyrin repeat domain protein [Wolbachia sp. wRi] >gi|225592422|gb|ACN95441.1| ankyrin repeat domain protein [Wolbachia sp. wRi]	YP_002727232
contig12958	gi|193617619|ref|XP_001949061.1|PREDICTED: similar to heat shock protein 40 [Acyrthosiphon pisum]	XP_001949061
contig1296	gi|242020426|ref|XP_002430656.1|biotin protein ligase, putative [Pediculus humanus corporis] >gi|212515828|gb|EEB17918.1| biotin protein ligase, putative [Pediculus humanus corporis]	XP_002430656
contig12961	gi|242013256|ref|XP_002427328.1|Radixin, putative [Pediculus humanus corporis] >gi|212511677|gb|EEB14590.1| Radixin, putative [Pediculus humanus corporis]	XP_002427328
contig12962	gi|189241964|ref|XP_001809188.1|PREDICTED: similar to AGAP000521-PA [Tribolium castaneum]	XP_001809188
contig12965	gi|195457302|ref|XP_002075515.1|GK18502 [Drosophila willistoni] >gi|194171600|gb|EDW86501.1| GK18502 [Drosophila willistoni]	XP_002075515
contig12966	gi|195054014|ref|XP_001993921.1|GH22255 [Drosophila grimshawi] >gi|193895791|gb|EDV94657.1| GH22255 [Drosophila grimshawi]	XP_001993921
contig12967	gi|193713693|ref|XP_001948918.1|PREDICTED: similar to regulator of telomere elongation helicase 1 rtel1, partial [Acyrthosiphon pisum]	XP_001948918
contig12969	gi|270014158|gb|EFA10606.1|hypothetical protein TcasGA2_TC012867 [Tribolium castaneum]	EFA10606
contig1297	gi|156537283|ref|XP_001605940.1|PREDICTED: similar to hsp70 binding protein [Nasonia vitripennis]	XP_001605940
contig12970	gi|242012239|ref|XP_002426841.1|dual specificity protein phosphatase, putative [Pediculus humanus corporis] >gi|212511054|gb|EEB14103.1| dual specificity protein phosphatase, putative [Pediculus humanus corporis]	XP_002426841
contig12971	gi|193662261|ref|XP_001951143.1|PREDICTED: similar to CG15094 CG15094-PA [Acyrthosiphon pisum]	XP_001951143
contig12972	gi|242009985|ref|XP_002425759.1|zinc finger protein CCCH domain-containing protein, putative [Pediculus humanus corporis] >gi|212509673|gb|EEB13021.1| zinc finger protein CCCH domain-containing protein, putative [Pediculus humanus corporis]	XP_002425759
contig12974	gi|242013625|ref|XP_002427503.1|conserved hypothetical protein [Pediculus humanus corporis] >gi|212511898|gb|EEB14765.1| conserved hypothetical protein [Pediculus humanus corporis]	XP_002427503
contig12975	gi|242025279|ref|XP_002433053.1|Ves G 1 allergen precursor, putative [Pediculus humanus corporis] >gi|212518569|gb|EEB20315.1| Ves G 1 allergen precursor, putative [Pediculus humanus corporis]	XP_002433053
contig12977	gi|198474023|ref|XP_001356528.2|GA16436 [Drosophila pseudoobscura pseudoobscura] >gi|198138214|gb|EAL33592.2| GA16436 [Drosophila pseudoobscura pseudoobscura]	XP_001356528
contig1298	gi|156542672|ref|XP_001602734.1|PREDICTED: similar to conserved hypothetical protein [Nasonia vitripennis]	XP_001602734
contig12982	gi|193702283|ref|XP_001948915.1|PREDICTED: similar to Adenylate cyclase type 2 (Adenylate cyclase type II) (ATP pyrophosphate-lyase 2) (Adenylyl cyclase 2), partial [Acyrthosiphon pisum]	XP_001948915
contig12986	gi|242018865|ref|XP_002429891.1|conserved hypothetical protein [Pediculus humanus corporis] >gi|212514925|gb|EEB17153.1| conserved hypothetical protein [Pediculus humanus corporis]	XP_002429891
contig12987	gi|270013515|gb|EFA09963.1|hypothetical protein TcasGA2_TC012120 [Tribolium castaneum]	EFA09963
contig1299	gi|52630941|gb|AAU84934.1|putative ATP synthase-like protein [Toxoptera citricida]	AAU84934
contig12990	gi|242012594|ref|XP_002427016.1|conserved hypothetical protein [Pediculus humanus corporis] >gi|212511254|gb|EEB14278.1| conserved hypothetical protein [Pediculus humanus corporis]	XP_002427016
contig12993	gi|242018798|ref|XP_002429859.1|ABC transporter, putative [Pediculus humanus corporis] >gi|212514881|gb|EEB17121.1| ABC transporter, putative [Pediculus humanus corporis]	XP_002429859
contig12995	gi|91079999|ref|XP_966589.1|PREDICTED: similar to kelch repeat protein isoform 1 [Tribolium castaneum] >gi|270003222|gb|EEZ99669.1| hypothetical protein TcasGA2_TC002426 [Tribolium castaneum]	XP_966589
contig12996	gi|66512834|ref|XP_395069.2|PREDICTED: similar to CG6330-PA, isoform A [Apis mellifera]	XP_395069
contig12997	gi|193624802|ref|XP_001946824.1|PREDICTED: similar to soluble guanylyl cyclase beta 1 subunit, partial [Acyrthosiphon pisum]	XP_001946824
contig12998	gi|189238586|ref|XP_971809.2|PREDICTED: similar to CG3823 CG3823-PA [Tribolium castaneum]	XP_971809
contig13	gi|148298826|ref|NP_001091813.1|myosin regulatory light chain 2 [Bombyx mori] >gi|122119463|sp|Q1HPS0.1|MLR_BOMMO RecName: Full=Myosin regulatory light chain 2; Short=MLC-2 >gi|95102960|gb|ABF51421.1| myosin light chain 2 [Bombyx mori] >gi|163963296|gb|ABY50568.1| myosin light chain 2 [Bombyx mandarina] >gi|194371731|gb|ACF59735.1| myosin light chain 2 [Bombyx mori] >gi|206114239|gb|ACI05250.1| m…	NP_001091813
contig130	gi|209863140|ref|NP_001129462.1|myosin alkali light chain 1 isoform b [Acyrthosiphon pisum]	NP_001129462
contig1300	gi|157125806|ref|XP_001660791.1|membrane traffic protein [Aedes aegypti] >gi|108882644|gb|EAT46869.1| membrane traffic protein [Aedes aegypti]	XP_001660791
contig13000	gi|170058287|ref|XP_001864856.1|2-oxoisovalerate dehydrogenase subunit beta, mitochondrial [Culex quinquefasciatus] >gi|167877436|gb|EDS40819.1| 2-oxoisovalerate dehydrogenase subunit beta, mitochondrial [Culex quinquefasciatus]	XP_001864856
contig13002	gi|242025190|ref|XP_002433009.1|Fructose-bisphosphate aldolase, putative [Pediculus humanus corporis] >gi|212518518|gb|EEB20271.1| Fructose-bisphosphate aldolase, putative [Pediculus humanus corporis]	XP_002433009
contig13004	gi|193713621|ref|XP_001946799.1|PREDICTED: similar to GA19566-PA [Acyrthosiphon pisum]	XP_001946799
contig13005	gi|242015626|ref|XP_002428454.1|sugar transporter, putative [Pediculus humanus corporis] >gi|212513066|gb|EEB15716.1| sugar transporter, putative [Pediculus humanus corporis]	XP_002428454
contig13006	gi|66554913|ref|XP_396892.2|PREDICTED: similar to pole hole CG2845-PA [Apis mellifera]	XP_396892
contig13007	gi|156547161|ref|XP_001603690.1|PREDICTED: similar to RE74651p [Nasonia vitripennis]	XP_001603690
contig13008	gi|149234561|ref|XP_001523160.1|hypothetical protein LELG_05706 [Lodderomyces elongisporus NRRL YB-4239] >gi|146453269|gb|EDK47525.1| hypothetical protein LELG_05706 [Lodderomyces elongisporus NRRL YB-4239]	XP_001523160
contig1301	gi|156549146|ref|XP_001607700.1|PREDICTED: similar to ENSANGP00000022032 [Nasonia vitripennis]	XP_001607700
contig13011	gi|193716042|ref|XP_001952289.1|PREDICTED: similar to CDC45L CG3658-PA [Acyrthosiphon pisum]	XP_001952289
contig13012	gi|170047779|ref|XP_001851387.1|OV-16 antigen [Culex quinquefasciatus] >gi|167870074|gb|EDS33457.1| OV-16 antigen [Culex quinquefasciatus]	XP_001851387
contig13013	gi|91085373|ref|XP_971748.1|PREDICTED: similar to conserved hypothetical protein [Tribolium castaneum] >gi|270008416|gb|EFA04864.1| hypothetical protein TcasGA2_TC014918 [Tribolium castaneum]	XP_971748
contig13014	gi|291241023|ref|XP_002740420.1|PREDICTED: uncoupling protein-like [Saccoglossus kowalevskii]	XP_002740420
contig13016	gi|270016689|gb|EFA13135.1|hypothetical protein TcasGA2_TC002007 [Tribolium castaneum]	EFA13135
contig13018	gi|242013517|ref|XP_002427451.1|cytochrome P-450, putative [Pediculus humanus corporis] >gi|212511837|gb|EEB14713.1| cytochrome P-450, putative [Pediculus humanus corporis]	XP_002427451
contig1302	gi|91090902|ref|XP_973711.1|PREDICTED: similar to NSD1 [Tribolium castaneum]	XP_973711
contig13020	gi|91077212|ref|XP_973139.1|PREDICTED: similar to ribosomal protein S15e [Tribolium castaneum] >gi|270002056|gb|EEZ98503.1| hypothetical protein TcasGA2_TC001004 [Tribolium castaneum]	XP_973139
contig13021	gi|66511637|ref|XP_623367.1|PREDICTED: similar to CG11859-PA [Apis mellifera]	XP_623367
contig13023	gi|242016111|ref|XP_002428679.1|zinc finger protein, putative [Pediculus humanus corporis] >gi|212513350|gb|EEB15941.1| zinc finger protein, putative [Pediculus humanus corporis]	XP_002428679
contig13025	gi|193657417|ref|XP_001951621.1|PREDICTED: similar to conserved hypothetical protein [Acyrthosiphon pisum]	XP_001951621
contig13026	gi|195113691|ref|XP_002001401.1|GI21998 [Drosophila mojavensis] >gi|193917995|gb|EDW16862.1| GI21998 [Drosophila mojavensis]	XP_002001401
contig13027	gi|156547367|ref|XP_001603217.1|PREDICTED: similar to ENSANGP00000011168 [Nasonia vitripennis]	XP_001603217
contig1303	gi|269063722|emb|CAS85146.1|squid, variant G [Blattella germanica]	CAS85146
contig13030	gi|66499326|ref|XP_623782.1|PREDICTED: similar to CG7331-PA [Apis mellifera]	XP_623782
contig13031	gi|225717150|gb|ACO14421.1|Lipopolysaccharide-induced tumor necrosis factor-alpha factor homolog [Esox lucius]	ACO14421
contig13032	gi|226372858|gb|ACO52054.1|CutA homolog precursor [Rana catesbeiana]	ACO52054
contig13034	gi|48106220|ref|XP_396068.1|PREDICTED: similar to Mat1 CG7614-PA [Apis mellifera]	XP_396068
contig13035	gi|198431818|ref|XP_002125575.1|PREDICTED: similar to predicted protein [Ciona intestinalis]	XP_002125575
contig13039	gi|242005807|ref|XP_002423752.1|RNA polymerase II subunit 5-mediating protein, putative [Pediculus humanus corporis] >gi|212506954|gb|EEB11014.1| RNA polymerase II subunit 5-mediating protein, putative [Pediculus humanus corporis]	XP_002423752
contig1304	gi|157674499|gb|ABV60345.1|putative serine protease inhibitor 4 [Lutzomyia longipalpis]	ABV60345
contig13040	gi|189236557|ref|XP_975582.2|PREDICTED: similar to Pecanex-like protein 1 (Pecanex homolog) [Tribolium castaneum] >gi|270005280|gb|EFA01728.1| hypothetical protein TcasGA2_TC007308 [Tribolium castaneum]	XP_975582
contig13041	gi|57999523|emb|CAI45968.1|hypothetical protein [Homo sapiens]	CAI45968
contig13043	gi|66551115|ref|XP_623285.1|PREDICTED: similar to Eukaryotic initiation factor 4A (ATP-dependent RNA helicase eIF4A) (eIF-4A) isoform 2 [Apis mellifera]	XP_623285
contig13045	gi|91090494|ref|XP_969136.1|PREDICTED: similar to aminoacylase [Tribolium castaneum] >gi|270013866|gb|EFA10314.1| hypothetical protein TcasGA2_TC012530 [Tribolium castaneum]	XP_969136
contig13047	gi|270016689|gb|EFA13135.1|hypothetical protein TcasGA2_TC002007 [Tribolium castaneum]	EFA13135
contig1305	gi|116242322|gb|ABJ89818.1|cysteine proteinase 3 [Clonorchis sinensis]	ABJ89818
contig13050	gi|157138028|ref|XP_001657202.1|hypothetical protein AaeL_AAEL003744 [Aedes aegypti] >gi|108880686|gb|EAT44911.1| conserved hypothetical protein [Aedes aegypti]	XP_001657202
contig13051	gi|241854631|ref|XP_002415959.1|phosphatidylethanolamine-binding protein, putative [Ixodes scapularis] >gi|215510173|gb|EEC19626.1| phosphatidylethanolamine-binding protein, putative [Ixodes scapularis]	XP_002415959
contig13054	gi|91078434|ref|XP_974803.1|PREDICTED: similar to CG5783 CG5783-PA [Tribolium castaneum] >gi|270003869|gb|EFA00317.1| hypothetical protein TcasGA2_TC003155 [Tribolium castaneum]	XP_974803
contig13055	gi|242012963|ref|XP_002427193.1|pre-mRNA-processing-splicing factor, putative [Pediculus humanus corporis] >gi|212511480|gb|EEB14455.1| pre-mRNA-processing-splicing factor, putative [Pediculus humanus corporis]	XP_002427193
contig13056	gi|226443341|ref|NM_001146415.1|Salmo salar Zinc finger CCHC-type and RNA-binding motif-containing protein 1 (zcrb1), mRNA >gi|221219685|gb|BT056632.1| Salmo salar clone ssal-rgb-544-253 Zinc finger CCHC-type and RNA-binding motif-containing protein 1 putative mRNA, complete cds	NM_001146415
contig13057	gi|66518975|ref|XP_392888.2|PREDICTED: similar to CG12004-PA, isoform A isoform 1 [Apis mellifera]	XP_392888
contig1306	gi|91094297|ref|XP_971720.1|PREDICTED: similar to steroid dehydrogenase [Tribolium castaneum] >gi|270014405|gb|EFA10853.1| hypothetical protein TcasGA2_TC001630 [Tribolium castaneum]	XP_971720
contig13062	gi|169866627|ref|XP_001839900.1|hypothetical protein CC1G_06090 [Coprinopsis cinerea okayama7#130] >gi|116498984|gb|EAU81879.1| hypothetical protein CC1G_06090 [Coprinopsis cinerea okayama7#130]	XP_001839900
contig13063	gi|242014216|ref|XP_002427787.1|Cathepsin F precursor, putative [Pediculus humanus corporis] >gi|212512256|gb|EEB15049.1| Cathepsin F precursor, putative [Pediculus humanus corporis]	XP_002427787
contig13065	gi|110757065|ref|XP_001120503.1|PREDICTED: similar to transient receptor potential CG7875-PA [Apis mellifera]	XP_001120503
contig13066	gi|158287203|ref|XP_564133.3|AGAP011351-PA [Anopheles gambiae str. PEST] >gi|157019538|gb|EAL41523.3| AGAP011351-PA [Anopheles gambiae str. PEST]	XP_564133
contig13069	gi|193688306|ref|XP_001943417.1|PREDICTED: similar to mitogen-activated protein kinase kinase kinase 4 [Acyrthosiphon pisum]	XP_001943417
contig1307	gi|91094431|ref|XP_969591.1|PREDICTED: similar to AGAP008909-PA [Tribolium castaneum] >gi|270016373|gb|EFA12819.1| hypothetical protein TcasGA2_TC001886 [Tribolium castaneum]	XP_969591
contig13071	gi|242021237|ref|XP_002431052.1|Long-chain-fatty-acid--CoA ligase, putative [Pediculus humanus corporis] >gi|212516281|gb|EEB18314.1| Long-chain-fatty-acid--CoA ligase, putative [Pediculus humanus corporis]	XP_002431052
contig13076	gi|110756847|ref|XP_392373.3|PREDICTED: similar to transportin 1 [Apis mellifera]	XP_392373
contig13079	gi|1708251|sp|P54960.1|HMDH_BLAGERecName: Full=3-hydroxy-3-methylglutaryl-coenzyme A reductase; Short=HMG-CoA reductase >gi|1655537|emb|CAA49628.1| hydroxymethylglutaryl-CoA reductase (NADPH) [Blattella germanica]	P54960
contig13080	gi|194762890|ref|XP_001963567.1|GF20463 [Drosophila ananassae] >gi|190629226|gb|EDV44643.1| GF20463 [Drosophila ananassae]	XP_001963567
contig13083	gi|195431417|ref|XP_002063738.1|GK15744 [Drosophila willistoni] >gi|194159823|gb|EDW74724.1| GK15744 [Drosophila willistoni]	XP_002063738
contig13084	gi|241833903|ref|XP_002414956.1|nudix hydrolase, putative [Ixodes scapularis] >gi|215509168|gb|EEC18621.1| nudix hydrolase, putative [Ixodes scapularis]	XP_002414956
contig13085	gi|193662043|ref|XP_001949462.1|PREDICTED: similar to proto-oncogene tyrosine-protein kinase abl1 [Acyrthosiphon pisum]	XP_001949462
contig13086	gi|269969637|sp|B0CY45.2|RS3A_LACBSRecName: Full=40S ribosomal protein S1	B0CY45
contig13087	gi|91089195|ref|XP_974485.1|PREDICTED: similar to CG33156 CG33156-PE [Tribolium castaneum]	XP_974485
contig1309	gi|242004018|ref|XP_002422942.1|conserved hypothetical protein [Pediculus humanus corporis] >gi|212505846|gb|EEB10204.1| conserved hypothetical protein [Pediculus humanus corporis]	XP_002422942
contig13091	gi|244790117|ref|NP_001156460.1|spindle and KT associated 1 [Acyrthosiphon pisum]	NP_001156460
contig13092	gi|242009371|ref|XP_002425461.1|conserved hypothetical protein [Pediculus humanus corporis] >gi|212509297|gb|EEB12723.1| conserved hypothetical protein [Pediculus humanus corporis]	XP_002425461
contig13094	gi|241566248|ref|XP_002402124.1|nicotinamide riboside kinase, putative [Ixodes scapularis] >gi|215499984|gb|EEC09478.1| nicotinamide riboside kinase, putative [Ixodes scapularis]	XP_002402124
[truncated: 18,334 more rows]
