# Supplementary material for: Over-Expression of a Cytochrome P450 Is Associated with Resistance to Pyriproxyfen in the Greenhouse Whitefly Trialeurodes vaporariorum
Source: PLoS One. 2012 Feb 8;7(2):e31077. doi: 10.1371/journal.pone.0031077 (PMC3275616; doi:10.1371/journal.pone.0031077)
Supplement: Table S3 — Sequences of primers used in this study. Primer sequences are listed along with the purpose for which they were designed. (XLS) [file pone.0031077.s006.xls]

## Sheet: primers
Name	Sequence	Purpose
cyp4g61-f1	AGTACGCGGGGAATCCTTA	PCR amplification of the full length coding sequence of CYP4G61
cyp4g61-f2	TAAGCGACAGCCGTCAAA	PCR amplification of the full length coding sequence of CYP4G61
cyp4g61-f3	TAGTGAATCGGATGCTCTTGTT	PCR amplification of the full length coding sequence of CYP4G61
cyp4g61-f4	CGCATGCACAGTCGAAATA	PCR amplification of the full length coding sequence of CYP4G61
cyp4g61-f5	GTCTTGAGCCACGTGTAATGA	PCR amplification of the full length coding sequence of CYP4G61
cyp4g61-r1	AAACAGGACGTCTCAATTAACTACC	PCR amplification of the full length coding sequence of CYP4G61
cyp4g61-r2	TTTGACCCCTGGTTGAACTAT	PCR amplification of the full length coding sequence of CYP4G61
cyp4g61-r3	TGCATGCAGTATGATGTTACG	PCR amplification of the full length coding sequence of CYP4G61
cyp4g61-r4	TTGACGACTTCGAGGACACT	PCR amplification of the full length coding sequence of CYP4G61
cyp4g61-r5	TCAAGTGAGCATGACCAATG	PCR amplification of the full length coding sequence of CYP4G61
cyp4g61_f	CTGCTGCAGCCAGTAGTTTC	Quantitative real-time PCR (validation of microarray results for CYP4G61)
cyp4g61_r	GGTTACCGGTCGATCTGAGT	Quantitative real-time PCR (validation of microarray results for CYP4G61)
cyp4g61-f'	CGCATGCACAGTCGAAATA	Quantitative real-time PCR (validation of microarray results for CYP4G61)
cyp4g61-r'	TTGACGACTTCGAGGACACT	Quantitative real-time PCR (validation of microarray results for CYP4G61)
cyp6ds1_f	TTTCATGACCGTATGCCAAT	Quantitative real-time PCR (validation of microarray results for CYP6DS1)
cyp6ds1_r	AAACCTGGGGAGAGTTTGTG	Quantitative real-time PCR (validation of microarray results for CYP6DS1)
cyp6dt5_f	TTGCTATGCGGTTAGCTTTG	Quantitative real-time PCR (validation of microarray results for CYP6DT5)
cyp6dt5_r	GAAGCCAGAGTGGTCCATTAG	Quantitative real-time PCR (validation of microarray results for CYP6DT5)
cyp6dt6_f	CTGAACATGCACGTTGGTCT	Quantitative real-time PCR (validation of microarray results for CYP6DT6)
cyp6dt6_r	ATTTCAGGATCACGGACGAT	Quantitative real-time PCR (validation of microarray results for CYP6DT6)
cyp6dt7_f	ATCCTGAAATAGCCCGTTTG	Quantitative real-time PCR (validation of microarray results for CYP6DT7)
cyp6dt7_r	TTACCTCGTTGTCTGGTGGA	Quantitative real-time PCR (validation of microarray results for CYP6DT7)
cyp18a1_f	TCGGGATCAACTTACGAACA	Quantitative real-time PCR (validation of microarray results for CYP18A1)
cyp18a1_r	AACGATCTGAGATGCGAGTG	Quantitative real-time PCR (validation of microarray results for CYP18A1)
CYP4G60-f	ATGCTCATGAATTCGTTGGA	Quantitative real-time PCR (validation of microarray results for CYP4G60)
CYP4G60-r	CGAGGACCGATCCATACTTT	Quantitative real-time PCR (validation of microarray results for CYP4G60)
cyp306a1-f	CGTTTGCCAAAGATGTGTTC	Quantitative real-time PCR (validation of microarray results for CYP306A1)
cyp306a1-r	AGCGAATCTTCGTTGTTCCT	Quantitative real-time PCR (validation of microarray results for CYP306A1)
Tv17998-f	CCCTGATGGAAGGAAACCTA	Quantitative real-time PCR (validation of microarray results for CCE Tv17998)
Tv17998-r	CTGGTTTCAATGGCTCTTCA	Quantitative real-time PCR (validation of microarray results for CCE Tv17998)
cyp6dt4-f	TTCTCTCGGTTGGAAACACA	Quantitative real-time PCR (validation of microarray results for CYP6DT4)
cyp6dt4-r	ACGATTAAGGTCGGCTGAAG	Quantitative real-time PCR (validation of microarray results for CYP6DT4)
cyp6cm4-f	ACGCATTGACTCATTCCAAA	Quantitative real-time PCR (validation of microarray results for CYP6MC4)
cyp6cm4-r	ATACGCCCCACCATATTTGT	Quantitative real-time PCR (validation of microarray results for CYP6CM4)
EF1aF	GATGGCACGGAGACAATATG	Quantitative real-time PCR (Elongation factor 1-alpha - housekeeping gene)
EF1aR	TTGTCAGTGGGTCTGCTAGG	Quantitative real-time PCR (Elongation factor 1-alpha - housekeeping gene)
NaChF	GACATTGCTCCGAGTCGTT	Quantitative real-time PCR (para-type voltage gated sodium channel - housekeeping gene)
NaChR	AGTGACATAGCGAGAGCGAAT	Quantitative real-time PCR (para-type voltage gated sodium channel - housekeeping gene)
